# Supplementary material for: LRRC15 inhibits SARS-CoV-2 cellular entry in trans
Source: PLoS Biol. 2022 Oct 13;20(10):e3001805. doi: 10.1371/journal.pbio.3001805 (PMC9595563; doi:10.1371/journal.pbio.3001805)
Supplement: S1 Data — List of sgRNAs included in the surfaceome CRISPRa library, raw read counts, and summarized analysis of the screen are included. Raw sequence data are deposited to NCBI’s SRA database with accession number SRP349409. CRISPRa, CRISPR activation; sgRNA, single guide RNA; SRA, Sequence Read Archive. (XLSX) [file pbio.3001805.s001.xlsx]

## Sheet: sgRNA annotations
sgRNA Name	sgRNA Sequence	Annotated Gene Symbol
1_ACIN1_1-CAA	AAACATCCGAGGACATCCGG	ACIN1
1_ACIN1_2-CAA	AGTTCTGAGTGGTAATCGAG	ACIN1
1_ACIN1_3-CAA	GGAACCCGGGGAGTTCTGAG	ACIN1
1_ACIN1_4-CAB	AGAATTGATTGGTAACGATG	ACIN1
1_ALPPL2_1-CAA	CAAAATCCCACCCTTCCCTG	ALPPL2
1_ALPPL2_2-CAA	TCAGGTCAAGAGGCTGGGCG	ALPPL2
1_ALPPL2_3-CAA	TGAGAAAGGCAGCTTAGGGT	ALPPL2
1_ALPPL2_4-CAB	AGGCAGCTTAGGGTGGGACC	ALPPL2
1_APLP2_1-CAA	ATTGGGTCTGGACCGCAAGG	APLP2
1_APLP2_2-CAA	CTCAAGACCCCGCCCCCTTG	APLP2
1_APLP2_3-CAA	GTCCAGACCCAATCAGGAGA	APLP2
1_APLP2_4-CAB	GGGGTCTTGAGGGGTTCTGC	APLP2
1_AQP1_1-CAA	CCATCCAGAGGAGGTCTGTG	AQP1
1_AQP1_2-CAA	CCGTGTCTGCATCCATCCAG	AQP1
1_AQP1_3-CAA	TGTCTGCATCCATCCAGAGG	AQP1
1_AQP1_4-CAB	CCACACAGACCTCCTCTGGA	AQP1
1_ASIC1_1-CAA	ACGGCTCCGGGACTGGAGAG	ASIC1
1_ASIC1_2-CAA	CGCCGCCTCGCCCCTCCTCG	ASIC1
1_ASIC1_3-CAA	GGGTCCCGCTCCCGGATCCG	ASIC1
1_ASIC1_4-CAB	AGAGGCAGCGCCGCCGAAAG	ASIC1
1_ATRAID_1-CAA	GCAGCGGAGCACCAAGGGAA	ATRAID
1_ATRAID_2-CAA	GCGCGAGCAGCGGAGCACCA	ATRAID
1_ATRAID_3-CAA	GCTCGCGCGACCCGGCCCCG	ATRAID
1_ATRAID_4-CAB	CGCGAGCAGCGGAGCACCAA	ATRAID
1_B3GNT2_1-CAA	AGGGTTCCGCTCTCCCCACC	B3GNT2
1_B3GNT2_2-CAA	CCCCTCACGTCACCGCCCGA	B3GNT2
1_B3GNT2_3-CAA	CGGAACCCTCCCAAAACTTG	B3GNT2
1_B3GNT2_4-CAB	CTCCCAAAACTTGGGGCGCG	B3GNT2
1_APMAP_1-CAA	CCGGGGACCTCCCGCCCATG	APMAP
1_APMAP_2-CAA	CTTCCGGCCTCATGGGCGGG	APMAP
1_APMAP_3-CAA	TTCCGAGCCCCACTTCCGGG	APMAP
1_APMAP_4-CAB	CGCCGAGCAACGACGCGCCG	APMAP
1_CLMP_1-CAA	CGCAAACCCCAAACGCCGCG	CLMP
1_CLMP_2-CAA	GCAAACCCCAAACGCCGCGC	CLMP
1_CLMP_3-CAA	TTCCCTCCCTCCCTCCCGCG	CLMP
1_CLMP_4-CAB	ACCCCAAACGCCGCGCGGGA	CLMP
1_CTSV_1-CAA	GCGCCCGGGGCCCCGCCCAG	CTSV
1_CTSV_2-CAA	GCGCGGGCTCTAAGCGCCCG	CTSV
1_CTSV_3-CAA	GGACTGGGCTGCGTCACGCG	CTSV
1_CTSV_4-CAB	CGCGCGGGCTCTAAGCGCCC	CTSV
1_ACKR3_1-CAA	ACTAGTGAGGTTTACAAGAG	ACKR3
1_ACKR3_2-CAA	AGACTAGTGAGGTTTACAAG	ACKR3
1_ACKR3_3-CAA	TAGTGAGGTTTACAAGAGGG	ACKR3
1_ACKR3_4-CAB	CCGTGCCACCCCCATCCCAC	ACKR3
1_CT83_1-CAA	AGGCGGTACTAAGTGCCGCC	CT83
1_CT83_2-CAA	CGGCCCTGCCGGAAACCAGG	CT83
1_CT83_3-CAA	CTTGAAACTAACCAGGTAGG	CT83
1_CT83_4-CAB	CTAAGGACTTGAAACTAACC	CT83
1_CYTH2_1-CAA	GACACTGTCCAATCCACAGT	CYTH2
1_CYTH2_2-CAA	GAGGACGAAAGCGCCCACTG	CYTH2
1_CYTH2_3-CAA	TGACACTGTCCAATCCACAG	CYTH2
1_CYTH2_4-CAB	CCAGAGGTAGACGGCCCGCG	CYTH2
1_ADGRL4_1-CAA	AGAGGCCGGAAAGTGTCCGG	ADGRL4
1_ADGRL4_2-CAA	CACACTCACACAAAAGAGGC	ADGRL4
1_ADGRL4_3-CAA	TGGAGGCCGGACGTGGCCAG	ADGRL4
1_ADGRL4_4-CAB	CTCACACACTCACACAAAAG	ADGRL4
1_ADGRE2_1-CAA	AGGCCAGGACTTTATAAAGG	ADGRE2
1_ADGRE2_2-CAA	CAATAAAAACACAGAACCAG	ADGRE2
1_ADGRE2_3-CAA	GTGTGTGTGTGCAGCGCCCC	ADGRE2
1_ADGRE2_4-CAB	AGGACTTTATAAAGGAGGGG	ADGRE2
1_ADGRE3_1-CAA	AAAGGTGATCAACAATAGCT	ADGRE3
1_ADGRE3_2-CAA	AAGCAGAACCATGAGTCTGA	ADGRE3
1_ADGRE3_3-CAA	TGAGTCTGATGGCGAAAGAG	ADGRE3
1_ADGRE3_4-CAB	ATGAGTCTGATGGCGAAAGA	ADGRE3
1_FCMR_1-CAA	AGAGTGCTGACAAACCACAG	FCMR
1_FCMR_2-CAA	AGCTGAGAAAACATGTTGTG	FCMR
1_FCMR_3-CAA	TCAGCTCCTGACTTCCGCTG	FCMR
1_FCMR_4-CAB	AGAGATTTCTAGCCCCCACG	FCMR
1_GINM1_1-CAA	AGATCCGGCTCGCCAGGGAA	GINM1
1_GINM1_2-CAA	CGGGCCCTCCCCTCCCCGGG	GINM1
1_GINM1_3-CAA	CTCCGAGATCCGGCTCGCCA	GINM1
1_GINM1_4-CAB	AGCGTCCCCGCGCCTCTCCG	GINM1
1_ADGRF1_1-CAA	GATAGTGACTTTAAGCGGGA	ADGRF1
1_ADGRF1_2-CAA	TATCAGGTCTGGTAAGAGGA	ADGRF1
1_ADGRF1_3-CAA	TGATAGTGACTTTAAGCGGG	ADGRF1
1_ADGRF1_4-CAB	ACCTGATAGTGACTTTAAGC	ADGRF1
1_ADGRF5_1-CAA	ACCAAATATAGGAAATCATG	ADGRF5
1_ADGRF5_2-CAA	ATATAGGAAATCATGTGGAG	ADGRF5
1_ADGRF5_3-CAA	TTGGGGGAGGGAAGTAATAT	ADGRF5
1_ADGRF5_4-CAB	AGGCATCAGGCACCAAATAT	ADGRF5
1_ADGRA2_1-CAA	CCCTAGCGCCGACCGACACG	ADGRA2
1_ADGRA2_2-CAA	CTAGACCCTCTGCCGAGTGG	ADGRA2
1_ADGRA2_3-CAA	GGCCTAGACCCTCTGCCGAG	ADGRA2
1_ADGRA2_4-CAB	CCTAGACCCTCTGCCGAGTG	ADGRA2
1_ADGRG6_1-CAA	AGGTACTTGGGTCCCCCTCG	ADGRG6
1_ADGRG6_2-CAA	GAGGGGGACCCAAGTACCTA	ADGRG6
1_ADGRG6_3-CAA	GGGGACCCAAGTACCTAGGG	ADGRG6
1_ADGRG6_4-CAB	AGTCGCCTGCGCCCGCGAGG	ADGRG6
1_ADGRG1_1-CAA	ATCCCCAGTCAAGCTCAGGG	ADGRG1
1_ADGRG1_2-CAA	GTCATCCCCAGTCAAGCTCA	ADGRG1
1_ADGRG1_3-CAA	GTGAGTCATGGATTTCTCAG	ADGRG1
1_ADGRG1_4-CAB	CGGACGATATATGTGAGTCA	ADGRG1
1_ADGRG2_1-CAA	AGCTCTCCAGCTGCCCAGCG	ADGRG2
1_ADGRG2_2-CAA	CTGGGCAGCTGGAGAGCTGG	ADGRG2
1_ADGRG2_3-CAA	TCCAGCTGCCCAGCGCGGCG	ADGRG2
1_ADGRG2_4-CAB	CTGGAGAGCTGGCGGCGGAG	ADGRG2
1_HFE2_1-CAA	AATTCCAGGAACGTTGGTGG	HFE2
1_HFE2_2-CAA	CAAAATTCCAGGAACGTTGG	HFE2
1_HFE2_3-CAA	GTCCAAAATTCCAGGAACGT	HFE2
1_HFE2_4-CAB	AAAATTCCAGGAACGTTGGT	HFE2
1_JAML_1-GPP	AAACAGGAACCTCTAAATCA	JAML
1_JAML_2-GPP	TATACATAACAATTGGGTAA	JAML
1_JAML_3-GPP	AGGTTCTCATTTCAGTCATC	JAML
1_JAML_4-GPP	GTGGTTGCAGAGATGCAAAC	JAML
1_KIRREL_1-CAA	ATAAAGAGAATCGGAGGGCA	KIRREL
1_KIRREL_2-CAA	GATAAAGAGAATCGGAGGGC	KIRREL
1_KIRREL_3-CAA	GCGCGCGTGTGTGTGTGCAG	KIRREL
1_KIRREL_4-CAB	GGAGGAGAAAAAGGTCTGGG	KIRREL
1_ADGRL2_1-CAA	AATGTTCATAAAAATCGGAT	ADGRL2
1_ADGRL2_2-CAA	CTTACAACTGTGACATGAAG	ADGRL2
1_ADGRL2_3-CAA	GAAATGTTGTCATTAAGAAC	ADGRL2
1_ADGRL2_4-CAB	AAATGTTCATAAAAATCGGA	ADGRL2
1_LVRN_1-CAA	CTGTCTCTTCGAACCCAAAG	LVRN
1_LVRN_2-CAA	GTCTGTCTCTTCGAACCCAA	LVRN
1_LVRN_3-CAA	TCTGTCTCTTCGAACCCAAA	LVRN
1_LVRN_4-CAB	ACCCAAAGGGGTACGCGTCT	LVRN
1_MCEMP1_1-CAA	CGTGGATCCCTGAAAAGAGG	MCEMP1
1_MCEMP1_2-CAA	GGGCAGATGAGGAAATCTGG	MCEMP1
1_MCEMP1_3-CAA	TCCACGACTCTCGCACCCTG	MCEMP1
1_MCEMP1_4-CAB	AGATGAGGAAATCTGGAGGT	MCEMP1
1_MELTF_1-GPP	AGGTCACCTCCCGCCGACCC	MELTF
1_MELTF_2-GPP	CGAGCGGGAGGCCTCCAGCA	MELTF
1_MELTF_3-GPP	CTGCTGGAGGCCTCCCGCTC	MELTF
1_MELTF_4-GPP	CCCCGGACCCCGCCCCTGGG	MELTF
1_MILR1_1-CAA	AGCCAAGTTAAGGAAATCAG	MILR1
1_MILR1_2-CAA	CCTGTAAGAAGAGAGATATT	MILR1
1_MILR1_3-CAA	CTTCTTACAGGAACTCACAG	MILR1
1_MILR1_4-CAB	ACCCCCACATCGTCCCATGC	MILR1
1_KIAA1024_1-CAA	CCGGCTGCGCGCCGCCCCAG	KIAA1024
1_KIAA1024_2-CAA	GCATGACGCCCGCGCTCCAG	KIAA1024
1_KIAA1024_3-CAA	GGCGTCATGCGAGACTGTCC	KIAA1024
1_KIAA1024_4-CAB	CAGCGCGCCGCGGCTGAAGG	KIAA1024
1_MPIG6B_1-CAA	GAGAAGCTAGGAGAGGCCGG	MPIG6B
1_MPIG6B_2-CAA	GAGAGTTGTGATAGACGCAG	MPIG6B
1_MPIG6B_3-CAA	GAGTTGTGATAGACGCAGAG	MPIG6B
1_MPIG6B_4-CAB	ACACAACCCACCCTACTAGG	MPIG6B
1_MFSD4B_1-GPP	CTAGGCTAGAGAGCTACGTC	MFSD4B
1_MFSD4B_2-GPP	ATACTTAGCTGAGCTCACAG	MFSD4B
1_MFSD4B_3-GPP	CTCAGCTAAGTATGATGCCT	MFSD4B
1_MFSD4B_4-GPP	GGAAGTTGATATGGTTGCCT	MFSD4B
1_NRROS_1-CAA	AGCACAGGCTCACTCAGACC	NRROS
1_NRROS_2-CAA	CGGCCTCTTAGAGGGAAGCG	NRROS
1_NRROS_3-CAA	TCTTAGAGGGAAGCGCGGCG	NRROS
1_NRROS_4-CAB	CTCAGACCCGGCCTCTTAGA	NRROS
1_PALM2-AKAP2_1-CAA	CCTGGAGTGTGATGGACCCG	PALM2-AKAP2
1_PALM2-AKAP2_2-CAA	GTCTGCGCCTTGGAGACCCG	PALM2-AKAP2
1_PALM2-AKAP2_3-CAA	TGCGCCTTGGAGACCCGCGG	PALM2-AKAP2
1_PALM2-AKAP2_4-CAB	CCCGAGGCCGCGGTCCAAGG	PALM2-AKAP2
1_PIEZO1_1-CAA	ACCCCCTCCGCTGTCCCGCG	PIEZO1
1_PIEZO1_2-CAA	CAGGCCCCAACGCACCAGGG	PIEZO1
1_PIEZO1_3-CAA	CTCCAGGCCCCAACGCACCA	PIEZO1
1_PIEZO1_4-CAB	AGGCCCCAACGCACCAGGGC	PIEZO1
1_PIEZO2_1-CAA	CTACGGCTCAAGATGAGATC	PIEZO2
1_PIEZO2_2-CAA	GTTTATTCCTTGATATGATT	PIEZO2
1_PIEZO2_3-CAA	TACGGCTCAAGATGAGATCT	PIEZO2
1_PIEZO2_4-CAB	AAACACCAGTGCTCAGCAGG	PIEZO2
1_PLPP1_1-GPP	CCCGGTCCTGCGCTGCTCAG	PLPP1
1_PLPP1_2-GPP	CCGCTGAGCAGCGCAGGACC	PLPP1
1_PLPP1_3-GPP	GCCGCGGCCTGGGGTTTCCC	PLPP1
1_PLPP1_4-GPP	TCCTGCGCTGCTCAGCGGGA	PLPP1
1_PLPP3_1-GPP	AAAGTGCAGAAAACAAACCC	PLPP3
1_PLPP3_2-GPP	GCGGCAGCAGCACCAACAGC	PLPP3
1_PLPP3_3-GPP	GCAGCAGCACCAACAGCAGG	PLPP3
1_PLPP3_4-GPP	CCAACAGCAGGAGGAGCAGG	PLPP3
1_PTGDR2_1-CAA	GCAGGGGCTGCCGGCATTGA	PTGDR2
1_PTGDR2_2-CAA	TCATCAATTTCCATCAATGC	PTGDR2
1_PTGDR2_3-CAA	TTGGGGGAGGCGGGGACAGC	PTGDR2
1_PTGDR2_4-CAB	AGGAGACTGCAGAAGTCCAG	PTGDR2
1_NECTIN1_1-GPP	CGCCTTCCCGACCGAAGCAG	NECTIN1
1_NECTIN1_2-GPP	CTTCCCGACCGAAGCAGAGG	NECTIN1
1_NECTIN1_3-GPP	GATCCGCCTCTGCTTCGGTC	NECTIN1
1_NECTIN1_4-GPP	GGTTAGCGTTAACCCCCTCC	NECTIN1
1_NECTIN2_1-GPP	GGAGCGAGAATGGAATCCCG	NECTIN2
1_NECTIN2_2-GPP	GGAGACAGAATTCTTTGGCA	NECTIN2
1_NECTIN2_3-GPP	GGAACAGGGGTGGAATCCGG	NECTIN2
1_NECTIN2_4-GPP	TGGAATCCCGGGGAGGAACA	NECTIN2
1_NECTIN3_1-GPP	GCGTCGAACTCCTGGGAACT	NECTIN3
1_NECTIN3_2-GPP	ACCCCGCCCCACGCAAGAGG	NECTIN3
1_NECTIN3_3-GPP	CCACCCCGCCCCACGCAAGA	NECTIN3
1_NECTIN3_4-GPP	GTGGTGCGTTCCGAGTTCCC	NECTIN3
1_NECTIN4_1-GPP	GGGCTAGCTAATAGGCGCCA	NECTIN4
1_NECTIN4_2-GPP	ATTAGCTAGCCCAGGCCATG	NECTIN4
1_NECTIN4_3-GPP	TGGCGCCTATTAGCTAGCCC	NECTIN4
1_NECTIN4_4-GPP	TTAGCTAGCCCAGGCCATGG	NECTIN4
1_SIGLEC16_1-GPP	GGCGAGCTTTCAGGACATTG	SIGLEC16
1_SIGLEC16_2-GPP	CTGTGAAAGGAGAAGTTGGG	SIGLEC16
1_SIGLEC16_3-GPP	TCAGGACATTGCGGTTCCCG	SIGLEC16
1_SIGLEC16_4-GPP	GCAGTGACCATCCACAGAGG	SIGLEC16
1_PMEL_1-CAA	AAAAACTGACAAAGGGATCC	PMEL
1_PMEL_2-CAA	GAAAGCAATGTCTAGGGACC	PMEL
1_PMEL_3-CAA	GGATGGGAAAGCAATGTCTA	PMEL
1_PMEL_4-CAB	ACTGTCATTGAGTAGCAGGA	PMEL
1_TENM1_1-CAA	AGCATATTATATATAGCTTG	TENM1
1_TENM1_2-CAA	ATAGCTTGTGGAAAGACATA	TENM1
1_TENM1_3-CAA	GAAAGACATAAGGCTACAGA	TENM1
1_TENM2_1-CAA	AAATGTCAGAGACATTACAT	TENM2
1_TENM2_2-CAA	GGTTCCTGAGGAATTAGTTG	TENM2
1_TENM2_3-CAA	TCCTGAGGAATTAGTTGGGG	TENM2
1_TENM2_4-CAB	ACATGGGCAGGACTTGCGGT	TENM2
1_TENM3_1-CAA	CGGCGGCCGGGTGTAAACAG	TENM3
1_TENM3_2-CAA	GAGGCTCCTCTGTTTACACC	TENM3
1_TENM3_3-CAA	GTTTACACCCGGCCGCCGAG	TENM3
1_TENM3_4-CAB	CCCGGCGCGAAGGGGTTAAG	TENM3
1_TENM4_1-CAA	AGGCAGGCGAGCAGGCAGGG	TENM4
1_TENM4_2-CAA	GCAATCCCGAGGCTTCTGGG	TENM4
1_TENM4_3-CAA	GCAGGCGAGCAGGCAGGGAG	TENM4
1_TENM4_4-CAB	ATGAAACAGCTGCAATCCCG	TENM4
1_TJP2_1-CAA	CCCGGGCCGGGCGGCCAGCG	TJP2
1_TJP2_2-CAA	GCCCGCCCCCGACCCGAGCG	TJP2
1_TJP2_3-CAA	TGACAGTTTCCCGGGCCGGG	TJP2
1_TJP2_4-CAB	ATTTGACAGTTTCCCGGGCC	TJP2
1_KIAA0922_1-CAA	CAGCAGCTGCGGCAGCGGCG	KIAA0922
1_KIAA0922_2-CAA	GCACACGCGCTCAGAGCAAG	KIAA0922
1_KIAA0922_3-CAA	TCAGAGCAAGCGGCGCGCCC	KIAA0922
1_KIAA0922_4-CAB	AGCTGCTGCAGCTCCAGACC	KIAA0922
1_TMEM2_1-CAA	CCTCCTGCCCCGAGCCTCGG	TMEM2
1_TMEM2_2-CAA	GAACGGAGAAAGCCGAGCGG	TMEM2
1_TMEM2_3-CAA	GCCCCTGCCCCCGAGGCTCG	TMEM2
1_TMEM2_4-CAB	CCCCCGAGGCTCGGGGCAGG	TMEM2
1_TMEM206_1-CAA	ATGGGAAATGTAGTTCTGGG	TMEM206
1_TMEM206_2-CAA	CACACCAGCTCTCACCCCTG	TMEM206
1_TMEM206_3-CAA	CATGCAGGCCTCCGCCACAG	TMEM206
1_TMEM206_4-CAB	ACCAGCTCTCACCCCTGTGG	TMEM206
1_TMEM245_1-CAA	CAGGAAACTACAACTCCCGA	TMEM245
1_TMEM245_2-CAA	GGAAACTACAACTCCCGAAG	TMEM245
1_TMEM245_3-CAA	GGTGGGTCTGTAAACCAGCG	TMEM245
1_TMEM245_4-CAB	AGGAAACTACAACTCCCGAA	TMEM245
1_TMEM27_1-CAA	CAAGCGAGCCACCACCAAAA	TMEM27
1_TMEM27_2-CAA	GAAGTATTAACCCAAATGAT	TMEM27
1_TMEM27_3-CAA	GGAAGTATTAACCCAAATGA	TMEM27
1_TMEM27_4-CAB	ATAAATAACTGACAGGAGAT	TMEM27
1_TRABD2A_1-CAA	AGGTCAGCCCCGCGCCTAGG	TRABD2A
1_TRABD2A_2-CAA	GCCCGGCAGCAGCGGCCACG	TRABD2A
1_TRABD2A_3-CAA	GGTCGAGGCCCGGCCCCACG	TRABD2A
1_TRABD2A_4-CAB	AGGCGCGGGGCTGACCTGCG	TRABD2A
1_TRIL_1-CAA	CGCGGATTCTCCCAGCCGAG	TRIL
1_TRIL_2-CAA	GAGAGCTGGATTCCCTGGCG	TRIL
1_TRIL_3-CAA	GGCTGGGAGAATCCGCGCCA	TRIL
1_TRIL_4-CAB	CAGCTGCAAACAAAAAGCGC	TRIL
1_TRIM16_1-CAA	GGAAACGGAAGTGCGCGCCG	TRIM16
1_TRIM16_2-CAA	TTAAAAGTGAAGTTATAGAG	TRIM16
1_TRIM16_3-CAB	CGCTCCGGACTACATTTCCC	TRIM16
1_TMEM231_1-CAA	ACAGAAAGGAGCCAATAGCA	TMEM231
1_TMEM231_2-CAA	GCCACTGGCTCCTTTCGGTG	TMEM231
1_TMEM231_3-CAA	GCCGCACCGAAAGGAGCCAG	TMEM231
1_TMEM231_4-CAB	ACCGAAAGGAGCCAGTGGCG	TMEM231
1_VSIR_1-CAA	ACGCTGGCTCCCCACCCACG	VSIR
1_VSIR_2-CAA	GGAGAGGCAGTTCCCCCACA	VSIR
1_VSIR_3-CAA	TCCGGGAAGCCCCTCCCACG	VSIR
1_VSIR_4-CAB	CTCCCACGCGGCCCTCGGAG	VSIR
1_VSTM4_1-CAA	CCTGGAGCGAACCGATCGCG	VSTM4
1_VSTM4_2-CAA	CTTGGGCCGCCTGCCACGCG	VSTM4
1_VSTM4_3-CAA	GGAGCGAACCGATCGCGCGG	VSTM4
1_VSTM4_4-CAB	CCAGCAGCCCCGGCCCCGCG	VSTM4
1_BUB1B-PAK6_1-GPP	GTGGCAGGACAATACCAACC	BUB1B-PAK6
1_BUB1B-PAK6_2-GPP	AGCCTTCAAGAGAAGAGGCT	BUB1B-PAK6
1_BUB1B-PAK6_3-GPP	GAGCCTTCAAGAGAAGAGGC	BUB1B-PAK6
1_BUB1B-PAK6_4-GPP	GCTGGGTGAGAAAAGCACTG	BUB1B-PAK6
1_MARCH1_1-CAO	GTAAATAGAATAGAAACTTG	MARCH1
1_MARCH1_2-CAO	TGTGCATCTTCATTCGGCCT	MARCH1
1_MARCH1_3-CAO	ATTCTATTTACTTTGAGCAC	MARCH1
1_MARCH1_4-CAO	CTTCATTCGGCCTGGGCGGG	MARCH1
1_A2M_1-CAA	AAGATCTCTAAACAAAGTTG	A2M
1_A2M_2-CAA	AGTCAAGGTTAATTCCTGGC	A2M
1_A2M_3-CAA	TAGTCAAGGTTAATTCCTGG	A2M
1_A2M_4-CAB	GGGATTCTATTTAGCCCGCC	A2M
1_A4GALT_1-CAA	CGGTCCCCAGAGCCCTTGCG	A4GALT
1_A4GALT_2-CAA	GCCCGTCCCGACCTACCCTG	A4GALT
1_A4GALT_3-CAA	GGGACCCCGCAAGGGCTCTG	A4GALT
1_A4GALT_4-CAB	GGGACCGGGACCCGCAGGGT	A4GALT
1_AADAT_1-CAA	AGTGACTGAGAGGAGGCCAG	AADAT
1_AADAT_2-CAA	CAGTCCCAGTGACTGAGAGG	AADAT
1_AADAT_3-CAA	GCACAGTCCCAGTGACTGAG	AADAT
1_AADAT_4-CAB	AGCGGAGCGCGCGGGAACGA	AADAT
1_AAK1_1-CAA	CGGTTCACTTCCTGGTTGGG	AAK1
1_AAK1_2-CAA	GCGGCGGGTCAGTCTCCGCC	AAK1
1_AAK1_3-CAA	GTTGGGTGGATGGAGCCGGG	AAK1
1_AAK1_4-CAB	CCGGCTCCATCCACCCAACC	AAK1
1_AAMP_1-CAA	ATGCCGCTCTGTGATTGGTG	AAMP
1_AAMP_2-CAA	CCGCCTCACCAATCACAGAG	AAMP
1_AAMP_3-CAA	CGTTCGGCCAATAGCTACGA	AAMP
1_AAMP_4-CAB	CCGCTCTGTGATTGGTGAGG	AAMP
1_AARS_1-CAA	ATATCTCATGAGGTAAGGCG	AARS
1_AARS_2-CAA	CCAACATGCCAGTCAAACTG	AARS
1_AARS_3-CAA	TCATGAGGTAAGGCGCGGCG	AARS
1_AARS_4-CAB	CAATAATATCTCATGAGGTA	AARS
1_ABCA1_1-CAA	GAACTACATAAACAGAGGCC	ABCA1
1_ABCA1_2-CAA	GTCACTCAGCAGAAAGCACG	ABCA1
1_ABCA1_3-CAA	TGACTGAACTACATAAACAG	ABCA1
1_ABCA1_4-CAB	CATAAACAGAGGCCGGGAAC	ABCA1
1_ABCA12_1-CAA	CTAGAGCAGACACTGTGTGC	ABCA12
1_ABCA12_2-CAA	GAAAGAAGACAAGAGAATGT	ABCA12
1_ABCA12_3-CAA	TGTCTGCTCTAGCAGAGGCA	ABCA12
1_ABCA12_4-CAB	GAGAGCATTTCACAGACACT	ABCA12
1_ABCA2_1-CAA	AGCGCGGCGCCTTTAAGCGG	ABCA2
1_ABCA2_2-CAA	CTCCGTCCGCGCCCGCCAGG	ABCA2
1_ABCA2_3-CAA	GAGCGCGGCGCCTTTAAGCG	ABCA2
1_ABCA2_4-CAB	CGGAGCGCGGCGCCTTTAAG	ABCA2
1_ABCA5_1-CAA	AAGCGCGCCCGTACGCGGAG	ABCA5
1_ABCA5_2-CAA	CCTCCTGCAGAGCGCACCTG	ABCA5
1_ABCA5_3-CAA	CTCCTGCAGAGCGCACCTGA	ABCA5
1_ABCA5_4-CAB	ACGGGCGCGCTTCAGACGCT	ABCA5
1_ABCA7_1-CAA	CGGAGCAGGCCAGTGAGTGA	ABCA7
1_ABCA7_2-CAA	GGAGCTGCGCGGGCCAAGGG	ABCA7
1_ABCA7_3-CAA	TTAAGAAACCCGGCTAGGCG	ABCA7
1_ABCA7_4-CAB	CCTGCTCCGTCGGAGCTGCG	ABCA7
1_ABCA8_1-CAA	AGAGCAGTGGCATTTATACT	ABCA8
1_ABCA8_2-CAA	CCCTATAATATGATATAGCC	ABCA8
1_ABCA8_3-CAA	TATAAATGCCACTGCTCTGC	ABCA8
1_ABCA8_4-CAB	GGCATTTATACTGGGTTGCC	ABCA8
1_ABCB1_1-CAA	AATCAGCATTCAGTCAATCC	ABCB1
1_ABCB1_2-CAA	GGGAGCAGTCATCTGTGGTG	ABCB1
1_ABCB1_3-CAA	GGGCCGGGAGCAGTCATCTG	ABCB1
1_ABCB1_4-CAB	ACCTGTTTCGCAGTTTCTCG	ABCB1
1_ABCB11_1-CAA	CCAAGCACACTCTGTGTTTG	ABCB11
1_ABCB11_2-CAA	CCCAAACACAGAGTGTGCTT	ABCB11
1_ABCB11_3-CAA	GTATGTCACTGAACTGTGCT	ABCB11
1_ABCB11_4-CAB	CCCAAGCACACTCTGTGTTT	ABCB11
1_ABCB4_1-CAA	AACGCCTACCGTTGCAGCCA	ABCB4
1_ABCB4_2-CAA	ACGGTAGGCGTTTCCCGGGC	ABCB4
1_ABCB4_3-CAA	CTCGCCCTGGCTGCAACGGT	ABCB4
1_ABCB4_4-CAB	CCTAGCCTGGGGAGAGAGCT	ABCB4
1_ABCB5_1-CAA	CTCACCATGGGGTTTATACA	ABCB5
1_ABCB5_2-CAA	GAGGGGAGTGCAACTCACCA	ABCB5
1_ABCB5_3-CAA	GGGGAGTGCAACTCACCATG	ABCB5
1_ABCB5_4-CAB	AGGGGAGTGCAACTCACCAT	ABCB5
1_ABCB6_1-CAA	ATTGGCCAAATGTCTCCGAG	ABCB6
1_ABCB6_2-CAA	CCATTGGCCAAATGTCTCCG	ABCB6
1_ABCB6_3-CAA	TTGGCCAAATGTCTCCGAGG	ABCB6
1_ABCB6_4-CAB	CATTGGCCAAATGTCTCCGA	ABCB6
1_ABCC1_1-CAA	AGGCCCGGGGCGCCGAGAGG	ABCC1
1_ABCC1_2-CAA	CAGCCGGACCAGCCACCTCT	ABCC1
1_ABCC1_3-CAA	CGCGAGGTGAGCGGGCGCCG	ABCC1
1_ABCC1_4-CAB	CCCGCTCACCTCGCGCGTCT	ABCC1
1_ABCC10_1-CAA	AAATGACGTTGCACTAAGGG	ABCC10
1_ABCC10_2-CAA	AATGACGTTGCACTAAGGGA	ABCC10
1_ABCC10_3-CAA	ACGTTGCACTAAGGGAGGGA	ABCC10
1_ABCC10_4-CAB	ATGGATCCTTAACGCAAGTC	ABCC10
1_ABCC11_1-CAA	AAGAAAACAATGGGTCACTC	ABCC11
1_ABCC11_2-CAA	CTACTAAGCAGAAAAATGCA	ABCC11
1_ABCC11_3-CAA	TTGGCTGGCATGCTGACCCA	ABCC11
1_ABCC11_4-CAB	AGAAAAATGCAGGGTGCCCT	ABCC11
1_ABCC2_1-CAA	ATGTAACATGCATCTAGGCA	ABCC2
1_ABCC2_2-CAA	CATGTGACTAAAAAGCCCTA	ABCC2
1_ABCC2_3-CAA	TGTTACATTGAAACAGTGGA	ABCC2
1_ABCC2_4-CAB	ACTAAAAAGCCCTAGGGACA	ABCC2
1_ABCC3_1-CAA	CCCCAAAGTCCCTCCCAGGG	ABCC3
1_ABCC3_2-CAA	GAGGCGCTGTCGCAACCCGC	ABCC3
1_ABCC3_3-CAA	GGCAGGGAGACCGGACCCAG	ABCC3
1_ABCC3_4-CAB	GCGACAGCGCCTCCCTGGGA	ABCC3
1_ABCC4_1-CAA	CGCAGCTCCCGGGCTCCAGG	ABCC4
1_ABCC4_2-CAA	CTCTCAGGCCCGCCGCCTCG	ABCC4
1_ABCC4_3-CAA	GCGCGTAGCGGGCGCCCCCG	ABCC4
1_ABCC4_4-CAB	CTCCAGGCGGCGGCGCGTAG	ABCC4
1_ABCC5_1-CAA	AAAGCATTCCCAAGGCTGAA	ABCC5
1_ABCC5_2-CAA	AGCCCTGGGCACTCGGAAGG	ABCC5
1_ABCC5_3-CAA	CAAAGCATTCCCAAGGCTGA	ABCC5
1_ABCC5_4-CAB	CAGGGCTGCGGACGCGGCGA	ABCC5
1_ABCC6_1-CAA	ATTCGAGCTCCGGGATCGGG	ABCC6
1_ABCC6_2-CAA	CCGGGCAAGGTCCAGCTGCG	ABCC6
1_ABCC6_3-CAA	CGCGGCGGGAGTGAGGCCAC	ABCC6
1_ABCC6_4-CAB	CCAGCTGCGCGGCGGGAGTG	ABCC6
1_ABCC8_1-CAA	AGGTGGGCGCAAGCGTAGCA	ABCC8
1_ABCC8_2-CAA	CCGCCCCCCGGCCCCGCAGG	ABCC8
1_ABCC8_3-CAA	GCCCTGCTCCACCACCTGCG	ABCC8
1_ABCC8_4-CAB	CCGCCCTGCTCCACCACCTG	ABCC8
1_ABCG1_1-CAA	ACAAGAGCACGCGCACCTGC	ABCG1
1_ABCG1_2-CAA	GACCAGGACCCCTGAAGTGC	ABCG1
1_ABCG1_3-CAA	TCCCGGAACCTGCACTTCAG	ABCG1
1_ABCG1_4-CAB	AACCTGCACTTCAGGGGTCC	ABCG1
1_ABCG2_1-CAA	GGGTCGCAGGGCGCTTATCG	ABCG2
1_ABCG2_2-CAA	GGTGGTACCAGTCCTGCTGG	ABCG2
1_ABCG2_3-CAA	GTCCTGCTGGCGGCTCAGCG	ABCG2
1_ABCG2_4-CAB	ACACGTGTGCGCTTTCAGCC	ABCG2
1_ABCG5_1-CAA	TGTAGGTGGGCTTGCCAGCA	ABCG5
1_ABCG5_2-GPP	GCGCGTCCTTATCTTGACAG	ABCG5
1_ABCG5_3-GPP	TTCTGCCCACTGTCAAGATA	ABCG5
1_ABCG5_4-GPP	CGCGTCCTTATCTTGACAGT	ABCG5
1_ABCG8_1-CAA	AGAACACACACGTTTGTAGG	ABCG8
1_ABCG8_2-CAA	GAACACACACGTTTGTAGGT	ABCG8
1_ABCG8_3-CAA	GGCAGAACACACACGTTTGT	ABCG8
1_ABCG8_4-CAB	GCAAGGAATGCTGGGAGAGA	ABCG8
1_ABHD17A_1-CAA	ACCGCGCGACTAGCGTCCTG	ABHD17A
1_ABHD17A_2-CAA	CCGCGCGACTAGCGTCCTGG	ABHD17A
1_ABHD17A_3-CAA	GGGCGGGGCTGATATGTCGA	ABHD17A
1_ABHD17A_4-CAB	GACATATCAGCCCCGCCCCC	ABHD17A
1_ABHD17B_1-CAA	GCCTCACTTCCACCAATCAG	ABHD17B
1_ABHD17B_2-CAA	GCGCCTCCCACCCTGCCGGG	ABHD17B
1_ABHD17B_3-CAA	GGCGCTCTGAGCTCAAGGAG	ABHD17B
1_ABHD17B_4-CAB	CAATCAGAGGCCGCCCGGCA	ABHD17B
1_ABHD17C_1-CAA	CAGCGGCGGCCCCGGAACCC	ABHD17C
1_ABHD17C_2-CAA	CGCGCCTCGCCTGGGTTCCG	ABHD17C
1_ABHD17C_3-CAA	GCGGCCCCGGAACCCAGGCG	ABHD17C
1_ABHD17C_4-CAB	CCGGCTTTGTGTGCCGCGCG	ABHD17C
1_ABHD2_1-CAA	CAATGAACAAGCGGTTTCCG	ABHD2
1_ABHD2_2-CAA	CTAGACGCAATGAGCGCGCG	ABHD2
1_ABHD2_3-CAA	TGAACTGCCCAATGAACAAG	ABHD2
1_ABHD2_4-CAB	CAAGCGGTTTCCGTGGTTAG	ABHD2
1_ABHD3_1-CAA	CTTGGAACCGCGCTTCTGGA	ABHD3
1_ABHD3_2-CAA	TCAGGAACCTTCCAGAAGCG	ABHD3
1_ABHD3_3-CAA	TTCCTGAGTGGCTGGCAGTG	ABHD3
1_ABHD3_4-CAB	GCGGCTCCAGGAAGCCGGGG	ABHD3
1_ABI1_1-CAA	AAAAAATCCCGCGGTCCGTG	ABI1
1_ABI1_2-CAA	AAAAATCCCGCGGTCCGTGG	ABI1
1_ABI1_3-CAA	GCGAGAGAACGAGGTTCAGG	ABI1
1_ABI1_4-CAB	AGGTTCAGGCGGCTGCACGA	ABI1
1_ABI3BP_1-CAA	ACCCCCTGTGAGTAAGCCCA	ABI3BP
1_ABI3BP_2-CAA	GCCGTGGGCTTACTCACAGG	ABI3BP
1_ABI3BP_3-CAA	TGCCGTGGGCTTACTCACAG	ABI3BP
1_ABI3BP_4-CAB	GCTGCACTTAGCTGTGCCGT	ABI3BP
1_ABLIM3_1-CAA	AAGGCCTCGTCCATCTCACA	ABLIM3
1_ABLIM3_2-CAA	CCATCTCCCATCACACCCTA	ABLIM3
1_ABLIM3_3-CAA	GAGGCCTTGTGAGATGGACG	ABLIM3
1_ABLIM3_4-CAB	AGCACTCCCTCGTTGGTCCC	ABLIM3
1_BUD31_1-CAA	ATTCTATACAGGCATTGCTG	BUD31
1_BUD31_2-CAA	CATTTGCCCTCACTTCCGGT	BUD31
1_BUD31_3-CAA	GTGAGGGCAAATGGCAACAG	BUD31
1_BUD31_4-CAB	CCATTTGCCCTCACTTCCGG	BUD31
1_ACAA1_1-CAA	AGGCCGACTCTCCTTGTGGT	ACAA1
1_ACAA1_2-CAA	CAGCCAACCACAAGGAGAGT	ACAA1
1_ACAA1_3-CAA	TCCCAGGCCGACTCTCCTTG	ACAA1
1_ACAA1_4-CAB	ACTCTCCTTGTGGTTGGCTG	ACAA1
1_ACE_1-CAA	CGCCGCTGGGGACTCTGGAG	ACE
1_ACE_2-CAA	CTCCAGAGTCCCCAGCGGCG	ACE
1_ACE_3-CAA	CTCCGCTCCAGAGTCCCCAG	ACE
1_ACE_4-CAB	AACCTCGGCCCGCGCCGCTG	ACE
1_ACE2_1-CAA	AGCCAATATAAAGTTCATCC	ACE2
1_ACE2_2-CAA	ATATAAAGTTCATCCTGGAG	ACE2
1_ACE2_3-CAA	GTTACATATCTGTCCTCTCC	ACE2
1_ACE2_4-CAB	AGAGAGAAAATCTCATGAGG	ACE2
1_ACHE_1-CAA	CCCCTCCCCGCTCTCCCGGG	ACHE
1_ACHE_2-CAA	CCGGGTCTCGGCTCCAAGGG	ACHE
1_ACHE_3-CAA	CGGGTCTCGGCTCCAAGGGA	ACHE
1_ACHE_4-CAB	CCTCCCTTGGAGCCGAGACC	ACHE
1_ACKR2_1-CAA	CAGCCGTCCCAGCCAATCAG	ACKR2
1_ACKR2_2-CAA	CCCAGCCAATCAGAGGCCAG	ACKR2
1_ACKR2_3-CAA	TGGCCTCTGATTGGCTGGGA	ACKR2
1_ACKR2_4-CAB	AAAGGACGCGTGCGTGTGCG	ACKR2
1_ACKR4_1-CAA	GTTGAATTTAACTTCACAGA	ACKR4
1_ACKR4_2-CAA	TAAAATATCAAGTGCTCACA	ACKR4
1_ACKR4_3-CAA	TGCTCACAAGGTTAAATTTC	ACKR4
1_ACKR4_4-CAB	CTTGGATACAAGATAAAGGC	ACKR4
1_ACLY_1-CAA	CAAGCCAGCAGCGAATTGGG	ACLY
1_ACLY_2-CAA	CTCAGGCTAGGGAACGCGTG	ACLY
1_ACLY_3-CAA	GTTCCCTAGCCTGAGCGCCA	ACLY
1_ACLY_4-CAB	AACGCGTGTGGCCAATCGCG	ACLY
1_ACOT13_1-CAA	ATGCGGGAGCGCCATGACAC	ACOT13
1_ACOT13_2-CAA	CAGCGCATTTCCCCGCCGGG	ACOT13
1_ACOT13_3-CAA	CCCGCATCAACCGCCCGGCG	ACOT13
1_ACOT13_4-CAB	AGAGCAGCGCATTTCCCCGC	ACOT13
1_ACOT9_1-CAA	CCTACCCGTTCATTGGCGGG	ACOT9
1_ACOT9_2-CAA	CGGGTCGTGTTGCTACAGCG	ACOT9
1_ACOT9_3-CAA	TTGAGTGGGAAGCTCCGCAG	ACOT9
1_ACOT9_4-CAB	ACCCGCACAACTGATTGAGT	ACOT9
1_ACP2_1-CAA	CAGCAGGTCCCTAAGTAAGA	ACP2
1_ACP2_2-CAA	CAGGTCCCTAAGTAAGATGG	ACP2
1_ACP2_3-CAA	TCTTACTTAGGGACCTGCTG	ACP2
1_ACP2_4-CAB	GGAAAAGGCGCAGTCTCGGT	ACP2
1_ACPP_1-CAA	GTAAAGTTTCCAGGAAGCGT	ACPP
1_ACPP_2-CAA	GTTTCCAGGAAGCGTAGGGC	ACPP
1_ACPP_3-CAA	TAAAGTTTCCAGGAAGCGTA	ACPP
1_ACPP_4-CAB	CAAACCTGCCCTACGCTTCC	ACPP
1_ACPT_1-CAA	GAAACGGGTTAATCCAAGGC	ACPT
1_ACPT_2-CAA	GCCAGGGCCTGCTATAATGG	ACPT
1_ACPT_3-CAA	GCCCTGGCACGCTCCCCCAG	ACPT
1_ACPT_4-CAB	GCGCTGGGGAATGGGATCTG	ACPT
1_ACSBG1_1-CAA	GCAACTAGAGTGACCCAAAG	ACSBG1
1_ACSBG1_2-CAA	GGCTAGCCTTGAGTGAGCAG	ACSBG1
1_ACSBG1_3-CAA	TTGAGCTTCTAAAAATAGAG	ACSBG1
1_ACSBG1_4-CAB	CCACCCCCACTGCTCACTCA	ACSBG1
1_ACSL4_1-CAA	ACTGACGTCCCGGGCGAGCG	ACSL4
1_ACSL4_2-CAA	ATCGCTGGCTGCAGACGGCT	ACSL4
1_ACSL4_3-CAA	CTGACGTCCCGGGCGAGCGG	ACSL4
1_ACSL4_4-CAB	GACTGACGTCCCGGGCGAGC	ACSL4
1_ACSL5_1-CAA	AAGGCTTTGACACGGAGCCA	ACSL5
1_ACSL5_2-CAA	AGAAGCTGCCAAAGCTACCC	ACSL5
1_ACSL5_3-CAA	CCTTTCACCTCAGCCCCTAA	ACSL5
1_ACSL5_4-CAB	AAAGGCTTTGACACGGAGCC	ACSL5
1_ACTB_1-CAA	AAGCCGGTGAGTGAGCGGCG	ACTB
1_ACTB_2-CAA	GCCGGTGAGTGAGCGGCGCG	ACTB
1_ACTB_3-CAA	TCGCAAAAGGAGGGGAGAGG	ACTB
1_ACTB_4-CAB	CGGCGAAGCCGGTGAGTGAG	ACTB
1_ACTN1_1-CAA	ATTCCCAATGAGAGGCGATG	ACTN1
1_ACTN1_2-CAA	TCCCAATGAGAGGCGATGGG	ACTN1
1_ACTN1_3-CAA	TGCCAGGAATTCCCAATGAG	ACTN1
1_ACTN1_4-CAB	AATTCCCAATGAGAGGCGAT	ACTN1
1_ACTN4_1-CAA	AAGGCACCAAGGCCGCGCTC	ACTN4
1_ACTN4_2-CAA	AGGCGCCAAGCTCCGGAGCG	ACTN4
1_ACTN4_3-CAA	CCAAACCAGAAAAGGCACCA	ACTN4
1_ACTN4_4-CAB	CAGGAAGCGGGACTCTGCGC	ACTN4
1_ACTR6_1-CAA	ACCTTAGCAACGGAGGACGC	ACTR6
1_ACTR6_2-CAA	GCCTCTGGTCACCTTAGCAA	ACTR6
1_ACTR6_3-CAA	TCTGGTCACCTTAGCAACGG	ACTR6
1_ACTR6_4-CAB	CAACGGAGGACGCCGGAAGT	ACTR6
1_ACVR1_1-CAA	CCAGCTGGGCTTGCCCCCGG	ACVR1
1_ACVR1_2-CAA	GTCTCCCCCGCCGCCCCCGG	ACVR1
1_ACVR1_3-CAA	TCGGGCTGGGAGCACGACCG	ACVR1
1_ACVR1_4-CAB	ACCAGCTGGGCTTGCCCCCG	ACVR1
1_ACVR1B_1-CAA	GCCCCGGCCCCGCCCTTCGG	ACVR1B
1_ACVR1B_2-CAA	GCCTGCACGTGCGCTCCCGG	ACVR1B
1_ACVR1B_3-CAA	GCGCACGTGCAGGCGCCGGG	ACVR1B
1_ACVR1B_4-CAB	CCCTTCGGGGGCGCGCGCGG	ACVR1B
1_ACVR1C_1-CAA	CCTGCAGCAGCAGGCCCGGG	ACVR1C
1_ACVR1C_2-CAA	CGATCTCACTGCCGGGCACA	ACVR1C
1_ACVR1C_3-CAA	CTCTGGGCGATCTCACTGCC	ACVR1C
1_ACVR1C_4-CAB	CAGGCCCGGGCGGCTGCGAG	ACVR1C
1_ACVR2A_1-CAA	CGACAATCTCCTCGCGCTCC	ACVR2A
1_ACVR2A_2-CAA	CGCAGCGGAGGAACGCTCGG	ACVR2A
1_ACVR2A_3-CAA	CGTGCCGGGCCGGGAGCGCG	ACVR2A
1_ACVR2A_4-CAB	ATCTCCTCGCGCTCCCGGCC	ACVR2A
1_ACVR2B_1-CAA	CCAGAGAAACAACAACACGG	ACVR2B
1_ACVR2B_2-CAA	GCCCCAGAGAAACAACAACA	ACVR2B
1_ACVR2B_3-CAA	GTGGTCCGCGCCCCCCTGAG	ACVR2B
1_ACVR2B_4-CAB	AGGCGGGCCCTCCGGCCGCG	ACVR2B
1_ACVRL1_1-CAA	AGACAGGAGGGGACAAATGG	ACVRL1
1_ACVRL1_2-CAA	AGAGGCTGCTGAAGACAGGA	ACVRL1
1_ACVRL1_3-CAA	GAGGCTGCTGAAGACAGGAG	ACVRL1
1_ACVRL1_4-CAB	CCCCTGTGCTGAGTGCGGAT	ACVRL1
1_ACY3_1-CAA	CAGACAGAAACCGAAAGCAG	ACY3
1_ACY3_2-CAA	GTCTGGCTCTACGTGCCGTG	ACY3
1_ACY3_3-CAA	TCTGGCTCTACGTGCCGTGG	ACY3
1_ACY3_4-CAB	ATTGAGAGGCATCTCTGGCC	ACY3
1_ADA_1-CAA	AAATGCGCGATCCAGGCCGG	ADA
1_ADA_2-CAA	AGGAAATGCGCGATCCAGGC	ADA
1_ADA_3-CAA	ATTTCCTGGAATTCTGGACC	ADA
1_ADA_4-CAB	AATGCGCGATCCAGGCCGGC	ADA
1_ADAM10_1-CAA	GGAGGTCTGAGTTTCGAAGG	ADAM10
1_ADAM10_2-CAA	TCACGTGGTGAGGAAGGAGG	ADAM10
1_ADAM10_3-CAA	TTGGGTGCCCGCGCGTCACG	ADAM10
1_ADAM10_4-CAB	CTTCCTCACCACGTGACGCG	ADAM10
1_ADAM11_1-CAA	ACAAAAGAGGCGCCGCCCCG	ADAM11
1_ADAM11_2-CAA	AGGTGCGAGGAGGGACCCCG	ADAM11
1_ADAM11_3-CAA	GGAGACTTCGAGGTGCGAGG	ADAM11
1_ADAM11_4-CAB	CGAGGAGACTTCGAGGTGCG	ADAM11
1_ADAM12_1-CAA	CGAGCGGTCTCTAGGACCCG	ADAM12
1_ADAM12_2-CAA	GAGCGGTCTCTAGGACCCGC	ADAM12
1_ADAM12_3-CAA	GCGGGTCCTAGAGACCGCTC	ADAM12
1_ADAM12_4-CAB	CCGCGGCTCGCTCACCCCCG	ADAM12
1_ADAM15_1-CAA	AGCAGCGCGGGCGTAGTGGG	ADAM15
1_ADAM15_2-CAA	GCTGAGCAGCGCGGGCGTAG	ADAM15
1_ADAM15_3-CAA	GGGCGGTGTCCCCGCTCCCG	ADAM15
1_ADAM15_4-CAB	CCCAAGCCAAGCTCCGCCCC	ADAM15
1_ADAM17_1-CAA	CCGCCCGTCACGTCTAGCTG	ADAM17
1_ADAM17_2-CAA	CGAGCCCCAGCTAGACGTGA	ADAM17
1_ADAM17_3-CAA	GTGACGGGCGGGGCCGAACA	ADAM17
1_ADAM17_4-CAB	CCCCAGCTAGACGTGACGGG	ADAM17
1_ADAM18_1-CAA	CATTTCCCCTCCCCGCCCTG	ADAM18
1_ADAM18_2-CAA	GTGCTGCCCCAGGACCCTGG	ADAM18
1_ADAM18_3-CAA	TGTGCTGCCCCAGGACCCTG	ADAM18
1_ADAM18_4-CAB	AGAGCTGGGCCACTTCCGCA	ADAM18
1_ADAM19_1-CAA	GAGTCTCGCCAGCTCCTCCC	ADAM19
1_ADAM19_2-CAA	TCCCCTCCTCCATCCCCTGG	ADAM19
1_ADAM19_3-CAA	TCCCCTGGCGGAGGCCCGCG	ADAM19
1_ADAM19_4-CAB	CCTCCTCCATCCCCTGGCGG	ADAM19
1_ADAM2_1-CAA	AGGTTGGGTGTGGTGCGCTG	ADAM2
1_ADAM2_2-CAA	GCGGCTGGGAGAGCCCAGGT	ADAM2
1_ADAM2_3-CAA	TGCTTGTCCTGCAAGAGACA	ADAM2
1_ADAM2_4-CAB	CACCCAACCTCAGCCCACCT	ADAM2
1_ADAM20_1-CAA	CTATTGACCCAAGTGTGTAA	ADAM20
1_ADAM20_2-CAA	CTTCATCCCCTTACACACTT	ADAM20
1_ADAM20_3-CAA	TATTGACCCAAGTGTGTAAG	ADAM20
1_ADAM20_4-CAB	ACTTCATCCCCTTACACACT	ADAM20
1_ADAM21_1-CAA	AATTCTACAGAAATAATAAT	ADAM21
1_ADAM21_2-CAA	GAAGTGAGTATAGAAATGGC	ADAM21
1_ADAM21_3-CAA	TTCGGAAGTGAGTATAGAAA	ADAM21
1_ADAM21_4-CAB	AATTTAATACAATTGGAATT	ADAM21
1_ADAM22_1-CAA	CGCCCTTGCCTGCGCGCGGG	ADAM22
1_ADAM22_2-CAA	CGGGCGACAAGAGCTCGGCA	ADAM22
1_ADAM22_3-CAA	GCGCAGGCAAGGGCGCGCGC	ADAM22
1_ADAM22_4-CAB	CGCGCGCCCTTGCCTGCGCG	ADAM22
1_ADAM23_1-CAA	CAGCACCCGAAGCCCCGCTC	ADAM23
1_ADAM23_2-CAA	CCCGAGAGCGCGCCCGAGCG	ADAM23
1_ADAM23_3-CAA	TCAGCACCCGAAGCCCCGCT	ADAM23
1_ADAM23_4-CAB	CCCCCGAGAGCGCGCCCGAG	ADAM23
1_ADAM28_1-CAA	CAAGTAATCTTAGAGCCAGG	ADAM28
1_ADAM28_2-CAA	GTTGCGCAACCTCGAAGCTG	ADAM28
1_ADAM28_3-CAA	TGCAACAATGGCCCAGCAGG	ADAM28
1_ADAM28_4-CAB	AAGCTGTGGTCCTGCAACAA	ADAM28
1_ADAM29_1-CAA	AAGTGTTTGAGGTTTATTAG	ADAM29
1_ADAM29_2-CAA	AGGGCGACAGTTATGCACTG	ADAM29
1_ADAM29_3-CAA	TTTCTCAATTAAGAGTCTGA	ADAM29
1_ADAM29_4-CAB	GAGGGCGACAGTTATGCACT	ADAM29
1_ADAM30_1-CAA	AAGAGGGGCTGTTGGCACGT	ADAM30
1_ADAM30_2-CAA	GAGAGGGTAGAGAACACCAT	ADAM30
1_ADAM30_3-CAA	GGAAGAAAGGAGGGAAACGT	ADAM30
1_ADAM32_1-CAA	CATGGGACAGCGTTCTCCGG	ADAM32
1_ADAM32_2-CAA	GTTTAGCGTCCGGAACACGA	ADAM32
1_ADAM32_3-CAA	TTTAGCGTCCGGAACACGAA	ADAM32
1_ADAM32_4-CAB	ACAGCGTTCTCCGGAGGCCC	ADAM32
1_ADAM33_1-CAA	CCCGCTCGGAGCCTGGCCAG	ADAM33
1_ADAM33_2-CAA	CCCTGGCCAGGCTCCGAGCG	ADAM33
1_ADAM33_3-CAA	GCCCCTGGCCAGGCTCCGAG	ADAM33
1_ADAM33_4-CAB	CCCCTGGCCAGGCTCCGAGC	ADAM33
1_ADAM7_1-CAA	ATTAAAGACAACTACCGAGG	ADAM7
1_ADAM7_2-CAA	CTAATTAAAGACAACTACCG	ADAM7
1_ADAM7_3-CAA	TGCTTGAGGCTAAAACCTGG	ADAM7
1_ADAM7_4-CAB	AAAGACAACTACCGAGGTGG	ADAM7
1_ADAM8_1-CAA	AGGGAGGATGCTGGATTGTG	ADAM8
1_ADAM8_2-CAA	CAAGGGAGGATGCTGGATTG	ADAM8
1_ADAM8_3-CAA	GGGAAACGGACCCCGCCCCC	ADAM8
1_ADAM8_4-CAB	ACCTGTGCAAGGGAGGATGC	ADAM8
1_ADAM9_1-CAA	GAAATCCTATTCTCGCGCCG	ADAM9
1_ADAM9_2-CAA	GTAGGGAAAAATCCAGTCCC	ADAM9
1_ADAM9_3-CAA	TTCCCTACGTCAGCGCAGCT	ADAM9
1_ADAM9_4-CAB	CGGGAGCGAGCTCGGACCGA	ADAM9
1_ADAMTS1_1-CAA	CCCCTCCCGAGCCCGCAGCG	ADAMTS1
1_ADAMTS1_2-CAA	GGAGCGCGGTTTAGCACCAA	ADAMTS1
1_ADAMTS1_3-CAA	TTTAGCACCAACGGAGCCGG	ADAMTS1
1_ADAMTS1_4-CAB	CGAGCCCGCAGCGCGGAGCG	ADAMTS1
1_ADAMTS15_1-CAA	ACAGCCGGCAGTTCCCAGAA	ADAMTS15
1_ADAMTS15_2-CAA	CCAGAAAGGAGAGCCAAGGG	ADAMTS15
1_ADAMTS15_3-CAA	GTTCCCAGAAAGGAGAGCCA	ADAMTS15
1_ADAMTS15_4-CAB	GCGTTGGCGGTTCCAGAGTG	ADAMTS15
1_ADAMTS2_1-CAA	AAGATGCGCCGGGTCACCGC	ADAMTS2
1_ADAMTS2_2-CAA	GAGCGAGCGAGGGAGGCAGG	ADAMTS2
1_ADAMTS2_3-CAA	GGAGGGAGGGAGGCGAGCGA	ADAMTS2
1_ADAMTS2_4-CAB	AGGCGAGCGAGGGGGAGGGC	ADAMTS2
1_ADAMTSL4_1-CAA	CCCACCCCGGGGCCGCCGAG	ADAMTSL4
1_ADAMTSL4_2-CAA	GGCAGACCGGCCCCACCCCG	ADAMTSL4
1_ADAMTSL4_3-CAA	TCCTGGCGAGTGGGGCTGCG	ADAMTSL4
1_ADAMTSL4_4-CAB	CCCCAGCCCGCGCCCCTCGG	ADAMTSL4
1_ADAP1_1-CAA	CAGCGGTGCAGGCGAGCGTG	ADAP1
1_ADAP1_2-CAA	GATTTCCCAGCGGGTCCCCG	ADAP1
1_ADAP1_3-CAA	GGCGGCGGGCGATTTCCCAG	ADAP1
1_ADAP1_4-CAB	CCCCCAGCCCGCGCGCCCCG	ADAP1
1_ADAP2_1-CAA	CAAATTGGAGTTTAACACAC	ADAP2
1_ADAP2_2-CAA	GGCCGGACTGGACCTGCCGA	ADAP2
1_ADAP2_3-CAA	TCCTGTCCCTCCCCGCGCGT	ADAP2
1_ADAP2_4-CAB	AGCTCCGCCGACGCGCGGGG	ADAP2
1_ADCK5_1-CAA	GCCAAAAGGTAAGCCTCTGG	ADCK5
1_ADCK5_2-CAA	GGCGGGGCAGCGTCCCCTGG	ADCK5
1_ADCK5_3-CAA	TCGTGCCGGCCTCCGCGGCG	ADCK5
1_ADCK5_4-CAB	CCGAGTCGTGCCGGCCTCCG	ADCK5
1_ADCY1_1-CAA	AGGACGCGGAGTTGGGGCGC	ADCY1
1_ADCY1_2-CAA	CGTCCTGCGTTCCCGCCCGC	ADCY1
1_ADCY1_3-CAA	GAACGCAGGACGCGGAGTTG	ADCY1
1_ADCY1_4-CAB	CACGCGGCTCCTCCGGCGGG	ADCY1
1_ADCY10_1-CAA	CAGTAGTAGGCCACTCAGGT	ADCY10
1_ADCY10_2-CAA	CCCTCCCCCACCAACCTGAG	ADCY10
1_ADCY10_3-CAA	GGCCTACTACTGTACAAGGA	ADCY10
1_ADCY10_4-CAB	GAGTGGCCTACTACTGTACA	ADCY10
1_ADCY2_1-CAA	ACCCGCCCCCTCCCGCGCGG	ADCY2
1_ADCY2_2-CAA	GGAACCCGCCCCCTCCCGCG	ADCY2
1_ADCY2_3-CAA	GGGAGGGGGCGGGTTCCACG	ADCY2
1_ADCY2_4-CAB	CCGCCGCCACCGCCACCGCG	ADCY2
1_ADCY3_1-GPP	CTCCGGAACGCGCCGCCGAG	ADCY3
1_ADCY3_2-GPP	TCCGGAACGCGCCGCCGAGA	ADCY3
1_ADCY3_3-GPP	CCCAGTCTCCGCCCTCTCGG	ADCY3
1_ADCY3_4-GPP	CGGCGGCGCGTTCCGGAGTG	ADCY3
1_ADCY4_1-CAA	AGGAGAGACAAAACCAAGTG	ADCY4
1_ADCY4_2-CAA	CAAGTGCGGGAGGAGACCAG	ADCY4
1_ADCY4_3-CAA	GAGACAAAACCAAGTGCGGG	ADCY4
1_ADCY4_4-CAB	CCAAGTGCGGGAGGAGACCA	ADCY4
1_ADCY5_1-CAA	CAGGCCTGAGGATGCCCGCG	ADCY5
1_ADCY5_2-CAA	CCTCGGCTCACAGCCGCGCG	ADCY5
1_ADCY5_3-CAA	GCCAGGCCTGAGGATGCCCG	ADCY5
1_ADCY5_4-CAB	AGGATGCCCGCGGGGCGCCG	ADCY5
1_ADCY6_1-CAA	CACTCCCCTTCCTAGCAGCG	ADCY6
1_ADCY6_2-CAA	CCCGCTGCTAGGAAGGGGAG	ADCY6
1_ADCY6_3-CAA	CTCCCCCTCCCCAGAAGTGG	ADCY6
1_ADCY6_4-CAB	CCCACTCCCCTTCCTAGCAG	ADCY6
1_ADCY7_1-CAA	GAGAGCAGCACTGTGGCTGG	ADCY7
1_ADCY7_2-CAA	GCCCACAGCCCAGCCTCTCG	ADCY7
1_ADCY7_3-CAA	GGGGCCCTGCACACCCCGAG	ADCY7
1_ADCY7_4-CAB	CCAGCCTCTCGGGGTGTGCA	ADCY7
1_ADCY8_1-CAA	ACCTCTCCAACCCTGTCGCG	ADCY8
1_ADCY8_2-CAA	GCCCCGCGACAGGGTTGGAG	ADCY8
1_ADCY8_3-CAA	TTGGTGAATTGTTAGCGCCG	ADCY8
1_ADCY8_4-CAB	CCACCTCTCCAACCCTGTCG	ADCY8
1_ADCY9_1-CAA	CCAGCCCAGCGCGCGCACCA	ADCY9
1_ADCY9_2-CAA	GCGCGCGCACCAAGGCGGGG	ADCY9
1_ADCY9_3-CAA	TGCGCGTGTCCGGGGCCAGG	ADCY9
1_ADCY9_4-CAB	CCTGGCCCCGGACACGCGCA	ADCY9
1_ADCYAP1R1_1-CAA	CGGGGGCGGGGTTAGATCGA	ADCYAP1R1
1_ADCYAP1R1_2-CAA	GCAGGCCAATGAGCGCCCGG	ADCYAP1R1
1_ADCYAP1R1_3-CAA	GGGCGGGGTTAGATCGAGGG	ADCYAP1R1
1_ADCYAP1R1_4-CAB	CTCGATCTAACCCCGCCCCC	ADCYAP1R1
1_ADD1_1-CAA	CATGGGTCCCGCCAATCGCA	ADD1
1_ADD1_2-CAA	CGATTGGCGGGACCCATGAG	ADD1
1_ADD1_3-CAA	CGTTGCTCGGCAGTGCTGCG	ADD1
1_ADD1_4-CAB	CCAACAACGCGCCGTCCCAT	ADD1
1_ADD2_1-CAA	GCAGCACCGCGGCCCTCGGG	ADD2
1_ADD2_2-CAA	GCGGGGGCACTGCAGCACCG	ADD2
1_ADD2_3-CAA	TGCGGGGCGAGGCCGCTGCG	ADD2
1_ADD2_4-CAB	ACTGCAGCACCGCGGCCCTC	ADD2
1_ADD3_1-CAA	AGCCCAAGAGGCGGGGCCAG	ADD3
1_ADD3_2-CAA	GCTTCGGAGCCCAAGAGGCG	ADD3
1_ADD3_3-CAA	GGGAGGCTTCGGAGCCCAAG	ADD3
1_ADD3_4-CAB	AGGCTTCGGAGCCCAAGAGG	ADD3
1_ADGRB1_1-CAA	AGCCAAGCCGAGCCGGGGGC	ADGRB1
1_ADGRB1_2-CAA	GCCAAGCCGAGCCGGGGGCG	ADGRB1
1_ADGRB1_3-CAA	GGAGGCCGAGGACGAGGAGA	ADGRB1
1_ADGRB1_4-CAB	AGCGAGAGATTGGGGAGCGC	ADGRB1
1_ADGRB2_1-CAA	CGCGCCGCCTCCTGTTAAAG	ADGRB2
1_ADGRB2_2-CAA	GCGCCGCCTCCTGTTAAAGG	ADGRB2
1_ADGRB2_3-CAA	GCTGTTCCCCCTTTAACAGG	ADGRB2
1_ADGRB2_4-CAB	GGGGAGGTGGGGGGCACGAT	ADGRB2
1_ADGRB3_1-CAA	CGCGCACACGAGCACGCGGG	ADGRB3
1_ADGRB3_2-CAA	GCACGCGGGAGGCCGCCGCG	ADGRB3
1_ADGRB3_3-CAA	GTCCCGGGAGCGCGTCCGCG	ADGRB3
1_ADGRB3_4-CAB	CCGGGAGCGCGTCCGCGCGG	ADGRB3
1_ADGRD1_1-CAA	AGAATCAAACCAAACAGACA	ADGRD1
1_ADGRD1_2-CAA	AGAGGCTGGAGTTAGGACCC	ADGRD1
1_ADGRD1_3-CAA	GTTGTTAAGAGGCTGGAGTT	ADGRD1
1_ADGRD1_4-CAB	CACCACACACCATGTCTGTT	ADGRD1
1_ADGRE1_1-CAA	CAAAAAGGGCTATGATGACC	ADGRE1
1_ADGRE1_2-CAA	CAGAGTTGCTCAATGCTGCC	ADGRE1
1_ADGRE1_3-CAA	TTGCAGCAAGTCAGCAAAAA	ADGRE1
1_ADGRE1_4-CAB	ACCAGAAGGTGTGCGAAGAG	ADGRE1
1_ADGRE4P_1-GPP	TGGGGAGTTTGCATAATGCA	ADGRE4P
1_ADGRE4P_2-GPP	TACCACTTAAATTACGGCAG	ADGRE4P
1_ADGRE4P_3-GPP	TTGGGGAGTTTGCATAATGC	ADGRE4P
1_ADGRE4P_4-GPP	ATAATGTACCACTTAAATTA	ADGRE4P
1_ADGRG3_1-CAA	AATGGCGCCATCGAGCAGGA	ADGRG3
1_ADGRG3_2-CAA	ACCTTTCACAACCCAACCAA	ADGRG3
1_ADGRG3_3-CAA	ATGGCGCCATCGAGCAGGAA	ADGRG3
1_ADGRG3_4-CAB	AAAGGTGAGTGTGGGGAACT	ADGRG3
1_ADGRG5_1-CAA	GAAGAAGTGAAGTGAGAGTG	ADGRG5
1_ADGRG5_2-CAA	GAAGTGAGAGTGTGGTGCCT	ADGRG5
1_ADGRG5_3-CAA	GGAAGCAAAGAGGCTGCTGC	ADGRG5
1_ADGRG5_4-CAB	CTCTCTGCTCCCTTCACCCC	ADGRG5
1_ADGRL1_1-CAA	CACCGCCTCCCTCCCCGGGA	ADGRL1
1_ADGRL1_2-CAA	CCACCGCCTCCCTCCCCGGG	ADGRL1
1_ADGRL1_3-CAA	GCCCCTCCCGGGGAGGGAGG	ADGRL1
1_ADGRL1_4-CAB	CACACGTGCCGCCTCCGTCG	ADGRL1
1_ADGRL3_1-CAA	ACTGCTCGTTGCCTCCGCTC	ADGRL3
1_ADGRL3_2-CAA	GGCAGCAGCTGCCGGAGCGG	ADGRL3
1_ADGRL3_3-CAA	GGGAGGGGGCGAGTCACAGG	ADGRL3
1_ADGRL3_4-CAB	AAGGGGAGGGGGCGAGTCAC	ADGRL3
1_ADGRV1_1-CAA	AATAGGACCCATGGCTCCCG	ADGRV1
1_ADGRV1_2-CAA	GGCAGCGCTCACCTGACCAG	ADGRV1
1_ADGRV1_3-CAA	GGTCCTATTGGAGCAGAGCG	ADGRV1
1_ADGRV1_4-CAB	CGCTCACCTGACCAGCGGAG	ADGRV1
1_ADH1A_1-CAA	ACTGTCAAATCATAAAGAAG	ADH1A
1_ADH1A_2-CAA	CTGTCAAATCATAAAGAAGA	ADH1A
1_ADH1A_3-CAA	TGTGAATAATCTAATGGGTG	ADH1A
1_ADH1A_4-CAB	ACAGTCTGTGAATAATCTAA	ADH1A
1_ADH1B_1-CAA	ACAGTCTGGGAATAATCCAG	ADH1B
1_ADH1B_2-CAA	CAGTCTGGGAATAATCCAGT	ADH1B
1_ADH1B_3-CAA	TGGGAATAATCCAGTGGGTG	ADH1B
1_ADH1B_4-CAB	AGACTGTCAAAACAGATAAA	ADH1B
1_ADH1C_1-CAA	ATAGTCTGAGAAGAATACGA	ADH1C
1_ADH1C_2-CAA	TAGTCTGAGAAGAATACGAC	ADH1C
1_ADH1C_3-CAA	TCACGTGTGTAGTTGGAATT	ADH1C
1_ADH1C_4-CAB	ACCTAGATCACGTGTGTAGT	ADH1C
1_ADH7_1-CAA	AGACCATTGCAAAGTTGTGA	ADH7
1_ADH7_2-CAA	CAGCCGTCACAACTTTGCAA	ADH7
1_ADH7_3-CAA	TTTATAAGTTGGTCTGCAAA	ADH7
1_ADH7_4-CAB	ACTACTATGATCAAACCAAG	ADH7
1_ADI1_1-CAA	CCGAAAACAGCGGAGCCGTG	ADI1
1_ADI1_2-CAA	GCCTTTGCTTCCGAAAACAG	ADI1
1_ADI1_3-CAA	GTCCGAGGGTGCCCAGGACA	ADI1
1_ADI1_4-CAB	GAGGGTGCCCAGGACAGGGT	ADI1
1_ADIPOR1_1-CAA	CGAGAGGGCCTAGGATTGGA	ADIPOR1
1_ADIPOR1_2-CAA	TCCAATCCTAGGCCCTCTCG	ADIPOR1
1_ADIPOR1_3-CAA	TGTGATTGGGACTCCGCGAG	ADIPOR1
1_ADIPOR1_4-CAB	AATCACAGGCCCGCGCCCGC	ADIPOR1
1_ADIPOR2_1-CAA	GCCGTGACGCGCATCGCACG	ADIPOR2
1_ADIPOR2_2-CAA	GCTTCCGGTTTAGGACAGCG	ADIPOR2
1_ADIPOR2_3-CAA	GTGACGCGCATCGCACGAGG	ADIPOR2
1_ADIPOR2_4-CAB	GCAGCCGCGCTGTCCTAAAC	ADIPOR2
1_ADORA1_1-CAA	CAGTCCCAGGTGCGAAACAG	ADORA1
1_ADORA1_2-CAA	CCAGTCCCAGGTGCGAAACA	ADORA1
1_ADORA1_3-CAA	TTTCGCACCTGGGACTGGGG	ADORA1
1_ADORA1_4-CAB	ACGTCTGCCACCCCAGTCCC	ADORA1
1_ADORA2A_1-CAA	ACCCGAGGCATCGGCCCGCG	ADORA2A
1_ADORA2A_2-CAA	CTCGGTTTCTCCGCGCAGCG	ADORA2A
1_ADORA2A_3-CAA	GCCTCGGTTTCTCCGCGCAG	ADORA2A
1_ADORA2A_4-CAB	AGGATCGCCTGCGGGCCTCG	ADORA2A
1_ADORA2B_1-CAA	CCAGCCCCGAGGCTCAGAAG	ADORA2B
1_ADORA2B_2-CAA	CCTGCCGCTTCTGAGCCTCG	ADORA2B
1_ADORA2B_3-CAA	CGAGGCTCAGAAGCGGCAGG	ADORA2B
1_ADORA2B_4-CAB	CATGCCCGGCGGGTCTCACG	ADORA2B
1_ADORA3_1-CAA	AGCCTCGGCACCAGTATTTG	ADORA3
1_ADORA3_2-CAA	AGTAGTCACGGAAATAGCCT	ADORA3
1_ADORA3_3-CAA	GTGGGCATTGTAGTTGCAGA	ADORA3
1_ADORA3_4-CAB	CACCCCAAATACTGGTGCCG	ADORA3
1_ADRA1A_1-CAA	CCCAACCCCCTCTAGGCCAG	ADRA1A
1_ADRA1A_2-CAA	GCTAGAACCCAACCCCCTCT	ADRA1A
1_ADRA1A_3-CAA	TCCTCTGGCCTAGAGGGGGT	ADRA1A
1_ADRA1A_4-CAB	CCTGTTGCCGTAGAGTAATA	ADRA1A
1_ADRA1B_1-CAA	CTTCCCGGCTTGCGGGGTGG	ADRA1B
1_ADRA1B_2-CAA	GGCTGGCTTCCCGGCTTGCG	ADRA1B
1_ADRA1B_3-CAA	TGGCTTCCCGGCTTGCGGGG	ADRA1B
1_ADRA1B_4-CAB	CTTGCGGGGTGGCGGCGTCG	ADRA1B
1_ADRA1D_1-CAA	CGCCACACTCCAGGGTAGAA	ADRA1D
1_ADRA1D_2-CAA	GAGGGGCAGCGCCAGGAAGG	ADRA1D
1_ADRA1D_3-CAA	GTCCCTTCTACCCTGGAGTG	ADRA1D
1_ADRA1D_4-CAB	CGGGGGGCGGGACCGAGGAG	ADRA1D
1_ADRA2A_1-CAA	AGCCGGCGTCAGCCCCCACG	ADRA2A
1_ADRA2A_2-CAA	GCGCCTAGCGCTGGACCTCG	ADRA2A
1_ADRA2A_3-CAA	GCGGGCGCTAGACTGGCGGA	ADRA2A
1_ADRA2A_4-CAB	AGGCGCGGGCGCTAGACTGG	ADRA2A
1_ADRA2B_1-CAA	AGCGCACCTTCAGCCCACCT	ADRA2B
1_ADRA2B_2-CAA	CTGAAGGTGCGCTTCGCGGG	ADRA2B
1_ADRA2B_3-CAA	GGCGGACCGAGGTGGGCTGA	ADRA2B
1_ADRA2C_1-CAA	CCTGGTCGAACCTGCCCGCG	ADRA2C
1_ADRA2C_2-CAA	CGCGGGCAGGTTCGACCAGG	ADRA2C
1_ADRA2C_3-CAA	GGTTCCCGGCCAGCTCCCCA	ADRA2C
1_ADRA2C_4-CAB	AACCTGCCCGCGCGGCGCCG	ADRA2C
1_ADRB1_1-CAA	CCTGCAGCCAATCCGGGCAA	ADRB1
1_ADRB1_2-CAA	GGCTGCAGGAGCCTGACGCG	ADRB1
1_ADRB1_3-CAA	TGGGGGTGCAGACCAGACGG	ADRB1
1_ADRB1_4-CAB	CAGGCTCCTGCAGCCAATCC	ADRB1
1_ADRB2_1-CAA	ACTTTCGGCCAATGGCACGC	ADRB2
1_ADRB2_2-CAA	AGGAGTGCCTCGCCCCTTCG	ADRB2
1_ADRB2_3-CAA	GCACGCCGGCAGCCGCGAAG	ADRB2
1_ADRB2_4-CAB	CCCCAGGAGAAGGAGGGCGA	ADRB2
1_ADRB3_1-CAA	AGCCGAATTGGAGAGTGGGG	ADRB3
1_ADRB3_2-CAA	CAGCTGCCTATAGTCTGGAG	ADRB3
1_ADRB3_3-CAA	TGGAGCCGAATTGGAGAGTG	ADRB3
1_ADRB3_4-CAB	AGAGTGGGGAGGATGGCCAA	ADRB3
1_ADRM1_1-CAA	AACCTGCCAACGATTGGCGA	ADRM1
1_ADRM1_2-CAA	GCAGGTTAGAGCCGGCTGCG	ADRM1
1_ADRM1_3-CAA	GGAGGAGCGAGTGCGATGGA	ADRM1
1_ADRM1_4-CAB	CCGGGGAGGAGCGAGTGCGA	ADRM1
1_ADSS_1-CAA	AGTCATGGTACCCCCTTGAG	ADSS
1_ADSS_2-CAA	CCGCCACAGCCCGCTCAAGG	ADSS
1_ADSS_3-CAA	GTACCATGACTGCCCCGCGC	ADSS
1_ADSS_4-CAB	CATGACTGCCCCGCGCAGGC	ADSS
1_ADTRP_1-CAA	CCTCTGAAGTTTATCAGGAA	ADTRP
1_ADTRP_2-CAA	CCTTTCCTGATAAACTTCAG	ADTRP
1_ADTRP_3-CAA	GGGACTGAGAGTTCCAACAC	ADTRP
1_ADTRP_4-CAB	GAACCAAATTCAGCCTGTGT	ADTRP
1_AEBP1_1-CAA	GAGGAGCCGAGAGTGGACGG	AEBP1
1_AEBP1_2-CAA	GCAGCCCCTCCGTCCACTCT	AEBP1
1_AEBP1_3-CAA	GGAGCCGAGAGTGGACGGAG	AEBP1
1_AEBP1_4-CAB	AAGGAGGAGCCGAGAGTGGA	AEBP1
1_EOGT_1-CAA	GACCGGGACTACACCCAGGA	EOGT
1_EOGT_2-CAA	GGACCGGGACTACACCCAGG	EOGT
1_EOGT_3-CAA	GTCCCGGTCCTGCCTCTGCG	EOGT
1_EOGT_4-CAB	GACTACACCCAGGAGGGCCA	EOGT
1_AFAP1L2_1-CAA	CTCGCGGCCGGACCTCCTGG	AFAP1L2
1_AFAP1L2_2-CAA	CTCGGACCTGGCCCCCGCCA	AFAP1L2
1_AFAP1L2_3-CAA	GGCGCGGCGGCCCCGCCAGG	AFAP1L2
1_AFAP1L2_4-CAB	CGCGGCCGGACCTCCTGGCG	AFAP1L2
1_AFDN_1-CAA	CAGCACCTAGTGGAGCGGCC	AFDN
1_AFDN_2-CAA	GGCAGCAGCACCTAGTGGAG	AFDN
1_AFDN_3-CAA	TCCGACACCTCCCTCCCTGG	AFDN
1_AFDN_4-CAB	AGTGGAGCGGCCCGGAGGTG	AFDN
1_AFG1L_1-CAA	GCTCCACCCGAGAGAACCAA	AFG1L
1_AFG1L_2-CAA	GGCTCCACCCGAGAGAACCA	AFG1L
1_AFG1L_3-CAA	GTGACCTCCAGTAGCCACAT	AFG1L
1_AFG1L_4-CAB	CCCGCCCATGTGGCTACTGG	AFG1L
1_AGER_1-CAA	AGGGAAGTGACTGTACCCAG	AGER
1_AGER_2-CAA	CAGAGGCTGGTAGTACCCAG	AGER
1_AGER_3-CAA	GCCCCTGGGAGATAGCACCA	AGER
1_AGER_4-CAB	ACAAGACGACTGAAAGATGG	AGER
1_AGO2_1-CAA	CGCGAGCGCGCTCCCGCCGC	AGO2
1_AGO2_2-CAA	GGCGGGAGCGCGCTCGCGGG	AGO2
1_AGO2_3-CAA	GGGGAGGCGAGGCCGGCGGC	AGO2
1_AGO2_4-CAB	AGGGGAGGCGAGGCCGGCGG	AGO2
1_AGPS_1-CAA	AATGTGAAGCTCCAGACGCA	AGPS
1_AGPS_2-CAA	CACCCGCCGCCAAGTCGCCG	AGPS
1_AGPS_3-CAA	GCGCATCCCGGCAGCCACCG	AGPS
1_AGPS_4-CAB	ACAAGGGAGCGCCGGCGCGG	AGPS
1_AGRN_1-CAA	AGGGCGCGGGGAGGGGGTAG	AGRN
1_AGRN_2-CAA	CCCTCCCCCGGCCCGCCCGG	AGRN
1_AGRN_3-CAA	GGGCGCGGGGAGGGGGTAGG	AGRN
1_AGRN_4-CAB	GCGGGTCGCCGGCCTCCGGG	AGRN
1_AGTR1_1-CAA	GCTGATCTGATAGTTGACAC	AGTR1
1_AGTR1_2-CAA	GCTGCCGTCAATATCCCGAG	AGTR1
1_AGTR1_3-CAA	TAGTTGACACGGGACGACTG	AGTR1
1_AGTR1_4-CAB	CCGTCAATATCCCGAGAGGG	AGTR1
1_AGTR2_1-CAA	AAAAAACCTCTCTGGAAAGC	AGTR2
1_AGTR2_2-CAA	CCCTTGCCAGCTTTCCAGAG	AGTR2
1_AGTR2_3-CAA	CCTCTCTGGAAAGCTGGCAA	AGTR2
1_AGTR2_4-CAB	ACCTCTCTGGAAAGCTGGCA	AGTR2
1_AHCYL1_1-CAA	CTGGGAACTTCGCTCTCGAG	AHCYL1
1_AHCYL1_2-CAA	GCTCGAGAGCGAAGTTCCCA	AHCYL1
1_AHCYL1_3-CAA	TTCTGTGGCCCAGCCCAGCG	AHCYL1
1_AHCYL1_4-CAB	ACAAAGGGTCCTGCTCACCC	AHCYL1
1_AHNAK_1-CAA	CCCACTCCCGGGTCCCTCCA	AHNAK
1_AHNAK_2-CAA	CGAGCGGGGCAGACCCTGGA	AHNAK
1_AHNAK_3-CAA	GCGAGCGGGGCAGACCCTGG	AHNAK
1_AHNAK_4-CAB	CGCCAGTCCCAGCCCCGCTC	AHNAK
1_AHNAK2_1-CAA	CACATCCCACCAGAGGGAGT	AHNAK2
1_AHNAK2_2-CAA	GACCCCCACATCCCACCAGA	AHNAK2
1_AHNAK2_3-CAA	GGACCCCCACATCCCACCAG	AHNAK2
1_AHNAK2_4-CAB	ACCCGCCCACTCCCTCTGGT	AHNAK2
1_AHSG_1-CAA	CAAACAGGTTAGGACATCGC	AHSG
1_AHSG_2-CAA	CCTGGAAAAGCAAACAGGTT	AHSG
1_AHSG_3-CAA	TCAGCCCTGGAAAAGCAAAC	AHSG
1_AHSG_4-CAB	ATACAGGATGATTTCTGCTT	AHSG
1_AIF1_1-CAA	AGCCAAACCAGGGATTTACA	AIF1
1_AIF1_2-CAA	GGAAGGGCAGGAAGACACCA	AIF1
1_AIF1_3-CAA	GGGGAGACAGACCAAGCTGG	AIF1
1_AIF1_4-CAB	AGTGTCAGCAGAACCTGATG	AIF1
1_AIF1L_1-CAA	AAGCCCGCGGAGCGGGTGGC	AIF1L
1_AIF1L_2-CAA	GAAGCCCGCGGAGCGGGTGG	AIF1L
1_AIF1L_3-CAA	TTTGAAGCCCGCGGAGCGGG	AIF1L
1_AIF1L_4-CAB	CCCGCGGAGCGGGTGGCGGG	AIF1L
1_AIFM2_1-CAA	CAGGGTCAAGGTTAGTCCGG	AIFM2
1_AIFM2_2-CAA	GCGTGCCAGGACCGTTTCCG	AIFM2
1_AIFM2_3-CAA	TAACCTTGACCCTGAGCGAA	AIFM2
1_AIFM2_4-CAB	AGTTCAAGGCCGTTCGCTCA	AIFM2
1_AIG1_1-CAA	ACAGGTCACCCGGGCGCTCG	AIG1
1_AIG1_2-CAA	CGCGGCCGCGCCAGTCCCCG	AIG1
1_AIG1_3-CAA	GCGGCCGCGCCAGTCCCCGG	AIG1
1_AIG1_4-CAB	CGCGCCCCCGGGGACTGGCG	AIG1
1_AJAP1_1-CAA	CTCGCCGCCCCACCTTGCGG	AJAP1
1_AJAP1_2-CAA	GAGCTCCCGTTCGAGGGGCG	AJAP1
1_AJAP1_3-CAA	GGCTCGAGCTCCCGTTCGAG	AJAP1
1_AJAP1_4-CAB	CCGGCCCCCGCAAGGTGGGG	AJAP1
1_C9ORF172_1-CAA	GCCAGCGTGGGGGAGTAGCG	C9ORF172
1_C9ORF172_2-CAA	GCCCCGCTACTCCCCCACGC	C9ORF172
1_C9ORF172_3-CAA	GCTACTCCCCCACGCTGGCC	C9ORF172
1_C9ORF172_4-CAB	GCGGGGCCTGGGCTGCGGAG	C9ORF172
1_AJUBA_1-CAA	CCGGATCTACTTTCCTAGGG	AJUBA
1_AJUBA_2-CAA	GCCGGATCTACTTTCCTAGG	AJUBA
1_AJUBA_3-CAA	GGCCGGATCTACTTTCCTAG	AJUBA
1_AJUBA_4-CAB	CTAGGAAAGTAGATCCGGCC	AJUBA
1_AKAP10_1-CAA	CAGGGCCCGGGAAAGAGGCG	AKAP10
1_AKAP10_2-CAA	GTAGCACGCGCGGGTCACGT	AKAP10
1_AKAP10_3-CAA	TGGCTCGCTCCAGGCACCCA	AKAP10
1_AKAP10_4-CAB	AGAGGCGCGGGTAGCACGCG	AKAP10
1_AKAP11_1-CAA	CTCTCGCGAGAGAGAGTGGG	AKAP11
1_AKAP11_2-CAA	GCCCTCTCGCGAGAGAGAGT	AKAP11
1_AKAP11_3-CAA	TGGGAGGCGTGGAGAGTAGG	AKAP11
1_AKAP11_4-CAB	GAGTAGGCGGTGTTGCGGGC	AKAP11
1_AKAP12_1-CAA	ATGAAGCGAGGGAAAAACCG	AKAP12
1_AKAP12_2-CAA	GAAGCGAGGGAAAAACCGGG	AKAP12
1_AKAP12_3-CAA	TGAAGCGAGGGAAAAACCGG	AKAP12
1_AKAP12_4-CAB	GATGAAGCGAGGGAAAAACC	AKAP12
1_AKAP7_1-CAA	CGACTCTGCAATGCGACGCT	AKAP7
1_AKAP7_2-CAA	GAAACTAGGGCCGGCGACTG	AKAP7
1_AKAP7_3-CAA	GGGCAGGGCGGGGGAAACTA	AKAP7
1_AKAP7_4-CAB	CTGCGGCGTCACGGCAGCCC	AKAP7
1_AKR1A1_1-CAA	CACCAGAAGAACCTGCAACG	AKR1A1
1_AKR1A1_2-CAA	GATGGCATTGTGAATCCGGA	AKR1A1
1_AKR1A1_3-CAA	GGATGGCATTGTGAATCCGG	AKR1A1
1_AKR1A1_4-CAB	ATCTGCTACCTTACTTCCCC	AKR1A1
1_AKR1B10_1-CAA	CCAAACAGGAAATCCATTCC	AKR1B10
1_AKR1B10_2-CAA	CTAAGAGAGAACTTTGCACA	AKR1B10
1_AKR1B10_3-CAA	TGTGAATGAATTATTAAACA	AKR1B10
1_AKR1B10_4-CAB	ATTTCCTGTTTGGTTATGGC	AKR1B10
1_AKR1B15_1-CAA	CATTCTCTCTATGACTTGCT	AKR1B15
1_AKR1B15_2-CAA	CCCGGTGGCGAATCTCTCTG	AKR1B15
1_AKR1B15_3-CAA	TGAGTCAGGTCTTCACCCGG	AKR1B15
1_AKR1B15_4-CAB	GAATGAGTCAGGTCTTCACC	AKR1B15
1_AKT1_1-CAA	CCCGGGGCGTCCCCACCGCG	AKT1
1_AKT1_2-CAA	CGTCCCCACCGCGCGGCCGG	AKT1
1_AKT1_3-CAA	TCGGGAGCTGCCCCTCAGCC	AKT1
1_AKT1_4-CAB	CGCCCTCGCCGCCGGCCGCG	AKT1
1_AKT2_1-CAA	AGAGCGAGAGCGCAAGAGCA	AKT2
1_AKT2_2-CAA	CTTCCTGTTTGTGGCGCGAG	AKT2
1_AKT2_3-CAA	TTCCTGTTTGTGGCGCGAGA	AKT2
1_AKT2_4-CAB	GAGAGCGAGAGCGCAAGAGC	AKT2
1_AKTIP_1-CAA	CCCCAGGATCGTGCAGCAGG	AKTIP
1_AKTIP_2-CAA	GAGAGCCAGTTGGCGCCGGG	AKTIP
1_AKTIP_3-CAA	GTTGGCGCCGGGAGGCCAGG	AKTIP
1_AKTIP_4-CAB	CCCCCTGCTGCACGATCCTG	AKTIP
1_BAG5_1-CAA	AAACCCGGGGACACCTCCTC	BAG5
1_BAG5_2-CAA	CCACCGCCAGCGGCGCAGCG	BAG5
1_BAG5_3-CAA	CTGCCTCGCTGCGCCGCTGG	BAG5
1_BAG5_4-CAB	CGGCTAGGCGCGGACGCCGG	BAG5
1_ANKRD2_1-CAA	CTGCTCCCTGGGGCTGCCCG	ANKRD2
1_ANKRD2_2-CAA	CTGGCTCCCCCTGCTCCCTG	ANKRD2
1_ANKRD2_3-CAA	CTTCACCTCGGGCAGCCCCA	ANKRD2
1_ANKRD2_4-CAB	CCCACCTGTCACCTTCACCT	ANKRD2
1_CYP21A2_1-CAA	AAACAGTCTACACAGCAGGA	CYP21A2
1_CYP21A2_2-CAA	AGACGCCCGTCAGGGCCCTG	CYP21A2
1_CYP21A2_3-CAA	TCAGGCCAAGCAGATAGATG	CYP21A2
1_CYP21A2_4-CAB	ACCCATCAAGAAGCAAGGAA	CYP21A2
1_ALCAM_1-CAA	AGCGCGGATCCGCAGCCTAG	ALCAM
1_ALCAM_2-CAA	CAAAGCAGGTGGTTGAAGCG	ALCAM
1_ALCAM_3-CAA	CGGACGCAGCGCAAAGCAGG	ALCAM
1_ALCAM_4-CAB	CCTGCAGCGCCTCTAGGCTG	ALCAM
1_ALDH3A1_1-CAA	AAAAAAAATATTCAAATGTG	ALDH3A1
1_ALDH3A1_2-CAA	AAATATTCAAATGTGGGGTG	ALDH3A1
1_ALDH3A1_3-CAA	ATCCCCAAAACCTGGGCTGT	ALDH3A1
1_ALDH3A1_4-CAB	ACCTCTGCTCCCTACAGCCC	ALDH3A1
1_ALDH3B1_1-CAA	AGGAGATGTCGAGGCCCCCG	ALDH3B1
1_ALDH3B1_2-CAA	GATGTCGAGGCCCCCGAGGG	ALDH3B1
1_ALDH3B1_3-CAA	TGGTCTGGGAGGAGATGTCG	ALDH3B1
1_ALDH3B1_4-CAB	GGAGATGTCGAGGCCCCCGA	ALDH3B1
1_ALG10B_1-CAA	CCCGAGTAATGTGATGGAGA	ALG10B
1_ALG10B_2-CAA	CCTCTCCATCACATTACTCG	ALG10B
1_ALG10B_3-CAA	GTGCGCCCCGAGTAATGTGA	ALG10B
1_ALG10B_4-CAB	CCCCGAGTAATGTGATGGAG	ALG10B
1_ALK_1-CAA	GAGCCACGCCATTGGTTGGA	ALK
1_ALK_2-CAA	GCGTGGGTCGGGCAGCAGCG	ALK
1_ALK_3-CAA	GCTGCCCGACCCACGCAGTC	ALK
1_ALK_4-CAB	ATTGGTTGGAGGGTGCGGGT	ALK
1_ALOX15_1-CAA	ATCAACTCCGCCTACCGCTG	ALOX15
1_ALOX15_2-CAA	CCAAGGAGCAGAGCTTCAAG	ALOX15
1_ALOX15_3-CAA	CTTGGAGCTGGGGGCCCCAG	ALOX15
1_ALOX15_4-CAB	AGCTCTGCTCCTTGGAGCTG	ALOX15
1_ALOX15B_1-CAA	GAGGGACTAAGAATACCCTG	ALOX15B
1_ALOX15B_2-CAA	GGAACACGCAACTAAAGTGG	ALOX15B
1_ALOX15B_3-CAA	TAAGAATACCCTGAGGTTTG	ALOX15B
1_ALOX15B_4-CAB	GCCCCGTTCCCCAAACCTCA	ALOX15B
1_ALOXE3_1-CAA	CCACTGTTTAGTGATTCACA	ALOXE3
1_ALOXE3_2-CAA	CCCAGGCAGAGATGAGCACA	ALOXE3
1_ALOXE3_3-CAA	CCGTGTGAATCACTAAACAG	ALOXE3
1_ALPI_1-CAA	CGGGGTCAAGATGGACACCA	ALPI
1_ALPI_2-CAA	CTGAAGCCAAGCTTGCTGAA	ALPI
1_ALPI_3-CAA	GGGGTCAAGATGGACACCAG	ALPI
1_ALPI_4-CAB	CTTCAGGTCACAGGACTGGG	ALPI
1_ALPK2_1-CAA	GAATTCGGTGAGCATTGCCT	ALPK2
1_ALPK2_2-CAA	GGAAATGCTCACACCCACCC	ALPK2
1_ALPK2_3-CAA	TCGGTGAGCATTGCCTGGGT	ALPK2
1_ALPK2_4-CAB	AGAAAGCGATGACGAAGAGA	ALPK2
1_ALPL_1-CAA	CGTGGCACGACCGGCCCGCG	ALPL
1_ALPL_2-CAA	CTCGTGGCACGACCGGCCCG	ALPL
1_ALPL_3-CAA	GGCCCGAGCCCCGCGCCCCG	ALPL
1_ALPL_4-CAB	CGACCGGCCCGCGGGGCGCG	ALPL
1_ALPP_1-CAA	AATACCGCACCCTTCCCTGG	ALPP
1_ALPP_2-CAA	TCAGGACCCCAGCCCCAGCC	ALPP
1_ALPP_3-CAA	TCAGGTCAAGAGGCTGGGCA	ALPP
1_ALPP_4-CAB	CAATACCGCACCCTTCCCTG	ALPP
1_ALS2CR12_1-CAA	AAAAGAGCCCTGAGCCAATG	ALS2CR12
1_ALS2CR12_2-CAA	ACAGAACAGTAGCTCCTCAT	ALS2CR12
1_ALS2CR12_3-CAA	AGTAGCTCCTCATTGGCTCA	ALS2CR12
1_AMACR_1-CAA	AGGCCCGCAAAAGAGGGACG	AMACR
1_AMACR_2-CAA	GCAGGCCCGCAAAAGAGGGA	AMACR
1_AMACR_3-CAA	GGCCCGCAAAAGAGGGACGG	AMACR
1_AMACR_4-CAB	CAGGCCCGCAAAAGAGGGAC	AMACR
1_AMBP_1-CAA	ATCGATTGGAGCTGTCCTTG	AMBP
1_AMBP_2-CAA	CGGGATGGCTGCTTCAGAAG	AMBP
1_AMBP_3-CAA	GCAGTACCAAGAGGCCGGGA	AMBP
1_AMBP_4-CAB	CTGACCCCAGCCAGGCTACA	AMBP
1_AMDHD1_1-CAA	AACGAGTAATAAACCTGATG	AMDHD1
1_AMDHD1_2-CAA	CTCCCCCAACCACAGCAACG	AMDHD1
1_AMDHD1_3-CAA	GATTACCGCCCCCGTTGCTG	AMDHD1
1_AMDHD1_4-CAB	CCCAACCACAGCAACGGGGG	AMDHD1
1_AMER1_1-CAA	AAACGCACCAAGGAAAACAG	AMER1
1_AMER1_2-CAA	AACGCACCAAGGAAAACAGT	AMER1
1_AMER1_3-CAA	TATGGCCCAATCGCTATGGT	AMER1
1_AMER1_4-CAB	ATATGGCCCAATCGCTATGG	AMER1
1_AMER2_1-CAA	ATTTAGAATACGGGTGACAG	AMER2
1_AMER2_2-CAA	CTCAGGTTGATTTAGAATAC	AMER2
1_AMER2_3-CAA	GAATACGGGTGACAGTGGCC	AMER2
1_AMER2_4-CAB	GCTCAGGTTGATTTAGAATA	AMER2
1_AMER3_1-CAA	GAGAGGCTGATGCCAACAGG	AMER3
1_AMER3_2-CAA	GGAGCGCACAGTCGGTGCTG	AMER3
1_AMER3_3-CAA	TGCCCCGCCTGGGCACACCA	AMER3
1_AMER3_4-CAB	CACGGCCGAGAGCCTCCTGT	AMER3
1_AMHR2_1-CAA	GCCCAGGTTAGGATGAGAGG	AMHR2
1_AMHR2_2-CAA	TAGGATGAGAGGTGGAACCA	AMHR2
1_AMHR2_3-CAA	TCCACCTCTCATCCTAACCT	AMHR2
1_AMHR2_4-CAB	GGCCAGGAGGAGGAAAGCGT	AMHR2
1_AMIGO1_1-CAA	GCTCAGCGTCCGGAGCTCGC	AMIGO1
1_AMIGO1_2-CAA	TGTTTGTGTCGGAGCCGGCC	AMIGO1
1_AMIGO1_3-CAA	TTGTGTCGGAGCCGGCCGGG	AMIGO1
1_AMIGO1_4-CAB	GCGTGTGTTTGTGTCGGAGC	AMIGO1
1_AMIGO2_1-CAA	CGCCCCCTCATACCGCCCCG	AMIGO2
1_AMIGO2_2-CAA	GCCGTTCTAGAGGTCCGGGT	AMIGO2
1_AMIGO2_3-CAA	GGCCGTTCTAGAGGTCCGGG	AMIGO2
1_AMIGO2_4-CAB	GAAAGCGGGAGGAGGCGGCG	AMIGO2
1_AMIGO3_1-CAA	ACTCCCCGAGGAAAAACGAG	AMIGO3
1_AMIGO3_2-CAA	GCTGACGGGGACTTTGGGGT	AMIGO3
1_AMIGO3_3-CAA	TGACCGCCAGATGGGGAGCA	AMIGO3
1_AMIGO3_4-CAB	AAAGGCTGACGGGGACTTTG	AMIGO3
1_AMN_1-CAA	GCTGAGAAGGTGCCTCCCAG	AMN
1_AMN_2-CAA	GGTAAATGTGTAACCGACCC	AMN
1_AMN_3-CAA	TTTACCTCCAGACCCGCCCA	AMN
1_AMN_4-CAB	ATTTACCTCCAGACCCGCCC	AMN
1_AMOT_1-CAA	AGTAGAGGGCGGGGAAAGAA	AMOT
1_AMOT_2-CAA	CTGCCTGGACCCTGGAAGTG	AMOT
1_AMOT_3-CAA	GCGGCGGGAGGGGTGGACGA	AMOT
1_AMOT_4-CAB	CTCACTTCCAGGGTCCAGGC	AMOT
1_AMOTL1_1-CAA	AGACGGGCTCTAGGGCCCAG	AMOTL1
1_AMOTL1_2-CAA	CCTACACTCCACCCCCGCCG	AMOTL1
1_AMOTL1_3-CAA	GTGTCTGCAGACGGGCTCTA	AMOTL1
1_AMOTL1_4-CAB	CACGGCGGGGGTGGAGTGTA	AMOTL1
1_AMOTL2_1-CAA	GGTTCGCTTTGATCCCGAGG	AMOTL2
1_AMOTL2_2-CAA	TGGTTCGCTTTGATCCCGAG	AMOTL2
1_AMOTL2_3-CAA	TGTGGTTCGCTTTGATCCCG	AMOTL2
1_AMOTL2_4-CAB	GAGGAGGGCGGTGCGCTGAG	AMOTL2
1_AMPH_1-CAA	AGGAGGAGAGGGCCGAGCAA	AMPH
1_AMPH_2-CAA	AGGGCCGAGCAAGGGAGGAG	AMPH
1_AMPH_3-CAA	CCTCACCCCTCCGCGCTCCG	AMPH
1_AMPH_4-CAB	AGGAGAGGGCCGAGCAAGGG	AMPH
1_ANGPT1_1-CAA	ATCAGCAATCCTTAGTATAG	ANGPT1
1_ANGPT1_2-CAA	ATGAGTGTGCCCCTATACTA	ANGPT1
1_ANGPT1_3-CAA	GGATTGCTGATGGCTTAGGG	ANGPT1
1_ANGPT1_4-CAB	CTTTCACAAGATGACTTGAC	ANGPT1
1_ANGPTL1_1-CAA	CAAAAATTGCTGGAGACTGG	ANGPTL1
1_ANGPTL1_2-CAA	CCCTATTTAAGGCTACAAAG	ANGPTL1
1_ANGPTL1_3-CAA	GCTACAAAGAGGAAATCCTA	ANGPTL1
1_ANGPTL1_4-CAB	CTTTGTAGCCTTAAATAGGG	ANGPTL1
1_ANGPTL2_1-CAA	CGGAGCTCGTGTGACATCAC	ANGPTL2
1_ANGPTL2_2-CAA	CGGTGATGTCACACGAGCTC	ANGPTL2
1_ANGPTL2_3-CAA	GGAGCTCGTGTGACATCACC	ANGPTL2
1_ANGPTL2_4-CAB	GCCTGCCGAGGCCGCCAAAG	ANGPTL2
1_ANGPTL4_1-CAA	CTACCAGGCCTCCAGAGGAC	ANGPTL4
1_ANGPTL4_2-CAA	GCAGACTACCAGGCCTCCAG	ANGPTL4
1_ANGPTL4_3-CAA	TCTGGAGGCCTGGTAGTCTG	ANGPTL4
1_ANGPTL4_4-CAB	CCTGGTAGTCTGCGGGCTGG	ANGPTL4
1_ANK2_1-CAA	GCAGATCATGTGGTGCTCTG	ANK2
1_ANK2_2-CAA	TGATGTCAGAGCAGATCATG	ANK2
1_ANK2_3-CAA	TGTGGAAGAGGCTGGCGGAT	ANK2
1_ANK2_4-CAB	AGCACATGGATTACAGTCTG	ANK2
1_ANK3_1-CAA	CAAAGGATGCTTCTCCAAAG	ANK3
1_ANK3_2-CAA	CGGAAGGGGGAATGCTGCAA	ANK3
1_ANK3_3-CAA	TGCAAAGGATGCTTCTCCAA	ANK3
1_ANK3_4-CAB	ACTTAGACACTTCCAGCTGG	ANK3
1_ANKEF1_1-CAA	CAACCGCAGCGTGCGCGGTG	ANKEF1
1_ANKEF1_2-CAA	CCGCCCCACCGCGCACGCTG	ANKEF1
1_ANKEF1_3-CAA	CGGGGCAACCGCAGCGTGCG	ANKEF1
1_ANKEF1_4-CAB	CCGCAGCGTGCGCGGTGGGG	ANKEF1
1_ANKFN1_1-CAA	AGTGTCCAGATTACAGTGCA	ANKFN1
1_ANKFN1_2-CAA	GGGAACCCTGGCTTTATCCA	ANKFN1
1_ANKFN1_3-CAA	TTATCCAGGGAGACTGAGCA	ANKFN1
1_ANKFN1_4-CAB	ACACTCCTGGAGCCAAGCCG	ANKFN1
1_ANKIB1_1-CAA	TAGCCACGGTAACGGCGGGG	ANKIB1
1_ANKIB1_2-CAA	TCATAGCCACGGTAACGGCG	ANKIB1
1_ANKIB1_3-CAA	TTTCATAGCCACGGTAACGG	ANKIB1
1_ANKIB1_4-CAB	ACGGGGTCCCAGGTCTTCAA	ANKIB1
1_ANKLE2_1-CAA	ACGGACGGCGGCCCCGCTCG	ANKLE2
1_ANKLE2_2-CAA	CCGCTTGGGTCCCAGGGCCG	ANKLE2
1_ANKLE2_3-CAA	GACGGCGGCCCCGCTCGCGG	ANKLE2
1_ANKLE2_4-CAB	CCGCTCGCGGAGGCCCGGCG	ANKLE2
1_ANKRA2_1-CAA	CACATGGACCCTCAAGGAGC	ANKRA2
1_ANKRA2_2-CAA	CTCATGAGACTCACGCAGCC	ANKRA2
1_ANKRA2_3-CAA	TGAGTCTCATGAGCGTGCTC	ANKRA2
1_ANKRA2_4-CAB	CGGTTCGCTGTGTGTGTCGC	ANKRA2
1_ANKRD11_1-CAA	GCCGTGAGTTAGTGCGCTAA	ANKRD11
1_ANKRD11_2-CAA	TCCATTAGCGCACTAACTCA	ANKRD11
1_ANKRD11_3-CAA	TGTGACGTGCACAGCCCCTG	ANKRD11
1_ANKRD11_4-CAB	ACGTGCACAGCCCCTGCGGC	ANKRD11
1_ANKRD13A_1-CAA	AGTTTCTCGGTGTGAGCTGG	ANKRD13A
1_ANKRD13A_2-CAA	GACCCCGGACCCGGTGCCCA	ANKRD13A
1_ANKRD13A_3-CAA	TGGAGGTGGGTGCAATGGCG	ANKRD13A
1_ANKRD13A_4-CAB	GACCTTGGGCACCGGGTCCG	ANKRD13A
1_ANKRD13B_1-CAA	AGTCCGCCTCGTGAAACTGG	ANKRD13B
1_ANKRD13B_2-CAA	CCACTCTCCCACGAGATCCG	ANKRD13B
1_ANKRD13B_3-CAA	TAGTCCGCCTCGTGAAACTG	ANKRD13B
1_ANKRD13B_4-CAB	CCCGGATCTCGTGGGAGAGT	ANKRD13B
1_ANKRD13D_1-CAA	AGAGCAACCGCGAGCGCCCG	ANKRD13D
1_ANKRD13D_2-CAA	CCCCGCAACCATGGCAACCG	ANKRD13D
1_ANKRD13D_3-CAA	GAGGTCGGGGCGCAGACCCA	ANKRD13D
1_ANKRD13D_4-CAB	ACCGCGGCCAGGCCAGCGCG	ANKRD13D
1_ANKRD27_1-CAA	ATGGAGTCCAGCCCAGCCGG	ANKRD27
1_ANKRD27_2-CAA	CACGTCACTCTGGGAAACGA	ANKRD27
1_ANKRD27_3-CAA	CATGGAGTCCAGCCCAGCCG	ANKRD27
1_ANKRD27_4-CAB	ACGTGTACGCAGAGCAATCA	ANKRD27
1_ANKRD35_1-CAA	GAGCAACAGTAACTTGCTGG	ANKRD35
1_ANKRD35_2-CAA	TAACTTGCTGGAGGAGTTAG	ANKRD35
1_ANKRD35_3-CAA	TGGAGGAGTTAGGGGAGTTG	ANKRD35
1_ANKRD35_4-CAB	ACTGAGCAACAGTAACTTGC	ANKRD35
1_ANKRD42_1-CAA	GACCTAGATAGGTTCGCATG	ANKRD42
1_ANKRD42_2-CAA	TTTCGTGTGGACAAATCGGG	ANKRD42
1_ANKRD42_3-CAA	TTTGTCCACACGAAAAGCCA	ANKRD42
1_ANKRD42_4-CAB	AATCGGGAGGTGGTGTAAAC	ANKRD42
1_ANKRD45_1-CAA	AAAGGCGCAGGAAGCCAGAG	ANKRD45
1_ANKRD45_2-CAA	ATTCTTGGTTGCAAAGGCGC	ANKRD45
1_ANKRD45_3-CAA	CTATAATTTCAGTCTCTGGG	ANKRD45
1_ANKRD45_4-CAB	AGCCAGAGTGGAAAACAGCC	ANKRD45
1_ANKS1B_1-CAA	CACTGCCCCCGCCCCCCGCG	ANKS1B
1_ANKS1B_2-CAA	GCGGGCCCGGGGAGCTCGCG	ANKS1B
1_ANKS1B_3-CAA	GCTCTCCCCGCGAGCTCCCC	ANKS1B
1_ANKS1B_4-CAB	GGGGGGCACGCGCCGCGCGG	ANKS1B
1_ANO1_1-CAA	ATTTCTACGGAAAATCTGAC	ANO1
1_ANO1_2-CAA	GAAAAAGTATTCCATTCCTG	ANO1
1_ANO1_3-CAA	GATAAAAATAAAACTTGGAG	ANO1
1_ANO1_4-CAB	AAAAAGTATTCCATTCCTGC	ANO1
1_ANO10_1-CAA	AGATGCGGTCACACGCAGGG	ANO10
1_ANO10_2-CAA	CCCGGAGCTACCGCCCAGTG	ANO10
1_ANO10_3-CAA	TAGATGCGGTCACACGCAGG	ANO10
1_ANO10_4-CAB	AGAGGCGGGGCCTCACTGGG	ANO10
1_ANO2_1-CAA	ATCGCGGCTCAGCTCCGTCC	ANO2
1_ANO2_2-CAA	CCCCCATCCCTCCCGGCCGC	ANO2
1_ANO2_3-CAA	CTGTGGCTGCGCGGCGCCGG	ANO2
1_ANO2_4-CAB	CCGGCGGCCGGGAGGGATGG	ANO2
1_ANO3_1-CAA	ACACCGGCGGGCGCGTAGCC	ANO3
1_ANO3_2-CAA	CTGTGGCACTGGACGCGCGG	ANO3
1_ANO3_3-CAA	TCAACGCCCACCCCTCACTG	ANO3
1_ANO3_4-CAB	ACTGTGGCACTGGACGCGCG	ANO3
1_ANO4_1-CAA	AGACGGTGGTGAAATCCACC	ANO4
1_ANO4_2-CAA	CCGGAGTGAAAGCAGCCTGG	ANO4
1_ANO4_3-CAA	CTGGGCGTGATGCTCTGAGA	ANO4
1_ANO4_4-CAB	AACCCTGAGAAGTCTGGAAC	ANO4
1_ANO5_1-CAA	CCGCCTCCAGACCGCAAGAC	ANO5
1_ANO5_2-CAA	CGGAGAGGAGGGGGCCAGCG	ANO5
1_ANO5_3-CAA	CGGCCCGGCTGGCTCCACGC	ANO5
1_ANO5_4-CAB	CTCCAGACCGCAAGACCGGC	ANO5
1_ANO6_1-CAA	CGAGGCGCGCAGAAGGAAGT	ANO6
1_ANO6_2-CAA	GCGCGGGGGAACTAGCTGGA	ANO6
1_ANO6_3-CAA	TAGTGCGATCCTGCGCGCGG	ANO6
1_ANO6_4-CAB	CGCGCGGGGGAACTAGCTGG	ANO6
1_ANO7_1-CAA	CCGCCTCGCGCTGACCCCTC	ANO7
1_ANO7_2-CAA	CCGGAGGGGTCAGCGCGAGG	ANO7
1_ANO7_3-CAA	GCGCCGGAGGGGTCAGCGCG	ANO7
1_ANO7_4-CAB	AGTCGGACGAGAAGGCCAGG	ANO7
1_ANO8_1-CAA	ACGCGAACCAAAGAACTAGG	ANO8
1_ANO8_2-CAA	CGGGCCGGGAAGGAGAATCG	ANO8
1_ANO8_3-CAA	GCCCGATGCACGTCACTCTA	ANO8
1_ANO8_4-CAB	AGAGTGACGTGCATCGGGCC	ANO8
1_ANO9_1-CAA	GCCCCGACTACACCCAGGCG	ANO9
1_ANO9_2-CAA	GCGCCTGGGTGTAGTCGGGG	ANO9
1_ANO9_3-CAA	GCTCCGCCCCGACTACACCC	ANO9
1_ANO9_4-CAB	CACCCAGGCGCGGCAGCTGC	ANO9
1_ANOS1_1-CAA	ACGCCTTCCAGCCAATGGTG	ANOS1
1_ANOS1_2-CAA	AGGCCGCACCATTGGCTGGA	ANOS1
1_ANOS1_3-CAA	GGAAGGCGTGTGAGTGACAG	ANOS1
1_ANOS1_4-CAB	GGGACAGGAGGCCGCACCAT	ANOS1
1_ANPEP_1-CAA	AGGAGCGGAGGAGCCCTGGG	ANPEP
1_ANPEP_2-CAA	GCTCCTCCCCCGTCCGCCCG	ANPEP
1_ANPEP_3-CAA	GGACGGGGGAGGAGCCCGGG	ANPEP
1_ANPEP_4-CAB	GAGGAGCGGAGGAGCCCTGG	ANPEP
1_ANTXR1_1-CAA	AACGCGAAAGGGGGGCAGAG	ANTXR1
1_ANTXR1_2-CAA	CGCCGCCTTTGTCCACAAGG	ANTXR1
1_ANTXR1_3-CAA	TCCCCGTAAGAACGCGAAAG	ANTXR1
1_ANTXR1_4-CAB	CCCCGTAAGAACGCGAAAGG	ANTXR1
1_ANTXR2_1-CAA	ACGCTTGCCAGATTTGGGAA	ANTXR2
1_ANTXR2_2-CAA	AGCGTTAGTCATCTTCAACT	ANTXR2
1_ANTXR2_3-CAA	TTAGTCATCTTCAACTCGGC	ANTXR2
1_ANTXR2_4-CAB	CTTCTTCCCTTTCCCAAATC	ANTXR2
1_ANXA1_1-CAA	AGCCATGTACTTCAAACAGA	ANXA1
1_ANXA1_2-CAA	ATTACTAACTTCTGGTTGCT	ANXA1
1_ANXA1_3-CAA	CAATTCAACTGGCATTACAA	ANXA1
1_ANXA1_4-CAB	ACTCACTAAACCAATTCAAC	ANXA1
1_ANXA13_1-CAA	CAGATAAACTTAGACTGCCC	ANXA13
1_ANXA13_2-CAA	CATGGGTACCAAGGAAACCT	ANXA13
1_ANXA13_3-CAA	TGAATTTGAATACATTGTTG	ANXA13
1_ANXA2_1-CAA	AAGTCAGGGGTGACTCACCC	ANXA2
1_ANXA2_2-CAA	GGTGAGTCACCCCTGACTTG	ANXA2
1_ANXA2_3-CAA	GTTCCAGGGCGCGGTCCCTG	ANXA2
1_ANXA2_4-CAB	AGTCACCCCTGACTTGGGGT	ANXA2
1_AOC2_1-CAA	AGTGCCCTGGGCCAAACCAC	AOC2
1_AOC2_2-CAA	GAACAGAATTACATAAATCA	AOC2
1_AOC2_3-CAA	GCATGTGGAAGCAGTGCCCT	AOC2
1_AOC2_4-CAB	CTGTCCTGTGGTTTGGCCCA	AOC2
1_AOC3_1-CAA	ACAAAACCATGTAAGGTCTG	AOC3
1_AOC3_2-CAA	CAGAAAGTAGAGTGATTTGG	AOC3
1_AOC3_3-CAA	TCACTCTACTTTCTGGGTCA	AOC3
1_AOC3_4-CAB	AAGTAGAGTGATTTGGAGGC	AOC3
1_AP1G1_1-CAA	GACACGGAAACGACCAGGAG	AP1G1
1_AP1G1_2-CAA	GCACGATAAGTTGCAGTACG	AP1G1
1_AP1G1_3-CAA	TAAGTTGCAGTACGAGGACA	AP1G1
1_AP1G1_4-CAB	AACGACCAGGAGAGGAGGAC	AP1G1
1_AP1G2_1-CAA	AGCCTGAGGCCCGAGGTCAG	AP1G2
1_AP1G2_2-CAA	CGAGGTCAGAGGATTCAGGA	AP1G2
1_AP1G2_3-CAA	TGTCTCTCCGCTAAAGCCTG	AP1G2
1_AP1G2_4-CAB	ATTCAGGAAGGCTCTGCAGT	AP1G2
1_AP2A1_1-CAA	GCCAATGAGAGAGGAAGTGG	AP2A1
1_AP2A1_2-CAA	GGCCAATGAGAGAGGAAGTG	AP2A1
1_AP2A1_3-CAA	GGGAGAAACCCGCCTGTGAG	AP2A1
1_AP2A1_4-CAB	CGGCAGGAGCTCAAGCCAGT	AP2A1
1_AP2A2_1-CAA	CGCGCGCGTCCGCGGCACGG	AP2A2
1_AP2A2_2-CAA	GCCGGGGCGGGTGTCGCGTG	AP2A2
1_AP2A2_3-CAA	GCCGGTCGAGGCAGGCGCGG	AP2A2
1_AP2A2_4-CAB	ACCGGCTCGCCCCCGTGCCG	AP2A2
1_AP2B1_1-CAA	CGTGACGTCATCGGGGTGCG	AP2B1
1_AP2B1_2-CAA	GGAAGGCGACAAGAGATCAC	AP2B1
1_AP2B1_3-CAA	GTCGCCGCGTGACGTCATCG	AP2B1
1_AP2B1_4-CAB	AGGAAATCTTTGGGTCTGGA	AP2B1
1_AP2M1_1-CAA	AGCGCTTCAAATTGCAAGCA	AP2M1
1_AP2M1_2-CAA	GCTTCAAATTGCAAGCAAGG	AP2M1
1_AP2M1_3-CAA	TTGCAAGCAAGGAGGCCGCG	AP2M1
1_AP2M1_4-CAB	AGGCGGGGGCGGTTTCTCGA	AP2M1
1_AP2S1_1-CAA	CTCTTCACCCATCTTCACCC	AP2S1
1_AP2S1_2-CAA	GAGTTGTAGTTTCACCAAAG	AP2S1
1_AP2S1_3-CAA	TCGTTTGGTAGGAAAAGGAC	AP2S1
1_AP2S1_4-CAB	GGGAGTTGTAGTTTCACCAA	AP2S1
1_AP4E1_1-CAA	AGAGGGCGCAAGAGACCGCG	AP4E1
1_AP4E1_2-CAA	CGCGCGCAATCTCGAGCGAG	AP4E1
1_AP4E1_3-CAA	GAGGGCGCAAGAGACCGCGG	AP4E1
1_AP4E1_4-CAB	CCAGAGGGCGCAAGAGACCG	AP4E1
1_APBB1_1-CAA	GAGGGGCGCCATCTTGGGGC	APBB1
1_APBB1_2-CAA	GTGAGGCCCCCAAGAAGCTG	APBB1
1_APBB1_3-CAA	TTCTTGGGGGCCTCACCCTG	APBB1
1_APBB1_4-CAB	CGAGGGCCGCCCGCAGGGTG	APBB1
1_APBB1IP_1-CAA	CGCCTGCAGCCCGCCCTCAG	APBB1IP
1_APBB1IP_2-CAA	GCCCTGCACCGCGTCCCCTG	APBB1IP
1_APBB1IP_3-CAA	TTGCACAACCGGCCCAAAAG	APBB1IP
1_APBB1IP_4-CAB	CCCTGAGGGCGGGCTGCAGG	APBB1IP
1_APC_1-CAA	AATCCGCTGGATGCGGACCA	APC
1_APC_2-CAA	AGGGCGCTCCCCATTCCCGT	APC
1_APC_3-CAA	GCGCCCTGGTCCGCATCCAG	APC
1_APC_4-CAB	GAAGCAGCTGTGTAATCCGC	APC
1_APCDD1_1-CAA	GGAGACTTGAAAGGGCGCGT	APCDD1
1_APCDD1_2-CAA	GGGAGCGCGGAGACTTGAAA	APCDD1
1_APCDD1_3-CAA	GTCTCCGCGCTCCCCCCCGG	APCDD1
1_APCDD1_4-CAB	CAAGTCTCCGCGCTCCCCCC	APCDD1
1_APLF_1-CAA	CGGCGTCCTCCAAGATGGGA	APLF
1_APLF_2-CAA	GGGTGTTGGGGAATAAGCCG	APLF
1_APLF_3-CAB	AAACTACTGTTTAAAAACCC	APLF
1_APLF_4-CAB	AGGGTGTTGGGGAATAAGCC	APLF
1_APLNR_1-CAA	CAGCACAGTAGGGGTCAATT	APLNR
1_APLNR_2-CAA	GAGGGAGTGACGAGTCAAGG	APLNR
1_APLNR_3-CAA	TGTTCAGCCCAGCACAGTAG	APLNR
1_APLNR_4-CAB	AAATTGACCCCTACTGTGCT	APLNR
1_APLP1_1-CAA	CGCTATTGTCCTGACCAGGA	APLP1
1_APLP1_2-CAA	TCCTGGTCAGGACAATAGCG	APLP1
1_APLP1_3-CAA	TGGTCAGGACAATAGCGTGG	APLP1
1_APLP1_4-CAB	AGCAGCTCGGGAACCCCGGG	APLP1
1_APOB_1-CAA	CCAGGTGGGCCCCCTCCCCG	APOB
1_APOB_2-CAA	GCAAACAGGTCAGGCCCGGG	APOB
1_APOB_3-CAA	TTGAGCCTTGAAGAGCCTCG	APOB
1_APOB_4-CAB	AAAGCAAACAGGTCAGGCCC	APOB
1_APOBR_1-CAA	CAGTAGCCCCCACTGCAGCC	APOBR
1_APOBR_2-CAA	CCTGGGGTGGGGACGCATCA	APOBR
1_APOBR_3-CAA	GTGATGTACACCCATTTCCC	APOBR
1_APOBR_4-CAB	CATTTCCCGGGCTGCAGTGG	APOBR
1_APOC3_1-CAA	AAAGGTCACCTGCTGACCAG	APOC3
1_APOC3_2-CAA	CCTGCTGACCAGTGGAGATG	APOC3
1_APOC3_3-CAA	GGGTGTCCAGATGCAGCAAG	APOC3
1_APOC3_4-CAB	CTGCTGACCAGTGGAGATGA	APOC3
1_APOD_1-CAA	CAACCCTCCTGACTGGATGG	APOD
1_APOD_2-CAA	CCCTCCTGACTGGATGGGGG	APOD
1_APOD_3-CAA	CCGCCCCCATCCAGTCAGGA	APOD
1_APOD_4-CAB	CTGTATCGAAACACAAAGAT	APOD
1_APOH_1-CAA	AAGTAAATGATTAAAGAATG	APOH
1_APOH_2-CAA	AGTAAATGATTAAAGAATGT	APOH
1_APOH_3-CAA	TCATAACAGAGCCACATAAG	APOH
1_APOH_4-CAB	GGCTCTGTTATGAAATCTTT	APOH
1_APOLD1_1-CAA	CTTCTAGATGAAGGCAGCAG	APOLD1
1_APOLD1_2-CAA	TCATCTAGAAGGACGTGACA	APOLD1
1_APOLD1_3-CAA	TCTAGAAGGACGTGACATGG	APOLD1
1_APOLD1_4-CAB	AAGGCAGCAGGGGTCATGAC	APOLD1
1_APOO_1-CAA	AAGAAAGCGCCGGCTCTGTG	APOO
1_APOO_2-CAA	AAGCGCCGGCTCTGTGTGGA	APOO
1_APOO_3-CAA	TCTGTGTGGACGGTACGCGG	APOO
1_APOO_4-CAB	CGGTACGCGGAGGCGCGAGG	APOO
1_APP_1-CAA	CACCCGAGAGAGACCCCTAG	APP
1_APP_2-CAA	CGCGTGCACCTGTGGGCGCG	APP
1_APP_3-CAA	GAGCGGGCGCAGTTCCCCGG	APP
1_APP_4-CAB	GACCCCTAGCGGCGCCGCCG	APP
1_AQP10_1-CAA	ACAAGAGAATGTCTGGGAGC	AQP10
1_AQP10_2-CAA	GAGATAACAAGAGAATGTCT	AQP10
1_AQP10_3-CAA	TCTGTGCACGTGTGTAGGCT	AQP10
1_AQP10_4-CAB	AGAGATAACAAGAGAATGTC	AQP10
1_AQP2_1-CAA	AGGGTGATAGGCCTGTGGGT	AQP2
1_AQP2_2-CAA	GCGGGGAGGTGGAGTCGTTG	AQP2
1_AQP2_3-CAA	TAGGGTGATAGGCCTGTGGG	AQP2
1_AQP2_4-CAB	AGGCCGCCATGGAGGAGAAG	AQP2
1_AQP3_1-CAA	CCCGCCCCACCTCGGCTGGG	AQP3
1_AQP3_2-CAA	CCGCACCAGCCTCCCAGCCG	AQP3
1_AQP3_3-CAA	CCTGCAGTCCCGGAGCGCCG	AQP3
1_AQP3_4-CAB	CCAGCCTCCCAGCCGAGGTG	AQP3
1_AQP4_1-CAA	ACCTGATCACTGTAGACACA	AQP4
1_AQP4_2-CAA	ATAACTTAGCGATTGCCACA	AQP4
1_AQP4_3-CAA	TGGAAAGATTCTGCACCATG	AQP4
1_AQP4_4-CAB	CAAAAACCCAATCAGACAAG	AQP4
1_AQP5_1-CAA	CCTACGCTCGGGGGCCAGCG	AQP5
1_AQP5_2-CAA	GGGGCGGCTCCTACGCTCGG	AQP5
1_AQP5_3-CAA	TTGCGCTGGACGACGGAGAG	AQP5
1_AQP5_4-CAB	CGCTGGACGACGGAGAGCGG	AQP5
1_AQP7_1-CAA	GCCTCTCAGTCCCAGAGGAA	AQP7
1_AQP7_2-CAA	GCCTTTCCTCTGGGACTGAG	AQP7
1_AQP7_3-CAA	TCTGGGCCTCTCAGTCCCAG	AQP7
1_AQP7_4-CAB	GAGGTCAGAGGTGGAGCTCT	AQP7
1_AQP9_1-CAA	AAAAAGTACCTTGAGAATAA	AQP9
1_AQP9_2-CAA	AATCATTACCTTTATTCTCA	AQP9
1_AQP9_3-CAA	ATTAATCTGTCAGGCACAAA	AQP9
1_ARAP1_1-CAA	CTTGTCAGTCAGGACTTCCT	ARAP1
1_ARAP1_2-CAA	GCAAGATCAGTGGACACTGT	ARAP1
1_ARAP1_3-CAA	GTGAGGGCCTGCAAGATCAG	ARAP1
1_ARAP1_4-CAB	CCTGGGCATCCACCCTGTGA	ARAP1
1_ARAP3_1-CAA	AGACTCGGAGATAAGCGCGG	ARAP3
1_ARAP3_2-CAA	CCCGGCCGGTTCCCTCCGCG	ARAP3
1_ARAP3_3-CAA	GGCAGACTCGGAGATAAGCG	ARAP3
1_ARAP3_4-CAB	GCCTGCGCTTGCACAAGGAG	ARAP3
1_ARC_1-CAA	CCGGGAGCCGAGTGGGCGCA	ARC
1_ARC_2-CAA	CTTGCCGCCCGGGAGCCGAG	ARC
1_ARC_3-CAA	TTGCCGCCCGGGAGCCGAGT	ARC
1_ARC_4-CAB	CGCCGAGCCCGGTTTCTCAT	ARC
1_AREG_1-CAA	CAGCGAATCCTTACGCACGA	AREG
1_AREG_2-CAA	TACCCGAAAACCACGCGCGG	AREG
1_AREG_3-CAA	TGCTACCCGAAAACCACGCG	AREG
1_AREG_4-CAB	CGAATCCTTACGCACGAGGG	AREG
1_ARF1_1-CAA	CCTGCGTCGCGGGCGCACGG	ARF1
1_ARF1_2-CAA	GGCTCCGGTAGGGCTGCAGG	ARF1
1_ARF1_3-CAA	TGGCTCCGGTAGGGCTGCAG	ARF1
1_ARF1_4-CAB	CAGGCGCGCTGGCTCCGGTA	ARF1
1_ARF6_1-CAA	AGAGGTCGCTCTTGTCCGAA	ARF6
1_ARF6_2-CAA	AGCGACCTCTGTAAGGAGAG	ARF6
1_ARF6_3-CAA	GCGGGCCGCTCTCCTTACAG	ARF6
1_ARF6_4-CAB	ATGGGCGCCACGCGCCGGAG	ARF6
1_ARHGAP10_1-CAA	ACACTCCCCGAGGCGCCACC	ARHGAP10
1_ARHGAP10_2-CAA	GAAGGGGACGAGCGGGAGCG	ARHGAP10
1_ARHGAP10_3-CAA	GCGTCCAGGGAAGGGAAGGG	ARHGAP10
1_ARHGAP10_4-CAB	AAGGGGACGAGCGGGAGCGC	ARHGAP10
1_ARHGAP18_1-CAA	GCAGGCTGGCGATTCACACG	ARHGAP18
1_ARHGAP18_2-CAA	GTTGCAGCTTCTAATTGGAG	ARHGAP18
1_ARHGAP18_3-CAA	TGAATCGCCAGCCTGCGGGG	ARHGAP18
1_ARHGAP18_4-CAB	CCGTGTGAATCGCCAGCCTG	ARHGAP18
1_ARHGAP19_1-CAA	CGGTTCAGGTTGAGGAGGGG	ARHGAP19
1_ARHGAP19_2-CAA	GGTCGAGTCATCCAATCGCA	ARHGAP19
1_ARHGAP19_3-CAA	TTAAACGGTTCAGGTTGAGG	ARHGAP19
1_ARHGAP19_4-CAB	AAACGGTTCAGGTTGAGGAG	ARHGAP19
1_ARHGAP21_1-CAA	CAGCCCCAGAGCCTCCCCTG	ARHGAP21
1_ARHGAP21_2-CAA	TCAGCCCCAGAGCCTCCCCT	ARHGAP21
1_ARHGAP21_3-CAA	TTCAGCCCCAGAGCCTCCCC	ARHGAP21
1_ARHGAP21_4-CAB	AGCCTCCCCTGGGGAGGGGA	ARHGAP21
1_ARHGAP22_1-CAA	GAACCCCAGTACCCTCTCCC	ARHGAP22
1_ARHGAP22_2-CAA	GGAACCCCAGTACCCTCTCC	ARHGAP22
1_ARHGAP22_3-CAA	TGGCCCGGGAGAGGGTACTG	ARHGAP22
1_ARHGAP22_4-CAB	CCAGTACCCTCTCCCGGGCC	ARHGAP22
1_ARHGAP23_1-CAA	CGAGGGGGCGGACCCCGGGG	ARHGAP23
1_ARHGAP23_2-CAA	GAGGGGGCGGACCCCGGGGG	ARHGAP23
1_ARHGAP23_3-CAA	GTGTGGGGGGGCCCCCCCCG	ARHGAP23
1_ARHGAP23_4-CAB	GCGCTCCCTTCTGGGTGCCC	ARHGAP23
1_ARHGAP24_1-CAA	CAACCCTCAGACACAGCTCG	ARHGAP24
1_ARHGAP24_2-CAA	GGACTCGAGCCGCACTACAG	ARHGAP24
1_ARHGAP24_3-CAA	TGCCGGCCTCCCCTGTAGTG	ARHGAP24
1_ARHGAP24_4-CAB	AGCCGCACTACAGGGGAGGC	ARHGAP24
1_ARHGAP28_1-CAA	ACGCTGGGAACCACGCCCAC	ARHGAP28
1_ARHGAP28_2-CAA	CCGCCCCCACTCCAGCCCGT	ARHGAP28
1_ARHGAP28_3-CAA	GACGCTGGGAACCACGCCCA	ARHGAP28
1_ARHGAP28_4-CAB	CCCGCCCCCACTCCAGCCCG	ARHGAP28
1_ARHGAP29_1-CAA	CCATTGGCCCGCGCTCCCGG	ARHGAP29
1_ARHGAP29_2-CAA	GCGACCGCGGCAGGTACGGG	ARHGAP29
1_ARHGAP29_3-CAA	GTTGCCTCCCGTACCTGCCG	ARHGAP29
1_ARHGAP29_4-CAB	CCCATTGGCCCGCGCTCCCG	ARHGAP29
1_ARHGAP33_1-CAA	ACCAATGAGAAGCCTCCGGG	ARHGAP33
1_ARHGAP33_2-CAA	CATCGGCCTAAGGCCAAGGG	ARHGAP33
1_ARHGAP33_3-CAA	CCGATGCCCCGCCCACCCGG	ARHGAP33
1_ARHGAP33_4-CAB	ATGAGAAGCCTCCGGGTGGG	ARHGAP33
1_ARHGAP35_1-CAA	AAGGCAAAATCATCACCATT	ARHGAP35
1_ARHGAP35_2-CAA	ATCAACAAAGCCCAGTCCAA	ARHGAP35
1_ARHGAP35_3-CAA	GGCTTTGTTGATATTCCGAA	ARHGAP35
1_ARHGAP35_4-CAB	AAAGCCCAGTCCAACGGCAG	ARHGAP35
1_ARHGAP36_1-CAA	ACACCTCGAGCATGTCACGA	ARHGAP36
1_ARHGAP36_2-CAA	ACCTCGAGCATGTCACGAAG	ARHGAP36
1_ARHGAP36_3-CAA	CCTCGAGCATGTCACGAAGG	ARHGAP36
1_ARHGAP36_4-CAB	CACCTCGAGCATGTCACGAA	ARHGAP36
1_ARHGAP40_1-CAA	GGCGAGTGCCTGCCTGTAGG	ARHGAP40
1_ARHGAP40_2-CAA	TAATGTTCAGCCTCCTCCTG	ARHGAP40
1_ARHGAP40_3-CAA	TGCGGCGAGTGCCTGCCTGT	ARHGAP40
1_ARHGAP40_4-CAB	GGCCGGGGCCACCTACAGGC	ARHGAP40
1_ARHGAP45_1-CAA	AACAGGAAAAGGCTTCGGGG	ARHGAP45
1_ARHGAP45_2-CAA	CCCAACAGGAAAAGGCTTCG	ARHGAP45
1_ARHGAP45_3-CAA	CCCTTCCCGGCCTCAGCCTG	ARHGAP45
1_ARHGAP45_4-CAB	CAGCCTGCGGCTCTGCGGAG	ARHGAP45
1_ARHGAP5_1-CAA	GCGGCGCGGGAGGCGTCGCG	ARHGAP5
1_ARHGAP5_2-CAA	GGAGGCGTCGCGAGGTGAAG	ARHGAP5
1_ARHGAP5_3-CAA	GGGAGGCGTCGCGAGGTGAA	ARHGAP5
1_ARHGAP5_4-CAB	GGCGGGGACGGGGGATTGTG	ARHGAP5
1_ARHGDIG_1-GPP	CGCGTGTCGCCCGCACGGGC	ARHGDIG
1_ARHGDIG_2-GPP	GCGGGGTCCTGGCACGCCGG	ARHGDIG
1_ARHGEF1_1-CAA	AAGGAAGCGGAGGTGCCGGG	ARHGEF1
1_ARHGEF1_2-CAA	AGGAAGCGGAGGTGCCGGGC	ARHGEF1
1_ARHGEF1_3-CAA	GCAGGGACCCGGGCGCAGCG	ARHGEF1
1_ARHGEF1_4-CAB	CGGGCGCAGCGGGGAAAGGA	ARHGEF1
1_ARHGEF11_1-CAA	AGGCTCGCAGGGAAGGAGGG	ARHGEF11
1_ARHGEF11_2-CAA	CTCCTTCCCTCGCTCCCGCG	ARHGEF11
1_ARHGEF11_3-CAA	GGGAAGGAGAAAGGCTCGCA	ARHGEF11
1_ARHGEF11_4-CAB	AGAAAGGCTCGCAGGGAAGG	ARHGEF11
1_ARHGEF12_1-CAA	AGGGGGCCATAAAGTCGGCG	ARHGEF12
1_ARHGEF12_2-CAA	CGGGAAGCGCGAGCTCGCGC	ARHGEF12
1_ARHGEF12_3-CAA	GGGGGCCATAAAGTCGGCGG	ARHGEF12
1_ARHGEF12_4-CAB	CAGGGCCGGGAAACCAGAAC	ARHGEF12
1_ARHGEF15_1-CAA	AGAGAGAAAAGGGGAGGGCC	ARHGEF15
1_ARHGEF15_2-CAA	CAAATGTTATACCTCCCTGG	ARHGEF15
1_ARHGEF15_3-CAA	GGGGTCTGTCTCCTCCAGGG	ARHGEF15
1_ARHGEF15_4-CAB	ACACGCCAGACACAATGGCT	ARHGEF15
1_ARHGEF18_1-CAA	AGAGGGCGTGACCCGGAAGG	ARHGEF18
1_ARHGEF18_2-CAA	GGCAGAGGGCGTGACCCGGA	ARHGEF18
1_ARHGEF18_3-CAA	GGCTGCTGCTCCCCGAGCCG	ARHGEF18
1_ARHGEF18_4-CAB	CGCCCCCTCACCACGGCTCG	ARHGEF18
1_ARHGEF2_1-CAA	AAGCTCAGGAAGGGGGTAGG	ARHGEF2
1_ARHGEF2_2-CAA	GCGCGCAGGACGGGACGCCA	ARHGEF2
1_ARHGEF2_3-CAA	GGACGCCAGGGTTTGTGTGG	ARHGEF2
1_ARHGEF2_4-CAB	AGCTGCCCCCACACAAACCC	ARHGEF2
1_ARHGEF25_1-CAA	AAGCGCTGGGGACGTGGAGT	ARHGEF25
1_ARHGEF25_2-CAA	GGGGACGTGGAGTGGGAACG	ARHGEF25
1_ARHGEF25_3-CAA	TGGGGAGGGGAAAAAGCGCT	ARHGEF25
1_ARHGEF25_4-CAB	AAAGCGCTGGGGACGTGGAG	ARHGEF25
1_ARHGEF26_1-CAA	GGCTGATTGTAGGCACGCGG	ARHGEF26
1_ARHGEF26_2-CAA	GGGGCTGATTGTAGGCACGC	ARHGEF26
1_ARHGEF26_3-CAA	TGGGGCTGATTGTAGGCACG	ARHGEF26
1_ARHGEF26_4-CAB	GATGGAGGCGGATCTGGGCG	ARHGEF26
1_ARHGEF28_1-CAA	CCGGCTGGCTGCGCCAGCAG	ARHGEF28
1_ARHGEF28_2-CAA	GCGGGGATCCAGTGGCAGCG	ARHGEF28
1_ARHGEF28_3-CAA	GGGATCCAGTGGCAGCGGGG	ARHGEF28
1_ARHGEF28_4-CAB	AGTGGCAGCGGGGAGGCGCG	ARHGEF28
1_ARHGEF39_1-CAA	AAAGCGCCGCTCTGGCGGTG	ARHGEF39
1_ARHGEF39_2-CAA	GTCCAGCCCCACCGCCAGAG	ARHGEF39
1_ARHGEF39_3-CAA	TGGACAGAAGAGACCCTGCG	ARHGEF39
1_ARHGEF39_4-CAB	AGAAGAGACCCTGCGCGGTC	ARHGEF39
1_ARHGEF4_1-CAA	CACAGCCGGCTTGGTTGCCA	ARHGEF4
1_ARHGEF4_2-CAA	GGCAACCCTGGCAACCAAGC	ARHGEF4
1_ARHGEF4_3-CAA	TGGCAACCAAGCCGGCTGTG	ARHGEF4
1_ARHGEF4_4-CAB	AACCAAGCCGGCTGTGCGGG	ARHGEF4
1_ARHGEF5_1-CAA	ACAGGGACACACCTTCCCGG	ARHGEF5
1_ARHGEF5_2-CAA	ACCTTCCCGGAGGAGGGGCA	ARHGEF5
1_ARHGEF5_3-CAA	GAGCTTCTTTCACACCAATG	ARHGEF5
1_ARHGEF5_4-CAB	AAGTTTCAGGTGAGGAAACA	ARHGEF5
1_ARID2_1-CAA	AAATCGGAGCGAAACTAGAA	ARID2
1_ARID2_2-CAA	CTAAAAAAGTTTAAAGAAAT	ARID2
1_ARID2_3-CAA	GAGCAGGAGGCCAGGGGGAG	ARID2
1_ARID2_4-CAB	CGGAGCGAAACTAGAAGGGC	ARID2
1_ARID4A_1-CAA	ACAGCTACATCCAATGAGGA	ARID4A
1_ARID4A_2-CAA	GACGCCGAAGAGCTTCGGAT	ARID4A
1_ARID4A_3-CAA	TTTCACAGCTACATCCAATG	ARID4A
1_ARID4A_4-CAB	AATGAGGACGGCAGGTAGCG	ARID4A
1_ARID5B_1-CAA	GAGTGTGTGGGATGAGCCTG	ARID5B
1_ARID5B_2-CAA	GAGTTGCCAGACTGGCAGGG	ARID5B
1_ARID5B_3-CAA	GTGACTAGCACCGAGTGTGT	ARID5B
1_ARID5B_4-CAB	AGTGACTAGCACCGAGTGTG	ARID5B
1_ARL13B_1-CAA	AGGACTCTTCAGCCACTCAG	ARL13B
1_ARL13B_2-CAA	CTGAGGTAGAGGCCTCTGAG	ARL13B
1_ARL13B_3-CAA	GCTCGCCCAATCATCGGTTG	ARL13B
1_ARL13B_4-CAB	ACCCGCCCCTGCGCGAGACT	ARL13B
1_ARL15_1-CAA	AAAAGGCAGGCCCCAGCTGG	ARL15
1_ARL15_2-CAA	CTGGTGGCAGGAGAGAAACG	ARL15
1_ARL15_3-CAA	TGGTGGCAGGAGAGAAACGC	ARL15
1_ARL15_4-CAB	AAGGAAAGAAGCGTGCTCAT	ARL15
1_ARL4A_1-CAA	CCCATTGGTCACCCGCATCA	ARL4A
1_ARL4A_2-CAA	CCTCACCAATTAGGGAGCGG	ARL4A
1_ARL4A_3-CAA	CTCATGATCCCAAATCCCAT	ARL4A
1_ARL4A_4-CAB	CCCCGCTCCCTAATTGGTGA	ARL4A
1_ARL4C_1-CAA	AAACGGCCGGCTGGGCGGGG	ARL4C
1_ARL4C_2-CAA	CCGCCGCCGGGGGTCAGGCG	ARL4C
1_ARL4C_3-CAA	GGACCGCGCCTGACCCCCGG	ARL4C
1_ARL4C_4-CAB	CCCGCCCCGCCCGCCGCCGG	ARL4C
1_ARL4D_1-CAA	AGCCCCCACCATACGCGGAG	ARL4D
1_ARL4D_2-CAA	AGGGGCGTTTGCTTAATCCG	ARL4D
1_ARL4D_3-CAA	GCAGCCCCCACCATACGCGG	ARL4D
1_ARL4D_4-CAB	AAGGTCAAATAGAGCAGCCA	ARL4D
1_ARL6_1-CAA	CTGAAGCCACGCCTCCCCGG	ARL6
1_ARL6_2-CAA	CTGAATCGCCAGGACCCCCG	ARL6
1_ARL6_3-CAA	TCCCAGAAGCTATAGCACAA	ARL6
1_ARL6_4-CAB	AATCGCCAGGACCCCCGGGG	ARL6
1_ARL6IP5_1-CAA	AGAGCAAAGGAAATTGGGAG	ARL6IP5
1_ARL6IP5_2-CAA	GAGCAAAGGAAATTGGGAGT	ARL6IP5
1_ARL6IP5_3-CAA	GAGCCAATGAAGAAGTAAAG	ARL6IP5
1_ARL6IP5_4-CAB	AAAGGAAATTGGGAGTGGGC	ARL6IP5
1_ARMC12_1-CAA	CTAGGCAACAAAGGAAACTG	ARMC12
1_ARMC12_2-CAA	CTGGGGAGATAATGGGATGG	ARMC12
1_ARMC12_3-CAA	TGGGGAGATAATGGGATGGA	ARMC12
1_ARMC12_4-CAB	AAAGGAAACTGGGGAGATAA	ARMC12
1_ARMCX5_1-CAA	GAAAGAATGGTAGGCTTGGT	ARMCX5
1_ARMCX5_2-CAA	GAACTAATACAGAAACACTC	ARMCX5
1_ARMCX5_3-CAA	TGGGGGGAGCTCCCGCAAAA	ARMCX5
1_ARMCX5_4-CAB	AAAGAATGGTAGGCTTGGTG	ARMCX5
1_ARPC1A_1-CAA	ACAGTACCACGCCAATGGAA	ARPC1A
1_ARPC1A_2-CAA	CGCCGACAGTACCACGCCAA	ARPC1A
1_ARPC1A_3-CAA	GGTACGCCGTTCCATTGGCG	ARPC1A
1_ARPC1A_4-CAB	AGGAGGGTACGCCGTTCCAT	ARPC1A
1_ARPC5_1-CAA	GTGGAAGAGCAGGGGCAGCG	ARPC5
1_ARPC5_2-CAA	TCCACGGAGAGCGCGCGCGA	ARPC5
1_ARPC5_3-CAA	TTCCACGGAGAGCGCGCGCG	ARPC5
1_ARPC5_4-CAB	CGCTCTCCGTGGAAGAGCAG	ARPC5
1_ARRB1_1-CAA	CCCGCGCGGTTCCACGCCCC	ARRB1
1_ARRB1_2-CAA	CGCTGCGCTGCTCGACGCGG	ARRB1
1_ARRB1_3-CAA	GGGCGCTGCGCTGCTCGACG	ARRB1
1_ARRB1_4-CAB	AGCGCCCGGGCCGCGGCCAG	ARRB1
1_ARRB2_1-CAA	CCGGTTCCCCAAGACCAGAG	ARRB2
1_ARRB2_2-CAA	GCTCTGGTCTTGGGGAACCG	ARRB2
1_ARRB2_3-CAA	GGTTCCCCAAGACCAGAGCG	ARRB2
1_ARRB2_4-CAB	AAGACCAGAGCGGGGCCGGG	ARRB2
1_ARRDC1_1-CAA	CCAGGCCCTGCCCCGCCCCA	ARRDC1
1_ARRDC1_2-CAA	GGTGGAGGCCGGGATTGGGA	ARRDC1
1_ARRDC1_3-CAA	TCCCGGCCTCCACCCCCATC	ARRDC1
1_ARRDC1_4-CAB	CGGGGCCGTGGGGCGGGGCA	ARRDC1
1_ARRDC3_1-CAA	ACCCGGGAGCGAGCGGGCAA	ARRDC3
1_ARRDC3_2-CAA	CTACTGTACCCGGGAGCGAG	ARRDC3
1_ARRDC3_3-CAA	TACTGTACCCGGGAGCGAGC	ARRDC3
1_ARRDC3_4-CAB	GCAAGGGAGCGAGCGCGGCG	ARRDC3
1_ARRDC4_1-CAA	CAACAAATCAGCAAGAAGCA	ARRDC4
1_ARRDC4_2-CAA	TCATTGGCGCTCCCACGCGT	ARRDC4
1_ARRDC4_3-CAA	TGGTCACTGAGTCATTTCAT	ARRDC4
1_ARSB_1-CAA	CAGCGGGCCGTGGGCTTGCG	ARSB
1_ARSB_2-CAA	GCAAGCCCACGGCCCGCTGG	ARSB
1_ARSB_3-CAA	TCCTCCGCCACAGCAGCCGG	ARSB
1_ARSB_4-CAB	CGCAAGCCCACGGCCCGCTG	ARSB
1_ARSE_1-CAA	ACTTGCACAAGGCTTTGAGC	ARSE
1_ARSE_2-CAA	AGAGGAAGGTTCTCTCCCAA	ARSE
1_ARSE_3-CAA	CCTTCACGCTTGCTTCCTTT	ARSE
1_ARSE_4-CAB	CCCCCATGCTGCGATGTGGG	ARSE
1_ARSF_1-CAA	AGAGTTATTCATTTAACCAA	ARSF
1_ARSF_2-CAA	CTCACGACACAGCCCCAAGG	ARSF
1_ARSF_3-CAA	GGGGCTGTGTCGTGAGCCAT	ARSF
1_ARSF_4-CAB	AGCTGTCACCCAACCACCTT	ARSF
1_ART1_1-CAA	AGACATCCAGAAATAGATGG	ART1
1_ART1_2-CAA	GAGACATCCAGAAATAGATG	ART1
1_ART1_3-CAA	GCTGGTGTTCCTGAGCCCTG	ART1
1_ART1_4-CAB	AACACTGGGCAGGTCAGACT	ART1
1_ART3_1-CAA	TAACACTTTAAATCTCCAAG	ART3
1_ART3_2-CAA	TGATTCCAAGGCATAGTGTG	ART3
1_ART3_3-CAA	TTCCAAGGCATAGTGTGGGG	ART3
1_ART3_4-CAB	AGTGATTCCAAGGCATAGTG	ART3
1_ART4_1-CAA	GAGCCTATAGACACCCAGGG	ART4
1_ART4_2-CAA	GATGAGCCTATAGACACCCA	ART4
1_ART4_3-CAA	TAAGATTGGCATGCGCAGGG	ART4
1_ART4_4-CAB	AGATGAGCCTATAGACACCC	ART4
1_ARVCF_1-CAA	CCCCGCCCCCTGTCTCTGGG	ARVCF
1_ARVCF_2-CAA	GGTCCCGCCCCCCAGAGACA	ARVCF
1_ARVCF_3-CAA	TCCCGCCCCCCAGAGACAGG	ARVCF
1_ARVCF_4-CAB	GCCCCGCCCCCTGTCTCTGG	ARVCF
1_ASAH1_1-CAA	GCACCATTCCAGGCAGTAGG	ASAH1
1_ASAH1_2-CAA	GCAGTAGGGGGAACGCTCGG	ASAH1
1_ASAH1_3-CAA	TTTCAGTGCCACGAAAAGGG	ASAH1
1_ASAH1_4-CAB	CAGGCAGTAGGGGGAACGCT	ASAH1
1_ASAH2_1-CAA	CAAATGCTTTAAGCCAACCG	ASAH2
1_ASAH2_2-CAA	GAGCTAAGATATCTTAACCT	ASAH2
1_ASAH2_3-CAA	TAAGATATCTTAACCTCGGT	ASAH2
1_ASAH2_4-CAB	CATTCCATAGACCAAGCCCA	ASAH2
1_ASAP1_1-CAA	CCCGAGCCGCTCCGCGCCGG	ASAP1
1_ASAP1_2-CAA	GGAAATCCAAACACTTCGAC	ASAP1
1_ASAP1_3-CAA	GGGGCCGGGAATGCTTAGTC	ASAP1
1_ASAP1_4-CAB	CAAACACTTCGACAGGAAAT	ASAP1
1_ASAP2_1-CAA	CTGCGGGATCCGCTTCCCGG	ASAP2
1_ASAP2_2-CAA	GCTTCCCGGCGGCGCGGCAG	ASAP2
1_ASAP2_3-CAA	GGATCCGCTTCCCGGCGGCG	ASAP2
1_ASAP2_4-CAB	GCAGCGGCGAGCGCGCCGAT	ASAP2
1_ASB5_1-CAA	ACGTGATGCAATTGCTTCCA	ASB5
1_ASB5_2-CAA	ATTGGTCTGAAAATATTCCA	ASB5
1_ASB5_3-CAA	TGAAATTTGGAGCACAGAGG	ASB5
1_ASB5_4-CAB	AGTTCTTCGCAAACTCCTAT	ASB5
1_ASGR1_1-CAA	ATTGGAACTTAGGGGAGTGT	ASGR1
1_ASGR1_2-CAA	GGAAATGGATTGGAACTTAG	ASGR1
1_ASGR1_3-CAA	TGGAAATGGATTGGAACTTA	ASGR1
1_ASGR1_4-CAB	GGCAACACGATTCTCCTCCC	ASGR1
1_ASGR2_1-CAA	ACTGTCCAAAGTCCCAGGCC	ASGR2
1_ASGR2_2-CAA	GGAGGTGCCAGGTTAGAGCT	ASGR2
1_ASGR2_3-CAA	TGAGTGTCCAAGCTCTAACC	ASGR2
1_ASGR2_4-CAB	AACCTGGCACCTCCTGGCCT	ASGR2
1_ASH2L_1-CAA	CCGCGCGCCTGGCCTTAAAG	ASH2L
1_ASH2L_2-CAA	GCCTGGCCTTAAAGCGGTCG	ASH2L
1_ASH2L_3-CAA	GTGCGTCCACCGCCTGCCTG	ASH2L
1_ASH2L_4-CAB	GGAATTATGCTTCCTCAGGC	ASH2L
1_ASIC2_1-CAA	CCAGGAATTAAAATGCAGCG	ASIC2
1_ASIC2_2-CAA	GGAATTAAAATGCAGCGAGG	ASIC2
1_ASIC2_3-CAA	TGTGGCCGCTGCACACCGAG	ASIC2
1_ASIC2_4-CAB	GCTTCCCGCTCGGTGTGCAG	ASIC2
1_ASIC3_1-CAA	AACTGTGCCCACCCGGCCAT	ASIC3
1_ASIC3_2-CAA	GCCCACCCGGCCATAGGTAA	ASIC3
1_ASIC3_3-CAA	GTACAAGAACTGTGCCCACC	ASIC3
1_ASIC3_4-CAB	CCGCGTCAGACGCCCGCGGG	ASIC3
1_ASIC4_1-CAA	GCGGAGCGGCTGGGGCTGCG	ASIC4
1_ASIC4_2-CAA	GCTCCGGAGCACATGCTGAG	ASIC4
1_ASIC4_3-CAA	GGAGCACATGCTGAGCGGAG	ASIC4
1_ASIC4_4-CAB	GCGAGCGAGCGAGTGAGCGA	ASIC4
1_ASIC5_1-CAA	AATGTTGACAGAACCAGGTA	ASIC5
1_ASIC5_2-CAA	AGTCCATAAATGCCCATACC	ASIC5
1_ASIC5_3-CAA	ATGTTGACAGAACCAGGTAT	ASIC5
1_ASIC5_4-CAB	CCAAAAATGTTGACAGAACC	ASIC5
1_ASPH_1-CAA	CAAGGGCCCTTACGAGGCGG	ASPH
1_ASPH_2-CAA	CGCCTGGGACCCAATCGCAA	ASPH
1_ASPH_3-CAA	TCGCAAGGGCCCTTACGAGG	ASPH
1_ASPH_4-CAB	AAGGCTGAGTGACGGCGCCT	ASPH
1_ASPM_1-CAA	CCGCCAATCGCTATCTGCGG	ASPM
1_ASPM_2-CAA	CGGCCGCCAATCGCTATCTG	ASPM
1_ASPM_3-CAA	GCATCCCCTGGCCAATGAGA	ASPM
1_ASPM_4-CAB	AATCGGTGAGCAGCATCCCC	ASPM
1_ASPN_1-CAA	AAAGAAAGTTTAATAATGCA	ASPN
1_ASPN_2-CAA	GCTAAACTCTAGACGTCTAC	ASPN
1_ASPN_3-CAA	GTTTAATAATGCATGGCAAC	ASPN
1_ASPN_4-CAB	CTGGCCATTGAAAGTGCAGT	ASPN
1_ASPSCR1_1-CAA	CAGGACCCGGAAGTGCGCTG	ASPSCR1
1_ASPSCR1_2-CAA	GGGTCTGGCGCGGGCTTTGG	ASPSCR1
1_ASPSCR1_3-CAA	TTTCCCCACCCACGGCGCCC	ASPSCR1
1_ASPSCR1_4-CAB	GGGCGCCGTGGGTGGGGAAA	ASPSCR1
1_ASTL_1-CAA	AGCAGCTGCTATTTAAGAGG	ASTL
1_ASTL_2-CAA	GAGCAGCTGCTATTTAAGAG	ASTL
1_ASTL_3-CAA	GGAGCAGCTGCTATTTAAGA	ASTL
1_ASTL_4-CAB	AGCTGCTATTTAAGAGGGGG	ASTL
1_ASTN1_1-CAA	AGACATCAGAGCTTAAACCC	ASTN1
1_ASTN1_2-CAA	GCAAGCGGCATCTCATTCCG	ASTN1
1_ASTN1_3-CAA	TAAACCCAGGACTCTGCAAG	ASTN1
1_ASTN1_4-CAB	GATGCCGCTTGCAGAGTCCT	ASTN1
1_ATAD1_1-CAA	CACGGAGCATGCGCGACCCG	ATAD1
1_ATAD1_2-CAA	GCGCGGCGCACTCCCTCCCA	ATAD1
1_ATAD1_3-CAA	GGTCGCGCATGCTCCGTGGG	ATAD1
1_ATAD1_4-CAB	CGCGGGTCGCGCATGCTCCG	ATAD1
1_ATF4_1-CAA	AGACGGTCACGTGGTCGCGG	ATF4
1_ATF4_2-CAA	GCCCTGGGCATAAACGGTTG	ATF4
1_ATF4_3-CAA	TGGGGCGTCAAAGGGAGGGA	ATF4
1_ATF4_4-CAB	CGGTTGGGGCGTCAAAGGGA	ATF4
1_ATF6B_1-CAA	ACAGATGCGGATGACTGTGT	ATF6B
1_ATF6B_2-CAA	AGCACGTGAATCAACAGATG	ATF6B
1_ATF6B_3-CAA	GATTCACGTGCTCAGCACCC	ATF6B
1_ATF6B_4-CAB	CACCCAGGTCTCTTACTGGT	ATF6B
1_ATG13_1-CAA	CTGTAGCGAAAGTGCGACTA	ATG13
1_ATG13_2-CAA	GAGGACTAAAAGAATAAATA	ATG13
1_ATG13_3-CAA	GTCGCACTTTCGCTACAGTA	ATG13
1_ATG13_4-CAB	ATTGGAGAAGAAAGCTTACG	ATG13
1_ATG3_1-CAA	ACGTCCGGATTGGGAAAAAG	ATG3
1_ATG3_2-CAA	TGTTACGCTTCCGGAAGGAG	ATG3
1_ATG3_3-CAA	TTCAGTGTTACGCTTCCGGA	ATG3
1_ATG3_4-CAB	AGTGTTACGCTTCCGGAAGG	ATG3
1_ATG7_1-CAA	CTAGCACCGAGCTAAGTGGG	ATG7
1_ATG7_2-CAA	GAGGAACTTGAGTCGTGAGG	ATG7
1_ATG7_3-CAA	TGGGAGGAACTTGAGTCGTG	ATG7
1_ATG7_4-CAB	AAAGGAGCAGAGGCATGCCG	ATG7
1_ATG9A_1-CAA	ACGGGACTAAAGTCTCGAGG	ATG9A
1_ATG9A_2-CAA	CCAATAGTGTGCTCTACGTG	ATG9A
1_ATG9A_3-CAA	GGGACGGGACTAAAGTCTCG	ATG9A
1_ATG9A_4-CAB	ATAGTGTGCTCTACGTGGGG	ATG9A
1_ATIC_1-CAA	ATCTGAAACTGAGCAGAGCA	ATIC
1_ATIC_2-CAA	CGCCGTTCCCTTCAGCCCCG	ATIC
1_ATIC_3-CAA	GATGCAAGATCCGCGCCCCG	ATIC
1_ATIC_4-CAB	ATCCGCGCCCCGGGGCTGAA	ATIC
1_ATL1_1-CAA	AGGTAGGGAGGGTGTGACGC	ATL1
1_ATL1_2-CAA	GCTGGTATCTGTGTGAACTC	ATL1
1_ATL1_3-CAA	TCACTGTCTTCACGGTCTGG	ATL1
1_ATL1_4-CAB	CACGGTCTGGGGGTGGACTG	ATL1
1_ATOX1_1-CAA	AGGGGGCGGAGCCTCCCTCG	ATOX1
1_ATOX1_2-CAA	CGGCAGGGATCAGGACTGGA	ATOX1
1_ATOX1_3-CAA	GGGCCCGGCCCGCAGAAAGG	ATOX1
1_ATOX1_4-CAB	AGGAGGCGGCGCGGCCGGCA	ATOX1
1_ATP10A_1-CAA	GACTGGGCCACGCCGGATAG	ATP10A
1_ATP10A_2-CAA	GCGCCCGGACTGGGCCACGC	ATP10A
1_ATP10A_3-CAA	TTGTTTCCCGCTATCCGGCG	ATP10A
1_ATP10A_4-CAB	ACTGGGCCACGCCGGATAGC	ATP10A
1_ATP10D_1-CAA	CGCCCTCCGTGACGTAGCAG	ATP10D
1_ATP10D_2-CAA	CTGCCGCTGCTACGTCACGG	ATP10D
1_ATP10D_3-CAA	GCCCTGCCGCTGCTACGTCA	ATP10D
1_ATP10D_4-CAB	CTGCTACGTCACGGAGGGCG	ATP10D
1_ATP11A_1-CAA	CGCCGCCCTCTGGAGCCTCC	ATP11A
1_ATP11A_2-CAA	CGGGGCCCGGAGGCTCCAGA	ATP11A
1_ATP11A_3-CAA	GCAGAGCGCAGGCTCCGCCG	ATP11A
1_ATP11A_4-CAB	ACTCGGGAGGAGCAGAGCGC	ATP11A
1_ATP11C_1-CAA	AGGCGAAGTAGGGGGACGGT	ATP11C
1_ATP11C_2-CAA	CCTCCCCCTCCTTGCTCCCG	ATP11C
1_ATP11C_3-CAA	TACCAGGCGAAGTAGGGGGA	ATP11C
1_ATP11C_4-CAB	AGGCTGCCCCGGGAGCAAGG	ATP11C
1_ATP13A3_1-CAA	GGGTGGCAAAGGCGATGGGT	ATP13A3
1_ATP13A3_2-CAA	TCGAGGGTGGCAAAGGCGAT	ATP13A3
1_ATP13A3_3-CAA	TGCCCGTTCGAGGGTGGCAA	ATP13A3
1_ATP13A3_4-CAB	AGGGTGGCAAAGGCGATGGG	ATP13A3
1_ATP1A1_1-CAA	AGCAACCTGACACCGGCCGT	ATP1A1
1_ATP1A1_2-CAA	CGGCCGGTGTCAGGTTGCTC	ATP1A1
1_ATP1A1_3-CAA	TTACCGGAGCAACCTGACAC	ATP1A1
1_ATP1A1_4-CAB	CCGTGGGCGGGGTTTCGGGA	ATP1A1
1_ATP1A2_1-CAA	AACGGGCTGTCTAGGGCCAG	ATP1A2
1_ATP1A2_2-CAA	CGGGAGGGGAGGAGTCCTCA	ATP1A2
1_ATP1A2_3-CAA	TTGTTGAAACAGGATCCCTG	ATP1A2
1_ATP1A2_4-CAB	CAGTGGCTAAAGGGGCGGGA	ATP1A2
1_ATP1A3_1-CAA	CCTTGGGCTCCGCAAAGTGG	ATP1A3
1_ATP1A3_2-CAA	CGGGCCGTCCGTCAGCACGG	ATP1A3
1_ATP1A3_3-CAA	GAGGACAGCTGCAGTACCAG	ATP1A3
1_ATP1A3_4-CAB	GCCACTTTGCGGAGCCCAAG	ATP1A3
1_ATP1A4_1-CAA	AGAGTCAGCTTTGAATCACA	ATP1A4
1_ATP1A4_2-CAA	GAGTTTAGAAACAAATGTCA	ATP1A4
1_ATP1A4_3-CAA	TGTGATTCAAAGCTGACTCT	ATP1A4
1_ATP1A4_4-CAB	AAAACTAAAAAGGACTTTAG	ATP1A4
1_ATP1B1_1-CAA	CGAGCCCCGCACCTATTGGT	ATP1B1
1_ATP1B1_2-CAA	CGCGCCCACCAATAGGTGCG	ATP1B1
1_ATP1B1_3-CAA	GACCAAAGAAAGCCCGCGAG	ATP1B1
1_ATP1B1_4-CAB	CCGAGCCCCGCACCTATTGG	ATP1B1
1_ATP1B2_1-CAA	AGGTCCCTAAGAGAAGTCAG	ATP1B2
1_ATP1B2_2-CAA	GGTCCCTAAGAGAAGTCAGG	ATP1B2
1_ATP1B2_3-CAA	GTCCCTAAGAGAAGTCAGGG	ATP1B2
1_ATP1B2_4-CAB	ACATATGTATGAGGTCGCCT	ATP1B2
1_ATP1B3_1-CAA	CGGCAGCGGCGCGGGCCGAG	ATP1B3
1_ATP1B3_2-CAA	GAGGGCGCCCCACCCCGCCC	ATP1B3
1_ATP1B3_3-CAA	GGGCGCTGCCTGAGGCGGCG	ATP1B3
1_ATP1B3_4-CAB	AGCGGCCGGGGCGCTGCCTG	ATP1B3
1_ATP23_1-GPP	CAGCTCCGCCCAACAGCATC	ATP23
1_ATP23_2-GPP	CGGGGCCCGATGCTGTTGGG	ATP23
1_ATP23_3-GPP	GCGCGGGGCCCGATGCTGTT	ATP23
1_ATP23_4-GPP	CCAGCTCCGCCCAACAGCAT	ATP23
1_ATP2B1_1-CAA	AGAGCCCGGCAGCCACCGAG	ATP2B1
1_ATP2B1_2-CAA	AGCCGAGGAGGCGGGTCCTG	ATP2B1
1_ATP2B1_3-CAA	GGACGCGGGCGGCCACTCGG	ATP2B1
1_ATP2B1_4-CAB	GCCGAGGAGGCGGGTCCTGC	ATP2B1
1_ATP2B2_1-CAA	CCGGCAAAATGCAATCTCGG	ATP2B2
1_ATP2B2_2-CAA	GCAAAATGCAATCTCGGGGG	ATP2B2
1_ATP2B2_3-CAA	GCCGGCAAAATGCAATCTCG	ATP2B2
1_ATP2B2_4-CAB	CATCCCCCAGCCTCCGGCAG	ATP2B2
1_ATP2B3_1-CAA	CGCGCGTCCTGGGGACAGAA	ATP2B3
1_ATP2B3_2-CAA	CGCGTAGCTCCTGAGCCCCG	ATP2B3
1_ATP2B3_3-CAA	TCTGTCCCCAGGACGCGCGA	ATP2B3
1_ATP2B3_4-CAB	GGGCACCCTCGCGCGTCCTG	ATP2B3
1_ATP2B4_1-CAA	ATTCCCCCTTAAGACGAACC	ATP2B4
1_ATP2B4_2-CAA	CAGAGGTGGGACTTGGCGCG	ATP2B4
1_ATP2B4_3-CAA	CCATTACTCTACTGTTAAGG	ATP2B4
1_ATP2B4_4-CAB	AGGAAGTAACCGCAAGAATC	ATP2B4
1_ATP2C2_1-CAA	CGAGCTCGCCTGGGACCCCA	ATP2C2
1_ATP2C2_2-CAA	CGCTGTCCCCAGAGCCCCTG	ATP2C2
1_ATP2C2_3-CAA	GGGTCCCAGGCGAGCTCGCG	ATP2C2
1_ATP2C2_4-CAB	AGGGGCTCTGGGGACAGCGC	ATP2C2
1_ATP4A_1-CAA	ACAGCTGATTACAGGCTCCT	ATP4A
1_ATP4A_2-CAA	AGCTGATTACAGGCTCCTTG	ATP4A
1_ATP4A_3-CAA	CAGGCCTAGAGGTCACCCCA	ATP4A
1_ATP4A_4-CAB	GAGGGGGGGGCCAGCCCAGG	ATP4A
1_ATP4B_1-CAA	ATCGCCTCACCAAACACCAG	ATP4B
1_ATP4B_2-CAA	CATCGCCTCACCAAACACCA	ATP4B
1_ATP4B_3-CAA	CCAGCCCCTGGTGTTTGGTG	ATP4B
1_ATP4B_4-CAB	CCAGGGCCGTTTATCAGCGC	ATP4B
1_ATP5A1_1-CAA	AAAAATGCAGAGTGGCGGCG	ATP5A1
1_ATP5A1_2-CAA	ACCTGCCAAAAAATGCAGAG	ATP5A1
1_ATP5A1_3-CAA	TGCCAAAAAATGCAGAGTGG	ATP5A1
1_ATP5A1_4-CAB	AAAAAATGCAGAGTGGCGGC	ATP5A1
1_ATP6AP1_1-CAA	CACCTCCATTGGCCCCAGCG	ATP6AP1
1_ATP6AP1_2-CAA	CGTACAGCCAACCAGTGAGA	ATP6AP1
1_ATP6AP1_3-CAA	GCACTTGGTCCAATTACCTG	ATP6AP1
1_ATP6AP1_4-CAB	AGCCAACCAGTGAGAAGGAG	ATP6AP1
1_ATP6AP2_1-CAA	ACCAATCACCAGTTACGCCG	ATP6AP2
1_ATP6AP2_2-CAA	ATAGGCGGGACTTAAAGTAA	ATP6AP2
1_ATP6AP2_3-CAA	GGAAGCGACAGCCTGATAGG	ATP6AP2
1_ATP6AP2_4-CAB	CTACGGAAGGGACGTAACCT	ATP6AP2
1_ATP6V0A1_1-CAA	CCAACATGGCGTCAGCACGC	ATP6V0A1
1_ATP6V0A1_2-CAA	GCAGCAGTGCGGAGTCACGG	ATP6V0A1
1_ATP6V0A1_3-CAA	TGCAGCAGTGCGGAGTCACG	ATP6V0A1
1_ATP6V0A1_4-CAB	AATGGGGCGCAGCCTCGCCC	ATP6V0A1
1_ATP6V0A2_1-CAA	GAGGTTGTCGCCGCACGACG	ATP6V0A2
1_ATP6V0A2_2-CAA	GCCAACCAGCGCGAACCCGG	ATP6V0A2
1_ATP6V0A2_3-CAA	GTTGTCGCCGCACGACGTGG	ATP6V0A2
1_ATP6V0A2_4-CAB	CCAACCAGCGCGAACCCGGC	ATP6V0A2
1_ATP6V0A4_1-CAA	CAGCTCTGTTGTATCAACAC	ATP6V0A4
1_ATP6V0A4_2-CAA	CAGGCTCCCAAAGAGCCAGG	ATP6V0A4
1_ATP6V0A4_3-CAA	TGAAGACAAACCTGCCCCAC	ATP6V0A4
1_ATP6V0A4_4-CAB	GATACAACAGAGCTGCCTCC	ATP6V0A4
1_ATP7A_1-CAA	ACCAGTCGCTCTCTTTCCCG	ATP7A
1_ATP7A_2-CAA	AGTCGCTCTCTTTCCCGTGG	ATP7A
1_ATP7A_3-CAA	GTCACGTGAAAAGGAACGCG	ATP7A
1_ATP7A_4-CAB	CTTCCGGCAGGGGCATCACC	ATP7A
1_ATP8A1_1-CAA	CACCCGCCTTCCTTGCTGAG	ATP8A1
1_ATP8A1_2-CAA	CGGCCGCTCAGCAAGGAAGG	ATP8A1
1_ATP8A1_3-CAA	GGCTCGCGCTCCCCCTCCCG	ATP8A1
1_ATP8A1_4-CAB	CAGCAAGGAAGGCGGGTGAG	ATP8A1
1_ATP8A2_1-CAA	AGGGATCCGCAATATTACGC	ATP8A2
1_ATP8A2_2-CAA	CCCGGTCCTGCGTAATATTG	ATP8A2
1_ATP8A2_3-CAA	CGCAATATTACGCAGGACCG	ATP8A2
1_ATP8A2_4-CAB	CCGCAATATTACGCAGGACC	ATP8A2
1_ATP8B1_1-CAA	GGGCTGGACTGCAAGCCCCG	ATP8B1
1_ATP8B1_2-CAA	TCCCTCCCTAGGGCGGAGAG	ATP8B1
1_ATP8B1_3-CAA	TTTCCCTCCCTAGGGCGGAG	ATP8B1
1_ATP8B1_4-CAB	CTGGACTGCAAGCCCCGGGG	ATP8B1
1_ATP8B2_1-CAA	AGCCCTTCCGAGCCTCGGCG	ATP8B2
1_ATP8B2_2-CAA	GCGGATGGACGTACGTGTGG	ATP8B2
1_ATP8B2_3-CAA	GGAGCAGCCATCTTTGTGCG	ATP8B2
1_ATP8B2_4-CAB	AGCCACGCCGAGGCTCGGAA	ATP8B2
1_ATP8B4_1-CAA	CAGCTTCCGGTGGTGGTAAG	ATP8B4
1_ATP8B4_2-CAA	TCTTGACCACTTACCACCAC	ATP8B4
1_ATP8B4_3-CAA	TGCCATCTAGCAGCTTCCGG	ATP8B4
1_ATP8B4_4-CAB	CAGCATCTCATCAGAAGAAG	ATP8B4
1_ATRN_1-CAA	GAAGATCGCCTCCGGCGCCG	ATRN
1_ATRN_2-CAA	GCGTGCGGGGGCGCAGACAG	ATRN
1_ATRN_3-CAA	GGGGCGCAGACAGTGGTCTC	ATRN
1_ATRN_4-CAB	ACAGTGGTCTCCGGCGTCCG	ATRN
1_ATRNL1_1-CAA	GGCGCGCCCAACGTGGAAGG	ATRNL1
1_ATRNL1_2-CAA	GTGGAAGGGGGCGATCAAGG	ATRNL1
1_ATRNL1_3-CAA	TCGAGGCACCGGAGACAGAA	ATRNL1
1_ATRNL1_4-CAB	CGGAGACAGAATGGCTGCCG	ATRNL1
1_ATRX_1-CAA	ACCCCCTGCGAAAAGGTGGA	ATRX
1_ATRX_2-CAA	CCCCCTGCGAAAAGGTGGAG	ATRX
1_ATRX_3-CAA	GCACAGAGTCTTATTGGCTA	ATRX
1_ATRX_4-CAB	ACGGAAATTCACCTTCTTTG	ATRX
1_ATXN10_1-CAA	ACTGGGAAGCGTCGCAGACG	ATXN10
1_ATXN10_2-CAA	CCGGCGTCCCCTCCCCTCGG	ATXN10
1_ATXN10_3-CAA	GCAGACGGGGCTCCTCCGAG	ATXN10
1_ATXN10_4-CAB	GATGCTGGGGGTGATTGACT	ATXN10
1_ATXN3_1-GPP	TCACGACACTCGCATCCTCA	ATXN3
1_ATXN7L3_1-CAA	CTCCCCGACCAATCGCAGGG	ATXN7L3
1_ATXN7L3_2-CAA	GACCTCCCCGACCAATCGCA	ATXN7L3
1_ATXN7L3_3-CAA	TTGGTCGGGGAGGTCCGCGA	ATXN7L3
1_ATXN7L3_4-CAB	CAGGGAGGCCTCGGCCCGGG	ATXN7L3
1_AVEN_1-CAA	ACTTCCAGCTCCCAGCGGTC	AVEN
1_AVEN_2-CAA	CCACCACTTCCAGCTCCCAG	AVEN
1_AVEN_3-CAA	CCAGCGGTCCGGCCTTCCCG	AVEN
1_AVEN_4-CAB	AGTGGTGGGGGTCTGCAGCG	AVEN
1_AVPI1_1-CAA	AAACCTAATCGGCGGCGGAG	AVPI1
1_AVPI1_2-CAA	CACTCCGCTTTCGAGGCCAG	AVPI1
1_AVPI1_3-CAA	GCTTCCTCAAACCTAATCGG	AVPI1
1_AVPI1_4-CAB	GCCTCCGCTGGCCTCGAAAG	AVPI1
1_AVPR1A_1-CAA	CCACGATCCCACCTACTGTG	AVPR1A
1_AVPR1A_2-CAA	CGATCCCACCTACTGTGAGG	AVPR1A
1_AVPR1A_3-CAA	GATTCCTCCTCACAGTAGGT	AVPR1A
1_AVPR1A_4-CAB	AGATTCCTCCTCACAGTAGG	AVPR1A
1_AVPR1B_1-CAA	CACCCGGCGGGATGACCGAG	AVPR1B
1_AVPR1B_2-CAA	GTTCGCAGGCACCCACCCGG	AVPR1B
1_AVPR1B_3-CAA	TTGGCTCCTGCAGAGGAGGG	AVPR1B
1_AVPR1B_4-CAB	CCGAGAGGCCGGCTGCTGGA	AVPR1B
1_AVPR2_1-CAA	CTGGGCAGGGAAGATTGAGA	AVPR2
1_AVPR2_2-CAA	GCAGGGAAGATTGAGAGGGA	AVPR2
1_AVPR2_3-CAA	GTTGGCGTGTGTGCACGTGT	AVPR2
1_AVPR2_4-CAB	CAGACGGATGCACAGAACCC	AVPR2
1_AXIN1_1-CAA	GGGACGAGGTAAAGGGTGTG	AXIN1
1_AXIN1_2-CAA	GGGGACGAGGTGAGAGCGCG	AXIN1
1_AXIN1_3-CAA	TTACCTCGTCCCCGCGCTGC	AXIN1
1_AXIN1_4-CAB	CAGCGCGGGGACGAGGTAAA	AXIN1
1_AXIN2_1-CAA	AGAAGTAGGAGGAGAGGATG	AXIN2
1_AXIN2_2-CAA	GAGAAGTAGGAGGAGAGGAT	AXIN2
1_AXIN2_3-CAA	GATGGGGCGGAGGAGAGGCG	AXIN2
1_AXIN2_4-CAB	AGGAGGAGAGGATGGGGCGG	AXIN2
1_AXL_1-CAA	ATCAGGGGTTAACTCAAGAG	AXL
1_AXL_2-CAA	GGGTTAACTCAAGAGAGGAG	AXL
1_AXL_3-CAA	TTAACCCCTGATTGTCCAGG	AXL
1_AXL_4-CAB	AGGGGCCACCTGGACAATCA	AXL
1_B2M_1-CAA	CGCAGTGCCAGGTTAGAGAG	B2M
1_B2M_2-CAA	GAAAGTCCCTCTCTCTAACC	B2M
1_B2M_3-CAA	GCAGTGCCAGGTTAGAGAGA	B2M
1_B2M_4-CAB	AAGAAAAGGAAACTGAAAAC	B2M
1_B3GALNT1_1-CAA	AGGTGACCGCGAGGACCCAG	B3GALNT1
1_B3GALNT1_2-CAA	ATGCGAGCTCACAGGGCTGG	B3GALNT1
1_B3GALNT1_3-CAA	GGTGACCGCGAGGACCCAGA	B3GALNT1
1_B3GALNT1_4-CAB	GCGCGCCATGCGAGCTCACA	B3GALNT1
1_B3GALNT2_1-CAA	GCGGGACTTCAGCTCCCGGC	B3GALNT2
1_B3GALNT2_2-CAA	GCTGGCGCGTGTGGAAACGC	B3GALNT2
1_B3GALNT2_3-CAA	GGCGCGTGTGGAAACGCGGG	B3GALNT2
1_B3GALNT2_4-CAB	CAGAGCGGGACTTCAGCTCC	B3GALNT2
1_B3GALT1_1-CAA	ACAAAGAATGGCATGTGGGT	B3GALT1
1_B3GALT1_2-CAA	GGGTAGGCGTTGAATAGAGG	B3GALT1
1_B3GALT1_3-CAA	TGTGGGTAGGCGTTGAATAG	B3GALT1
1_B3GALT1_4-CAB	ACCAGCTGAAACCCTAAATG	B3GALT1
1_B3GALT2_1-CAA	TCTAAGCTTCTCCCTACCTT	B3GALT2
1_B3GALT2_2-CAA	TTGACTAAAAACCTAAGGTA	B3GALT2
1_B3GALT2_3-CAA	TTTGACTAAAAACCTAAGGT	B3GALT2
1_B3GALT2_4-CAB	AATGAATGCAAACAATCACG	B3GALT2
1_B3GALT5_1-CAA	AGGAAATCTGATAGGTGAGG	B3GALT5
1_B3GALT5_2-CAA	CTGATAGGTGAGGAGGCCGG	B3GALT5
1_B3GALT5_3-CAA	TGATAGGTGAGGAGGCCGGC	B3GALT5
1_B3GALT5_4-CAB	CCAGCCCGCGCCGCCCTGCG	B3GALT5
1_B3GALT6_1-CAA	GCCGGCCTCCGAGCGCCCCG	B3GALT6
1_B3GALT6_2-CAA	GGGTGCCCGAGGCCACGTGA	B3GALT6
1_B3GALT6_3-CAA	TCCGCAGACGCCGAGCCCCG	B3GALT6
1_B3GALT6_4-CAB	CCGAGCCCCGGGGCGCTCGG	B3GALT6
1_B3GLCT_1-CAA	ACGGGCTGCTGCGGTAGAGG	B3GLCT
1_B3GLCT_2-CAA	GACGCTGGAAGCGCGCACAG	B3GLCT
1_B3GLCT_3-CAA	TCCAGCGTCTGCCGGGCTGG	B3GLCT
1_B3GLCT_4-CAB	ACCGCAGCAGCCCGTCGGGC	B3GLCT
1_B3GNT3_1-CAA	AGCTCGGCTGAGTTTCCTGG	B3GNT3
1_B3GNT3_2-CAA	GGAAGAGGGGGACTGGCAAG	B3GNT3
1_B3GNT3_3-CAA	TCAGCCGAGCTGGGAAGAGG	B3GNT3
1_B3GNT3_4-CAB	CAGTCCCCCTCTTCCCAGCT	B3GNT3
1_B3GNT4_1-CAA	GCGTCCAGCCTCCGGCGCTG	B3GNT4
1_B3GNT4_2-CAA	GGAGCAGCCTCTGCCCGACC	B3GNT4
1_B3GNT4_3-CAA	TCTGCCCGACCCGGCTCGTG	B3GNT4
1_B3GNT4_4-CAB	CGGACCCCAGGACCGGGCGC	B3GNT4
1_B3GNT5_1-CAA	ACCTTCACCTACGCGCCGGG	B3GNT5
1_B3GNT5_2-CAA	CATCACCTTCACCTACGCGC	B3GNT5
1_B3GNT5_3-CAA	GCCGTGACGCCGAGAGTGCG	B3GNT5
1_B3GNT5_4-CAB	CCTTCACCTACGCGCCGGGA	B3GNT5
1_B3GNT6_1-CAA	AGGAAGCAGGCAGTCACTGG	B3GNT6
1_B3GNT6_2-CAA	GGGTAAGGTGAAGAGGGGGA	B3GNT6
1_B3GNT6_3-CAA	TTTGAGCTTAAAGAGGAAGC	B3GNT6
1_B3GNT6_4-CAB	AAGGACATTTGAGCTTAAAG	B3GNT6
1_B3GNT7_1-CAA	ACCACCCCATTTCTCCGAGA	B3GNT7
1_B3GNT7_2-CAA	ATGGGGTGGTCCCCGCCAGG	B3GNT7
1_B3GNT7_3-CAA	GGGGAGCCTAGGGGCCGTCT	B3GNT7
1_B3GNT7_4-CAB	CCCAGGTGCCTTAACCCCTT	B3GNT7
1_B3GNT8_1-CAA	AAGGGGTTGCGGAAGCCCTG	B3GNT8
1_B3GNT8_2-CAA	GGGGTTGCGGAAGCCCTGTG	B3GNT8
1_B3GNT8_3-CAA	GGGTGCTCATGGGGAAAGAG	B3GNT8
1_B3GNT8_4-CAB	AGCCCTGTGGGGTGCTCATG	B3GNT8
1_B3GNT9_1-CAA	AGGGATTAGTCCCCACTCTG	B3GNT9
1_B3GNT9_2-CAA	AGTGGGGACTAATCCCTGAG	B3GNT9
1_B3GNT9_3-CAA	CAGAGGGACTGAGAGTGAGG	B3GNT9
1_B3GNT9_4-CAB	CCGGAGTGCTCCTGGCGCCG	B3GNT9
1_B4GALT1_1-CAA	CCCCGCCCCCGCCTTCGCCG	B4GALT1
1_B4GALT1_2-CAA	GAGGCGCCGGCGGAGAGGGG	B4GALT1
1_B4GALT1_3-CAA	GGCGCCGGCGGAGAGGGGAG	B4GALT1
1_B4GALT1_4-CAB	CCCCGGCGAAGGCGGGGGCG	B4GALT1
1_B4GALT3_1-CAA	ACCCGGTCCCAGACACCGCG	B4GALT3
1_B4GALT3_2-CAA	CTCACAAGCCCCCGGCCACG	B4GALT3
1_B4GALT3_3-CAA	GCCTACAACGCGTTCCAGGT	B4GALT3
1_B4GALT3_4-CAB	CCCAGACACCGCGTGGCCGG	B4GALT3
1_B4GALT5_1-CAA	GCTCGCCGCCGACCCTCGCT	B4GALT5
1_B4GALT5_2-CAA	GGGCGCCGAGCGAGGGTCGG	B4GALT5
1_B4GALT5_3-CAA	TGTGGGCGCCGAGCGAGGGT	B4GALT5
1_B4GALT5_4-CAB	CGGCGGCGAGCGCAAGCGCG	B4GALT5
1_BACE1_1-CAA	AAGTGTAGTCTTCCCATGGC	BACE1
1_BACE1_2-CAA	CCCGCCAGGGCCTTGCAGGG	BACE1
1_BACE1_3-CAA	TTGCAGGGCGGACTCCACCT	BACE1
1_BACE1_4-CAB	GCGGACTCCACCTCGGCAGA	BACE1
1_BACE2_1-CAA	ACTTGCCCAACTTGGCGGCG	BACE2
1_BACE2_2-CAA	CGGGAGGGGAGGAGGCTCGC	BACE2
1_BACE2_3-CAA	GCTCGCGGGAGGGGAGAAGG	BACE2
1_BACE2_4-CAB	GAGGCTCGCGGGAGGGGAGA	BACE2
1_BAG3_1-CAA	CACGCGCACGAGTCGGAAGG	BAG3
1_BAG3_2-CAA	GCCCGGGCACGCGCACGAGT	BAG3
1_BAG3_3-CAA	GGCACGCGCACGAGTCGGAA	BAG3
1_BAG3_4-CAB	CGCACGAGTCGGAAGGGGGA	BAG3
1_BAIAP2_1-CAA	CTAGCAGCGGCAGCGCCGGG	BAIAP2
1_BAIAP2_2-CAA	GCCTGGCGGTTGCCTAGCAG	BAIAP2
1_BAIAP2_3-CAA	GCGGTGATGCGGGCGCAACG	BAIAP2
1_BAIAP2_4-CAB	CGGTGATGCGGGCGCAACGG	BAIAP2
1_BAIAP2L1_1-CAA	CGTGGCGTACCCACCTGAGG	BAIAP2L1
1_BAIAP2L1_2-CAA	CTCACCAGGCCGCCTCAGGT	BAIAP2L1
1_BAIAP2L1_3-CAA	GGGCGTGGCGTACCCACCTG	BAIAP2L1
1_BAIAP2L1_4-CAB	ACCTGAGGCGGCCTGGTGAG	BAIAP2L1
1_BAIAP2L2_1-CAA	CCGGCCCTCCTGCCGCCCCG	BAIAP2L2
1_BAIAP2L2_2-CAA	CGGGGGCACTCACAGGCCGA	BAIAP2L2
1_BAIAP2L2_3-CAA	CTGTGAGTGCCCCCGCCCCG	BAIAP2L2
1_BAIAP2L2_4-CAB	ACTCACAGGCCGACGGCGTG	BAIAP2L2
1_BAIAP3_1-CAA	CCACGGCGCCTTAGGGGACC	BAIAP3
1_BAIAP3_2-CAA	CCGGGTCCCCTAAGGCGCCG	BAIAP3
1_BAIAP3_3-CAA	CTAAGGCGCCGTGGACGCGG	BAIAP3
1_BAIAP3_4-CAB	CCGCGTCCACGGCGCCTTAG	BAIAP3
1_BAMBI_1-CAA	GCGGATTGACAGGAGCCCGG	BAMBI
1_BAMBI_2-CAA	GCGGCCAATCGGACGCCGTG	BAMBI
1_BAMBI_3-CAA	TGTCAATCCGCCCCGCAGCG	BAMBI
1_BAMBI_4-CAB	CCTGTCAATCCGCCCCGCAG	BAMBI
1_BANK1_1-CAA	AGAGGAAGTGAAACTGCTCA	BANK1
1_BANK1_2-CAA	GAGGAAGTGAAACTGCTCAG	BANK1
1_BANK1_3-CAA	TTGAGAAGGGATGTAAGAGC	BANK1
1_BANK1_4-CAB	CAGAGGAAGTGAAACTGCTC	BANK1
1_BASP1_1-CAA	CGGGGAGCGCGGGAGGAGGG	BASP1
1_BASP1_2-CAA	GGGCGGGGCGCCGGGCTGGA	BASP1
1_BASP1_3-CAA	GGGGCGCCGGGCTGGAGGGA	BASP1
1_BASP1_4-CAB	AGAGAGGCGGGCGGGGAGCG	BASP1
1_PRRC2C_1-CAA	ATCACGTGAAGCCTCCGTGG	PRRC2C
1_PRRC2C_2-CAA	CGGATCACGTGAAGCCTCCG	PRRC2C
1_PRRC2C_3-CAA	TCGGGGTTGGGCCGCCACGG	PRRC2C
1_PRRC2C_4-CAB	AGCGCCAGCACCCTCTGTCG	PRRC2C
1_BBOF1_1-GPP	GCGCGCGCGCCACCCTTGCG	BBOF1
1_BBOF1_2-GPP	GGCGGGCTGCCGCGCAAGGG	BBOF1
1_BBOF1_3-GPP	GGCGGCGGGCTGCCGCGCAA	BBOF1
1_BBOF1_4-GPP	GTGACGTAGCCCAGGCGCCG	BBOF1
1_BBS1_1-CAA	ACAGATTCCTCAACCCAGGA	BBS1
[truncated: 22,368 more rows]

## Sheet: Raw read counts
	Repeat 1				Repeat 2
sgRNA	Input	CD45	IgG	Spike S1-Fc	Input	CD45	IgG	Spike S1-Fc
1_ACIN1_1-CAA	624	27	319	0	310	180	377	519
1_ACIN1_2-CAA	998	0	221	726	734	237	127	617
1_ACIN1_3-CAA	1328	1467	592	622	897	846	395	276
1_ACIN1_4-CAB	1971	537	799	575	918	614	393	633
1_ALPPL2_1-CAA	522	353	265	339	317	250	252	27
1_ALPPL2_2-CAA	271	252	200	1	165	11	24	235
1_ALPPL2_3-CAA	563	192	419	0	315	643	251	483
1_ALPPL2_4-CAB	510	348	510	0	290	917	183	644
1_APLP2_1-CAA	301	0	112	229	172	0	214	0
1_APLP2_2-CAA	1678	345	920	171	968	1115	693	769
1_APLP2_3-CAA	252	0	0	0	175	0	178	256
1_APLP2_4-CAB	2312	385	1092	1164	1577	1022	1500	1207
1_AQP1_1-CAA	616	450	450	511	68	0	157	131
1_AQP1_2-CAA	881	799	1217.5	0	124.5	215	72	0
1_AQP1_3-CAA	60	0	131.5	0	14.5	0	0	0
1_AQP1_4-CAB	264	0	0	0	46	0	0	0
1_ASIC1_1-CAA	1261	473	112	1034	883	950	622	761
1_ASIC1_2-CAA	1409	736	666	638	1138	490	376	338
1_ASIC1_3-CAA	858	158	383	730	588	628	373	466
1_ASIC1_4-CAB	538	181	140	0	278	0	313	154
1_ATRAID_1-CAA	888	608	0	1250	467	657	575	252
1_ATRAID_2-CAA	1855	358	1100	172	1267.5	814.5	596	1085
1_ATRAID_3-CAA	179	0	287	0	200	0	313	115
1_ATRAID_4-CAB	462	257	275	172	304.5	100.5	51	260
1_B3GNT2_1-CAA	1114	737	803	277	572	429	671	336
1_B3GNT2_2-CAA	1287	654	821	488	862	872	490	908
1_B3GNT2_3-CAA	1356	472	701	1222	976	1538	282	759
1_B3GNT2_4-CAB	507	804	82	571	325	374	238	474
1_APMAP_1-CAA	726	16	443	0	426	66	358	565
1_APMAP_2-CAA	679	860	0	0	349	365	209	547
1_APMAP_3-CAA	841	47	605	486	470	136	500	513
1_APMAP_4-CAB	218	7	132	0	148	350	101	62
1_CLMP_1-CAA	547	193.5	209	1.5	350	963.5	68	375.5
1_CLMP_2-CAA	346	426.5	0	673.5	217	369.5	152	117.5
1_CLMP_3-CAA	7	1	1	2	1	1	2	2
1_CLMP_4-CAB	904	18	218	746	596	1097	330	229
1_CTSV_1-CAA	1297	369	650	839	790	1902	296	847
1_CTSV_2-CAA	1071.5	905	744.5	391.5	874.5	232.5	368.5	537.5
1_CTSV_3-CAA	1491	230	715	598	973	178	259	353
1_CTSV_4-CAB	378.5	467	1.5	0.5	264.5	51.5	22.5	66.5
1_ACKR3_1-CAA	1158.5	2	312	1343.5	838.5	1050.5	291.5	944
1_ACKR3_2-CAA	622	1401	385	292.5	342.5	294.5	350.5	347.5
1_ACKR3_3-CAA	251.5	0	0	580	183	535	206	130.5
1_ACKR3_4-CAB	1164	883	333	443	567	92	435	670
1_CT83_1-CAA	469	262	339	533	217	368	132	54
1_CT83_2-CAA	444	178	535	0	351	522	85	81
1_CT83_3-CAA	626	0	498	0	312	21	115	77
1_CT83_4-CAB	1601	172	1135	402	900	453	978	639
1_CYTH2_1-CAA	608	0	139	35.5	303	267	112	155
1_CYTH2_2-CAA	362	385	0	0	237	22	231	258
1_CYTH2_3-CAA	620	7	563	649.5	347	466	122	723
1_CYTH2_4-CAB	509	0	0	324	301	0	143	498
1_ADGRL4_1-CAA	559	181	244	292	341	114	249	412
1_ADGRL4_2-CAA	186	10	205	0	91	0	76	72
1_ADGRL4_3-CAA	274	13	0	0	243	301	113	145
1_ADGRL4_4-CAB	1024	341	258	1015	739	728	405	565
1_ADGRE2_1-CAA	299	0	0	0	241	0	0	0
1_ADGRE2_2-CAA	10	0	0	0	3	0	0	0
1_ADGRE2_3-CAA	3364	1842	1657	1637	2170	1502	1233	1868
1_ADGRE2_4-CAB	257	0	0	0	255	419	21	0
1_ADGRE3_1-CAA	1325	415	424	1146	768	712	722	198
1_ADGRE3_2-CAA	1318	282	573	1417	705	637	532	358
1_ADGRE3_3-CAA	2290.5	952	1120	970.5	1432.5	884	955	1130
1_ADGRE3_4-CAB	831.5	487	301	0.5	505.5	169	352	354
1_FCMR_1-CAA	332	269	0	181	154	78	55	222
1_FCMR_2-CAA	1042	45	605	326	547	853	301	142
1_FCMR_3-CAA	863	1113	1142	861	498	178	165	700
1_FCMR_4-CAB	1368	396	643	252	836	226	1111	872
1_GINM1_1-CAA	670	383	165	1651	404	0	157	214
1_GINM1_2-CAA	2140	1027	1184	1011	1288	1651	883	748
1_GINM1_3-CAA	1358	3	356	534	873	439	933	522
1_GINM1_4-CAB	1024	1096	592	802	541	999	322	828
1_ADGRF1_1-CAA	1031	166	728.833	2687	633	373	316	382.5
1_ADGRF1_2-CAA	808	145	430	0	514	266	72	235
1_ADGRF1_3-CAA	861	879	383.833	1103	454	880	484	732.5
1_ADGRF1_4-CAB	1312	616	852.333	951	980	1209	500	648
1_ADGRF5_1-CAA	177	0	0	0	120	251	51	140
1_ADGRF5_2-CAA	242	17	0	0	181	408	37	119
1_ADGRF5_3-CAA	876	779	410	0	503	584	285	186
1_ADGRF5_4-CAB	1034	343	137	0	577	498	521	1161
1_ADGRA2_1-CAA	1617	123	287	592	1075	652	717	604
1_ADGRA2_2-CAA	3351.17	141.333	1059.83	1007.67	1487.67	2010	463.5	1031.17
1_ADGRA2_3-CAA	1674.67	272.333	486.333	0.666667	1390.67	1737	376	634.667
1_ADGRA2_4-CAB	2293.17	111.333	715.833	1005.67	834.667	1151	295.5	592.167
1_ADGRG6_1-CAA	1309	1070	903	0	889	642	415	661
1_ADGRG6_2-CAA	1935	993	483	1339	1281	487	1093	432
1_ADGRG6_3-CAA	249	0	309	0	208	461	106	195
1_ADGRG6_4-CAB	283	408	0	0	211	0	240	364
1_ADGRG1_1-CAA	969	750	1010	1872	538	615	613	649
1_ADGRG1_2-CAA	1710	1208	807	231	830	426	736	547
1_ADGRG1_3-CAA	947	617	524	500	545	450	417	367
1_ADGRG1_4-CAB	873	20	425	730	622	436	125	306
1_ADGRG2_1-CAA	2263	424	669	1536	1683	899	142	441
1_ADGRG2_2-CAA	1512	40	169	310	1200	673	312	528
1_ADGRG2_3-CAA	1467	0	719	157	1035	926	292	448
1_ADGRG2_4-CAB	535	756	186	0	356	0	67	280
1_HFE2_1-CAA	439	0.5	111	0	298	674	29	239
1_HFE2_2-CAA	521	397.5	190	0	260	401.5	272	156
1_HFE2_3-CAA	555	365	314	0	311	242	183	328
1_HFE2_4-CAB	1108	513	148	647	511	385.5	473	254
1_JAML_1-GPP	216	357	72	0	115	78	119	28
1_JAML_2-GPP	3044	347	371	1000	1133	1121	744	907
1_JAML_3-GPP	2099	201	368	2012	1227	2266	1016	587
1_JAML_4-GPP	992	806	255	334	586	92	406	456
1_KIRREL_1-CAA	583.5	10	83	232.5	295	119.5	163	316.5
1_KIRREL_2-CAA	1024.5	1083	299	233.5	546	339.5	214	718.5
1_KIRREL_3-CAA	1132	749	382	427	658	836	245	659
1_KIRREL_4-CAB	270	0	0	127	126	0	213	350
1_ADGRL2_1-CAA	329.5	211	68	0	190	14	120	301
1_ADGRL2_2-CAA	660	193	373	0	392	880	292	544
1_ADGRL2_3-CAA	1019	527	329	252	548	455	238	541
1_ADGRL2_4-CAB	241.5	0	241	0	65	0	33	97
1_LVRN_1-CAA	1562.17	27.3333	460.667	594.5	936.5	474.833	272.167	540.5
1_LVRN_2-CAA	862.167	307.333	175.667	97	498	235.333	265.167	263.5
1_LVRN_3-CAA	294.667	2.33333	83.6667	97.5	185.5	228.833	59.6667	158
1_LVRN_4-CAB	766	21	268	1870	426	392	133	426
1_MCEMP1_1-CAA	64	306	0	0	29	28	0	117
1_MCEMP1_2-CAA	621	679	587	961	380	463	263	66
1_MCEMP1_3-CAA	117	0	186	147	79	0	84	66
1_MCEMP1_4-CAB	565	342	0	341	284	149	373	294
1_MELTF_1-GPP	2614	940	1539	1641	1322	440	497	951
1_MELTF_2-GPP	807	0	775	539	561	391	308	728
1_MELTF_3-GPP	4009	1486	2997	1552	2533	3132	1365	2711
1_MELTF_4-GPP	1103	504	191	542	708	743	685	494
1_MILR1_1-CAA	1048	863	665	546	695	381	730	294
1_MILR1_2-CAA	259	0	265	0	204	763	236	0
1_MILR1_3-CAA	851	793	161	414	494	340	514	568
1_MILR1_4-CAB	1338	614	407	0	866	91	504	1042
1_KIAA1024_1-CAA	247	912	300	0	147	655	316	152
1_KIAA1024_2-CAA	600	1544	818	1020	322	445	294	520
1_KIAA1024_3-CAA	1779	726	1516	1052	1304	1180	452	1346
1_KIAA1024_4-CAB	1286	758	274	746	623	232	275	138
1_MPIG6B_1-CAA	2139	2610	2758	2111	908	2159	1503	1917
1_MPIG6B_2-CAA	924	924	767	179	526	635	503	439
1_MPIG6B_3-CAA	941	1167	1235	539	599	457	400	572
1_MPIG6B_4-CAB	629	0	123	0	413	262	255	103
1_MFSD4B_1-GPP	268	98	69	0	193	0	60	86
1_MFSD4B_2-GPP	1017	799	419	227	514	658	498	813
1_MFSD4B_3-GPP	1687	773	1250	444	1141	1652	739	1206
1_MFSD4B_4-GPP	1853	751	667	827	1085	880	760	1027
1_NRROS_1-CAA	636	28	308	0	342	565	471	223
1_NRROS_2-CAA	1381	815	205	1067	882	1848	431	910
1_NRROS_3-CAA	435	16	0	650	298	1350	171	217
1_NRROS_4-CAB	1792	44	728	945	1173	1664	774	1126
1_PALM2-AKAP2_1-CAA	910	0	325	813	533	242	144	646
1_PALM2-AKAP2_2-CAA	601	241	219	343	270	0	155	385
1_PALM2-AKAP2_3-CAA	1239	426	764	3005	792	777	461	520
1_PALM2-AKAP2_4-CAB	444	6	165	344	332	694	0	230
1_PIEZO1_1-CAA	1393	579	428	640	841	818	466	304
1_PIEZO1_2-CAA	140.5	50	0	0	79	0.5	144	120
1_PIEZO1_3-CAA	986	0	716	0	666	1039	349	247
1_PIEZO1_4-CAB	601	45	321	615	332.5	1600.5	400	611
1_PIEZO2_1-CAA	1389	360	647	755	904.5	935	452.5	360.5
1_PIEZO2_2-CAA	1124	633	265	594	710	896	352	481
1_PIEZO2_3-CAA	1246	363	96	392	728.5	1261	558.5	434.5
1_PIEZO2_4-CAB	301	612	0	332	131	60	79	223
1_PLPP1_1-GPP	3065	449	2762	1228	1931	1553	803	1412
1_PLPP1_2-GPP	970	624	225	1409	572	106	348	744
1_PLPP1_3-GPP	1120	707	185	0	678	299	287	0
1_PLPP1_4-GPP	1651	18	265	265	1143	577	607	435
1_PLPP3_1-GPP	401	339	492	0	195	342	219	0
1_PLPP3_2-GPP	632	229.5	192	0	403	810	174	48
1_PLPP3_3-GPP	1463	510.5	211	702	956	495	297	531
1_PLPP3_4-GPP	612	0	88	0	381	2	143	326
1_PTGDR2_1-CAA	571	21	215	1081	412	29	391	391
1_PTGDR2_2-CAA	654	976	574	592	485	0	114	0
1_PTGDR2_3-CAA	1519	1115	181	334	730	756	499	620
1_PTGDR2_4-CAB	338	7	325	0	198	207	144	253
1_NECTIN1_1-GPP	1587	317	1536	224	1085	1755	933	967
1_NECTIN1_2-GPP	463	184	617	0	260	0	203	68
1_NECTIN1_3-GPP	3763	2958	749	1618	2297	1400	1326	1642
1_NECTIN1_4-GPP	1582	474	345	499	987	841	783	1212
1_NECTIN2_1-GPP	1008	648	920	0	584	170	359	947
1_NECTIN2_2-GPP	2069	838	352	627	1058	1117	667	191
1_NECTIN2_3-GPP	1122	174	343	545	604	88	410	844
1_NECTIN2_4-GPP	1318	752	718	957	752	1205	295	523
1_NECTIN3_1-GPP	726	113	50	364	600	0	411	510
1_NECTIN3_2-GPP	378.5	380	287	0	219	176	200	283
1_NECTIN3_3-GPP	211.5	24	0	683	194	117	0	141
1_NECTIN3_4-GPP	2505	756	545	363	1469	1210	783	745
1_NECTIN4_1-GPP	1249	617	193	1106	1040	788	371	1075
1_NECTIN4_2-GPP	962	302.5	106.5	0	545	188.5	336.5	473.5
1_NECTIN4_3-GPP	579	15	203	383	351	24	208	419
1_NECTIN4_4-GPP	1340	318.5	107.5	408	737	1435.5	583.5	980.5
1_SIGLEC16_1-GPP	959	283	335	411	663	506	507	935
1_SIGLEC16_2-GPP	1123	345	560	130	820	1454	219	464
1_SIGLEC16_3-GPP	415	29	0	0	206	187	60	0
1_SIGLEC16_4-GPP	17	0	0	0	10	0	69	0
1_PMEL_1-CAA	518	33	438	0	233	569	482	328
1_PMEL_2-CAA	346	19	247	416	151	358	103	260
1_PMEL_3-CAA	484	805	837	488	183	298	91	355
1_PMEL_4-CAB	870	14	265	890	463	1225	394	873
1_TENM1_1-CAA	1009	748	785	162	544	1184	308	501
1_TENM1_2-CAA	1090	9	286	447	724	182	265	215
1_TENM1_3-CAA	170	0	0	0	105	0	22	0
1_TENM2_1-CAA	179	0	0	0	96	16	48	231
1_TENM2_2-CAA	810	302	468	471	389	511	331	312
1_TENM2_3-CAA	200	179	324	0	105	60	153	0
1_TENM2_4-CAB	1118	1178	431	1490	680	190	148	104
1_TENM3_1-CAA	982	732	1010	1509	664	712	788	335
1_TENM3_2-CAA	1730	1818	982	214	1078	487	1026	524
1_TENM3_3-CAA	486	27	157	313	360	200	46	88
1_TENM3_4-CAB	643	319	0	397	499	507	353	293
1_TENM4_1-CAA	93	0	163	0	26	0	40	36
1_TENM4_2-CAA	593	669	158	839	402	139	146	752
1_TENM4_3-CAA	143	423	143	0	110	82	67	0
1_TENM4_4-CAB	238	0	1	0	159	215	58	106
1_TJP2_1-CAA	1230	1102	632	289	782	269	524	505
1_TJP2_2-CAA	0	0	0	1	0	4	1	1
1_TJP2_3-CAA	920	597	256	326	489	894	889	562
1_TJP2_4-CAB	896	528	474	4	406	145	492	631
1_KIAA0922_1-CAA	287	0	167	510	188	0	153	441
1_KIAA0922_2-CAA	1530	1078	382	1325	804	527	414	1031
1_KIAA0922_3-CAA	2057	2724	1180	644	800	1214	624	1190
1_KIAA0922_4-CAB	1469	467	454	688	505	514	772	723
1_TMEM2_1-CAA	1599	829	715	566	1159	1383	543	906
1_TMEM2_2-CAA	213	243	87	398	156	216	108	168
1_TMEM2_3-CAA	523	164	363	603	355	0	143	734
1_TMEM2_4-CAB	487	254	144	1	392	523	165	410
1_TMEM206_1-CAA	1806	242	569	842	878	1182	602	542
1_TMEM206_2-CAA	154	15	100	0	101	0	67	170
1_TMEM206_3-CAA	420	308	30	637	280	0	226	361
1_TMEM206_4-CAB	1685	198	121	0	1151	261	304	681
1_TMEM245_1-CAA	324.667	11	191	640.333	108	0	113	54
1_TMEM245_2-CAA	2031.67	529.5	583	932.833	982.5	428.5	716.5	1028
1_TMEM245_3-CAA	832	815	0	1287	535	376	559	667
1_TMEM245_4-CAB	1008.67	370.5	92	558.833	482.5	315.5	307.5	519
1_TMEM27_1-CAA	2138	2350	361	3166	1321	1752	1273	2018
1_TMEM27_2-CAA	220	326	278	374	121	240	66.5	100
1_TMEM27_3-CAA	1086	744	636	1142	592	656	639.5	364
1_TMEM27_4-CAB	704	34	515	1059	281	926	238	443
1_TRABD2A_1-CAA	244	0	0	0	154	0	111	78
1_TRABD2A_2-CAA	417	362	96	0	287	25	132	515
1_TRABD2A_3-CAA	439	267	179	0	305	80	98	119
1_TRABD2A_4-CAB	1708	594	763	0	1025	751	874	687
1_TRIL_1-CAA	1168	487	601	1026	799	548	264	512
1_TRIL_2-CAA	803	367	188	263	416	189	353	349
1_TRIL_3-CAA	1260	830	504	0	883	487	398	445
1_TRIL_4-CAB	439	0	117	0	337	376	94	127
1_TRIM16_1-CAA	241	0	0	0	83	0	31	0
1_TRIM16_2-CAA	1709	204	881	796	864	380	645	693
1_TRIM16_3-CAB	1892	804	1112	588	1150	661	303	733
1_TMEM231_1-CAA	1201	374	485	620	608	232	507	275
1_TMEM231_2-CAA	1449	40	48	0	1000	148	575	551
1_TMEM231_3-CAA	1648	243	392	790	1167	845	197	1041
1_TMEM231_4-CAB	359	39	0	0	136	484	66	259
1_VSIR_1-CAA	1808	1225	86	604	1165	1125	360	1074
1_VSIR_2-CAA	2229	746	1275	1016	1280	917	531	878
1_VSIR_3-CAA	1505	1149	656	667	921	2016	705	946
1_VSIR_4-CAB	275	14	207	0	276	150	195	94
1_VSTM4_1-CAA	669.5	0	520	258	359	213	507.5	156
1_VSTM4_2-CAA	1164	343	712	1102	832	390	448	348
1_VSTM4_3-CAA	310.5	582	0	0	261	111	482.5	169
1_VSTM4_4-CAB	3574	860	1374	2765	2312	2595	882	1978
1_BUB1B-PAK6_1-GPP	3060	1715	1096	1332	1827	1737	847	787
1_BUB1B-PAK6_2-GPP	1761	708	430.5	780.5	1164.5	1075.5	642	445.5
1_BUB1B-PAK6_3-GPP	8400	2612	2639.5	2235.5	5095.5	3843.5	2210	3200.5
1_BUB1B-PAK6_4-GPP	5753	4148	4071	2139	3505	2438	2390	2767
1_MARCH1_1-CAO	407	0	0	0	258	415	156	100
1_MARCH1_2-CAO	1311	420	658	1387	721	282	520	276
1_MARCH1_3-CAO	1351	38	131	436	701	1317	236	681
1_MARCH1_4-CAO	1974	1154	1435	2426	1219	1151	904	689
1_A2M_1-CAA	962	601	457	588	473	316	298	251
1_A2M_2-CAA	1609.5	298	406	2592.5	841	895	364.5	598
1_A2M_3-CAA	978.5	9	268	0.5	679	223	250.5	189
1_A2M_4-CAB	265	281	50	0	145	174	0	53
1_A4GALT_1-CAA	837	0	302	0	659	81	410	618
1_A4GALT_2-CAA	163	0	502	0	146	335	0	185
1_A4GALT_3-CAA	264	10	0	0	215	263	184	212
1_A4GALT_4-CAB	222	156	4	0	160	50	169	279
1_AADAT_1-CAA	1158	407	646	754	795	528	747	761
1_AADAT_2-CAA	271	6	100	0	177	0	46	180
1_AADAT_3-CAA	826	650	137	0	502	1076	0	312
1_AADAT_4-CAB	403	96	236	0	200	131	52	0
1_AAK1_1-CAA	823	209	264	0	491	644	281	308
1_AAK1_2-CAA	377	0	171	0	225	401	271	113
1_AAK1_3-CAA	975	653	277	737	578	285	409	750
1_AAK1_4-CAB	272	35	0	0	150	0	139	146
1_AAMP_1-CAA	527	553	238	441	345	428	84	240
1_AAMP_2-CAA	313	0	0	0	245	0	247	67
1_AAMP_3-CAA	415	283	334	0	258	0	0	56
1_AAMP_4-CAB	15	0	0	0	20	0	0	49
1_AARS_1-CAA	1729	652	330	0	892	399	444	425
1_AARS_2-CAA	171	0	89	0	88	344	41	19
1_AARS_3-CAA	795	753	535	0	538	991	256	333
1_AARS_4-CAB	194	0	161	349	62	234	33	135
1_ABCA1_1-CAA	221	865	0	0	110	885	0	25
1_ABCA1_2-CAA	994	878	453	0	317	1277	105	53
1_ABCA1_3-CAA	554	1987	457	0	318	738	127	68
1_ABCA1_4-CAB	159	0	0	0	81	0	0	1
1_ABCA12_1-CAA	469	0	0	0	324	651	78	0
1_ABCA12_2-CAA	160	291	0	0	81	145	61	138
1_ABCA12_3-CAA	1355	1941	410	582	740	378	1034	1114
1_ABCA12_4-CAB	1821	1368	554	275	845	915	837	687
1_ABCA2_1-CAA	165.333	38.5	30	0	142.167	173.5	96	160.5
1_ABCA2_2-CAA	513	224	838	0	315	420	201	100
1_ABCA2_3-CAA	165.333	38.5	30	0	144.167	174	96	161
1_ABCA2_4-CAB	316.333	44	258	0	268.667	455.5	88	225.5
1_ABCA5_1-CAA	494	259	83	0	338	0	162	317
1_ABCA5_2-CAA	1730	386	986	742	1273.5	954.5	830	897.5
1_ABCA5_3-CAA	415	32	129	913	361.5	365.5	46	600.5
1_ABCA5_4-CAB	510	0	0	720	372	315	136	161
1_ABCA7_1-CAA	119	0	388	0	111	0	0	0
1_ABCA7_2-CAA	131	0	95	0	108	523	0	0
1_ABCA7_3-CAA	748	895	143	711	327	408	565	390
1_ABCA7_4-CAB	789	208	330	0	354	731	219	356
1_ABCA8_1-CAA	61	0	0	0	58	0	109	108
1_ABCA8_2-CAA	138	0	0	0	97	179	68	222
1_ABCA8_3-CAA	525	0	321	0	249	1115	182	210
1_ABCA8_4-CAB	909	25	282	0	515	81	214	233
1_ABCB1_1-CAA	2417	705	793	881	1234	703	671	860
1_ABCB1_2-CAA	597	377	403	0	333	423	138	547
1_ABCB1_3-CAA	979	622	508	399	439	102	311	282
1_ABCB1_4-CAB	1350	158	514	622	900	1090	577	222
1_ABCB11_1-CAA	1780	1000	508	1686	1000	856.5	672.5	998.5
1_ABCB11_2-CAA	139	848	241	169	59	0	43	0
1_ABCB11_3-CAA	432	648	414	430	239	104	124	75
1_ABCB11_4-CAB	587	397	355	0	390	783.5	189.5	117.5
1_ABCB4_1-CAA	1305	797	472	1121	594	424	354	591
1_ABCB4_2-CAA	417	0	164	286	201	1	141	56
1_ABCB4_3-CAA	267	18	99	0	161	740	201	206
1_ABCB4_4-CAB	24	0	0	0	24	0	66	0
1_ABCB5_1-CAA	938	0	349	744	631	181	765	547
1_ABCB5_2-CAA	277.333	8.66667	1	0	187.333	3	7	239
1_ABCB5_3-CAA	1230.83	360.667	43	626	770.333	863	169	279
1_ABCB5_4-CAB	29.8333	8.66667	0	0	12.3333	0	0	0
1_ABCB6_1-CAA	225	0	153.5	0	129.333	309	51.3333	74
1_ABCB6_2-CAA	1631.5	490	374	1522	1020.33	2016.5	585.333	717.5
1_ABCB6_3-CAA	564	490	176	501	244	183	160	300
1_ABCB6_4-CAB	193.5	0	152.5	0	96.3333	307.5	51.3333	75.5
1_ABCC1_1-CAA	14	0	0	0	10	0	0	50
1_ABCC1_2-CAA	379	0	442	0	282	0	99	279
1_ABCC1_3-CAA	165	0	77	0	95	0	0	97
1_ABCC1_4-CAB	145	0	85	422	117	20	68	213
1_ABCC10_1-CAA	145	0	127	0	50	0	37	18
1_ABCC10_2-CAA	78	0	0	0	47	0	21	0
1_ABCC10_3-CAA	911	0	147	1953	606	498	269	204
1_ABCC10_4-CAB	789	356	129	610	440	193	241	125
1_ABCC11_1-CAA	437	141	296	0	236	270	240	347
1_ABCC11_2-CAA	74	18	0	0	22	154	0	0
1_ABCC11_3-CAA	503	365	110	0	342	337	66	178
1_ABCC11_4-CAB	1316	1048	1125	689	714	418	575	324
1_ABCC2_1-CAA	1029	492	339	1389	478	857	312	576
1_ABCC2_2-CAA	249	390	93	0	182	76	47	86
1_ABCC2_3-CAA	560	395	379	756	354	95	249	225
1_ABCC2_4-CAB	572	23	73	0	316	0	172	60
1_ABCC3_1-CAA	140	0	0	0	74	0	142	55
1_ABCC3_2-CAA	381	336	142	0	238	0	200	155
1_ABCC3_3-CAA	452	50	37	0	246	572	225	400
1_ABCC3_4-CAB	111	15	167	338	127	0	0	72
1_ABCC4_1-CAA	222	0	335	0	153	0	86	103
1_ABCC4_2-CAA	1139	0	187	181	735	134	81	466
1_ABCC4_3-CAA	16	0	0	0	7	0	0	0
1_ABCC4_4-CAB	289	17	105	0	144	0	57	151
1_ABCC5_1-CAA	43	1	0	0	29.5	1	15.5	70
1_ABCC5_2-CAA	330	161	287	0	216	718	208	0
1_ABCC5_3-CAA	823	708	0	1416	518.5	836	363.5	403
1_ABCC5_4-CAB	250	380	185	0	161	234	283	246
1_ABCC6_1-CAA	706	120	483	382	416	223	140	368
1_ABCC6_2-CAA	357	199	0	0	376	0	72	196
1_ABCC6_3-CAA	322	741	120	0	233	66	95	48
1_ABCC6_4-CAB	4403	680	1309	1018	1591	495	601	841
1_ABCC8_1-CAA	400	1654	0	719	216	475	62	67
1_ABCC8_2-CAA	1090	31	432	1188	858	335	596	809
1_ABCC8_3-CAA	1108.5	0	107	197	714.5	1323	333	705.5
1_ABCC8_4-CAB	874.5	0	329	0	585.5	353	197	461.5
1_ABCG1_1-CAA	49	0	0	0	44	0	0	0
1_ABCG1_2-CAA	1417	1890	713	0	835	2270	653	493
1_ABCG1_3-CAA	105	0	0	0	61	0	0	0
1_ABCG1_4-CAB	441	21	0	0	290	252	125	140
1_ABCG2_1-CAA	1207	884	294	332	735	480	198	681
1_ABCG2_2-CAA	1311	22	738	984	557	170	291	539
1_ABCG2_3-CAA	1027	385	528	1612	641	391	319	226
1_ABCG2_4-CAB	508	630	79	0	253	0	347	204
1_ABCG5_1-CAA	1506	473	725	0	911	1294	520	724
1_ABCG5_2-GPP	197	0	0	0	125	0	52	98
1_ABCG5_3-GPP	679	47	146	1440	396	726	244	372
1_ABCG5_4-GPP	19	0	0	0	11	0	0	0
1_ABCG8_1-CAA	663	253	852	742	404	631	274	567
1_ABCG8_2-CAA	230	0	132	0	73	1	13	113
1_ABCG8_3-CAA	897	252	262	0	616	442	160	162
1_ABCG8_4-CAB	176	0	0	0	104	325	0	0
1_ABHD17A_1-CAA	176	11	1.5	44.5	135.5	2	102	92
1_ABHD17A_2-CAA	1211	456	465.5	892.5	785.5	301	332	239
1_ABHD17A_3-CAA	813	387	388	0	457	506	256	260
1_ABHD17A_4-CAB	365	145	135	0	196	409	0	0
1_ABHD17B_1-CAA	852	435	436	285	483	99	530	297
1_ABHD17B_2-CAA	180	352	346	0	176	0	69	116
1_ABHD17B_3-CAA	248	0	107	562	165	0	0	125
1_ABHD17B_4-CAB	506	21	0	0	267	230	47	594
1_ABHD17C_1-CAA	255	0	0	0	144	87	101	177
1_ABHD17C_2-CAA	398	433	0	0	346	0	161	75
1_ABHD17C_3-CAA	34	0	0	0	29	0	33	142
1_ABHD17C_4-CAB	641	27	479	0	469	781	435	139
1_ABHD2_1-CAA	255	23	55	0	213	121	302	122
1_ABHD2_2-CAA	104	0	0	0	76	0	130	0
1_ABHD2_3-CAA	145	0	0	18	44	0	199	166
1_ABHD2_4-CAB	437	41	0	132	220	602	245	85
1_ABHD3_1-CAA	1426	285	190	271	793	736	276	723
1_ABHD3_2-CAA	332	13	1	0	161	52	287	161
1_ABHD3_3-CAA	221	0	215	0	153	0	148	132
1_ABHD3_4-CAB	361	430	258	0	178	257	128	65
1_ABI1_1-CAA	191	0	51.5	30	86	0	0	107.5
1_ABI1_2-CAA	512	3	53.5	31	284	206	17	276.5
1_ABI1_3-CAA	226	35	104	0	146	0	89	103
1_ABI1_4-CAB	375	367	312	0	211	0	207	230
1_ABI3BP_1-CAA	1033	618	0	214	595	746	153	636
1_ABI3BP_2-CAA	229.5	208	153	0	173.5	0	0	31.5
1_ABI3BP_3-CAA	48.5	207	0	0	39.5	0	0	29.5
1_ABI3BP_4-CAB	1122	1187	316	0	604	555	190	255
1_ABLIM3_1-CAA	602	248	285	0	383	288	122	15
1_ABLIM3_2-CAA	366	0	298	372	210	364	114	82
1_ABLIM3_3-CAA	1030	12	202	250	553	550	251	307
1_ABLIM3_4-CAB	181	16	0	0	125	210	154	61
1_BUD31_1-CAA	62	0	157	0	51	0	0	123
1_BUD31_2-CAA	505	0	282	0	292	566.5	42	446
1_BUD31_3-CAA	554	24	276	308	373	308	445	209
1_BUD31_4-CAB	1836	406	210	863	1106	2364.5	889	479
1_ACAA1_1-CAA	524	211	302	896	420	442	184	1
1_ACAA1_2-CAA	3	0	0	0	5	0	0	0
1_ACAA1_3-CAA	639	347	776	0	515	1264	151	714
1_ACAA1_4-CAB	742	66	553	0	391	222	406	215
1_ACE_1-CAA	142	0	0	0	99	418	0	0
1_ACE_2-CAA	276	0	0	0	172	150	242	0
1_ACE_3-CAA	244	0	126	0	156	663	32	0
1_ACE_4-CAB	964	573	256	439	441	350	115	529
1_ACE2_1-CAA	103	19	146	1715	76	0	38	309
1_ACE2_2-CAA	109	0	0	154	92	0	192	222
1_ACE2_3-CAA	889	15	868	15660	483	763	775	14880
1_ACE2_4-CAB	388	175	178	4282	266	0	339	4646
1_ACHE_1-CAA	471	545	61	693	271	370	190	319
1_ACHE_2-CAA	727	1659.5	871	701.5	440	907.5	502	279.5
1_ACHE_3-CAA	150	91.5	0	1067.5	105	104.5	154	25.5
1_ACHE_4-CAB	894	655	557	949	499	508	429	468
1_ACKR2_1-CAA	830	444	58	584	540	908	646	443
1_ACKR2_2-CAA	159	24	111	0	150	0	0	0
1_ACKR2_3-CAA	895	445	0	1	648	0	68	169
1_ACKR2_4-CAB	620	249	106	130	295	56	311	707
1_ACKR4_1-CAA	394	502	34	206	209	0	0	56
1_ACKR4_2-CAA	182	0	100	0	84	150	0	0
1_ACKR4_3-CAA	574	1226	395	612	373	708	214	186
1_ACKR4_4-CAB	512	336	462	0	316	0	254	125
1_ACLY_1-CAA	567	0	352	0	339	410	271	505
1_ACLY_2-CAA	1888	920	285	1356	1242	804	797	925
1_ACLY_3-CAA	1162	624	392	0	766	1001	455	402
1_ACLY_4-CAB	145	256	162	0	123	61	0	0
1_ACOT13_1-CAA	1313	939	563	206	647	410	1008	201
1_ACOT13_2-CAA	527	0	0	188	299	438	93	48
1_ACOT13_3-CAA	392	0	423	307	301	203	137	398
1_ACOT13_4-CAB	518	0	515	411	294	538	190	236
1_ACOT9_1-CAA	428	674	182	0	199	476	177	37
1_ACOT9_2-CAA	1284	199	612	1252	745	1003	767	1130
1_ACOT9_3-CAA	675	742	247	456	298	0	294	205
1_ACOT9_4-CAB	116	0	149	0	75	274	0	0
1_ACP2_1-CAA	975.5	727	502.5	0	750.5	707.5	487	428
1_ACP2_2-CAA	925.5	23	591.5	0	698.5	916.5	315	673
1_ACP2_3-CAA	621	701	533	0	274	209	334	301
1_ACP2_4-CAB	1530	1099	511	1062	816	446	383	313
1_ACPP_1-CAA	128.5	0	227	0	91.5	0	26	365.5
1_ACPP_2-CAA	568	545	578	0	341	395	204	437
1_ACPP_3-CAA	19.5	0	0	0	8.5	0	0	1.5
1_ACPP_4-CAB	252	5	0	0	171	444	0	132
1_ACPT_1-CAA	21	0	0	0	15	0	0	0
1_ACPT_2-CAA	683	11	591	0	475	0	124	364
1_ACPT_3-CAA	349	6	0	429	222	0	379	34
1_ACPT_4-CAB	229	242	0	0	149	705	0	66
1_ACSBG1_1-CAA	776	232	600	555	478	325	315	322
1_ACSBG1_2-CAA	379	410	140	1225	212	66	79	529
1_ACSBG1_3-CAA	91	0	0	0	70	0	0	13
1_ACSBG1_4-CAB	827	572	307	340	513	732	332	409
1_ACSL4_1-CAA	966.833	803.333	375	807	561.667	664.333	327.333	347.333
1_ACSL4_2-CAA	212	0	0	0	125	303	80	0
1_ACSL4_3-CAA	931.333	490.333	212.5	595	548.167	934.333	269.833	479.833
1_ACSL4_4-CAB	966.833	802.333	373.5	810	564.167	664.333	330.833	349.833
1_ACSL5_1-CAA	940	349	551	1221	573	668	347	414.5
1_ACSL5_2-CAA	488	174	397	0	304	72	0	99
1_ACSL5_3-CAA	592	0	34	183	453	377	279	313
1_ACSL5_4-CAB	148	391	0	0	73	0	0	116.5
1_ACTB_1-CAA	237	0	0	0	188	0	197	0
1_ACTB_2-CAA	650	323	163	564	402	457	250	318
1_ACTB_3-CAA	0	0	0	0	0	0	0	0
1_ACTB_4-CAB	114	0	0	412	86	0	115	0
1_ACTN1_1-CAA	1743.5	412	631	692	1028	1286	391	1169.5
1_ACTN1_2-CAA	393.5	151	0	0	222	56	76	365
1_ACTN1_3-CAA	894	24	390	857	545	693	121	116
1_ACTN1_4-CAB	104	1	1	401	61	0	0	26.5
1_ACTN4_1-CAA	257	16	94	0	203	271	36	197
1_ACTN4_2-CAA	527	425	203	0	339	589	371	329
1_ACTN4_3-CAA	168	164	0	0	87	0	0	33
1_ACTN4_4-CAB	545	134	0	462	298	438	76	79
1_ACTR6_1-CAA	227	0	0	374	182	622	10	0
1_ACTR6_2-CAA	388	931	81	299	221	323	71	30
1_ACTR6_3-CAA	729	22	105	317	471	320	404	430
1_ACTR6_4-CAB	336	0	163	0	179	0	147	89
1_ACVR1_1-CAA	242.5	0	0	187.5	135.5	442	33.5	245
1_ACVR1_2-CAA	14	0	1	0	7	22	0	7
1_ACVR1_3-CAA	455	526	236	0	275	121	274	193
1_ACVR1_4-CAB	201.5	0	0	186.5	130.5	427	65.5	181
1_ACVR1B_1-CAA	242	379	188	678	149	0	63	218
1_ACVR1B_2-CAA	96	0	0	0	46	558	0	0
1_ACVR1B_3-CAA	46	5	0	0	25	80	56	0
1_ACVR1B_4-CAB	536	590	572	0	364	391	216	389
1_ACVR1C_1-CAA	687	979	0	645	559	297	445	512
1_ACVR1C_2-CAA	308	3	0	0	204	292	44	64
1_ACVR1C_3-CAA	612	330	645	0	405	51	244	257
1_ACVR1C_4-CAB	422	9	296	563	289	24	200	302
1_ACVR2A_1-CAA	419	0	97	0	299	386	72	46
1_ACVR2A_2-CAA	264	392	10	754	194	152	23	70
1_ACVR2A_3-CAA	30	13	0	0	28	226	51	0
1_ACVR2A_4-CAB	236	0	0	0	119	35	141	59
1_ACVR2B_1-CAA	480	0	133	0	281	0	280	432
1_ACVR2B_2-CAA	58	0	0	0	28	0	78	52
1_ACVR2B_3-CAA	1060	2	354	1246	612	0	223	595
1_ACVR2B_4-CAB	866	736	195	0	558	1437	248	100
1_ACVRL1_1-CAA	623	857	1	1493	452	311	316	140
1_ACVRL1_2-CAA	95.5	35	0	0	28	24.5	0	0
1_ACVRL1_3-CAA	414.5	36	134	0	273	141.5	323	153
1_ACVRL1_4-CAB	608	303	186	0	461	431	310	520
1_ACY3_1-CAA	22	0	0	0	18	0	0	0
1_ACY3_2-CAA	414	0	195	349	207	254.5	113	121
1_ACY3_3-CAA	410	0	199	350	205	254.5	113	120
1_ACY3_4-CAB	405	523	0	211	187	0	55	138
1_ADA_1-CAA	90	0	327.5	0	39	0	31	62
1_ADA_2-CAA	471	233	1	0	278	159	456	284
1_ADA_3-CAA	1803	531	875	1188	1031	819	1167	896
1_ADA_4-CAB	349	185	177.5	606	165	0	147	42
1_ADAM10_1-CAA	306	10	0	523	166	0	290	76
1_ADAM10_2-CAA	15	0	0	0	5	0	0	0
1_ADAM10_3-CAA	964	13	306	397	604	633	559	392
1_ADAM10_4-CAB	216	0	531	0	195	300	132	0
1_ADAM11_1-CAA	128	1	171	193	106	0	0	0
1_ADAM11_2-CAA	290	15	165	0	143	699	375	40
1_ADAM11_3-CAA	175	685	0	473	129	0	0	184
1_ADAM11_4-CAB	271	0	0	0	206	441	149	0
1_ADAM12_1-CAA	171.5	0.5	0.5	0	116	124	0	529
1_ADAM12_2-CAA	296.5	412.5	113.5	412	203	41	76	106
1_ADAM12_3-CAA	174	13	0	0	145	425	226	0
1_ADAM12_4-CAB	116	4	0	0	76	217	60	177
1_ADAM15_1-CAA	1900	1668	1241	301	881	841	1066	422
1_ADAM15_2-CAA	382	47	115	0	274	581	162	438
1_ADAM15_3-CAA	44	0	54	0	19	0	25	0
1_ADAM15_4-CAB	104	0	0	0	133	0	0	0
1_ADAM17_1-CAA	275	4	0	0	185	0	82	0
1_ADAM17_2-CAA	156	0	0	1084.5	129	118	101	54
1_ADAM17_3-CAA	758	389	106	0	380	174	444	411
1_ADAM17_4-CAB	282	389	449	0	191	814	282	81
1_ADAM18_1-CAA	244	316	314	0	165	95	84	57
1_ADAM18_2-CAA	518.5	340.5	393	602.5	310.5	338	260.5	610
1_ADAM18_3-CAA	182.5	339.5	307	605.5	112.5	111	259.5	367
1_ADAM18_4-CAB	465	18	157	732	334	0	377	618
1_ADAM19_1-CAA	5	0	0	0	2	0	0	0
1_ADAM19_2-CAA	634	159	897	649	508	93	191	68
1_ADAM19_3-CAA	1132	10	196	0	729	1124	486	700
1_ADAM19_4-CAB	355	0	555	0	211	0	306	210
1_ADAM2_1-CAA	2046	1704	149	653	1109	689	978	629
1_ADAM2_2-CAA	880	51	385	682	472	1023	361	139
1_ADAM2_3-CAA	321	326	118	0	129	0	123	0
1_ADAM2_4-CAB	278	0	159	0	224	0	90	247
1_ADAM20_1-CAA	398.5	216.5	117.5	158	254	20	211.5	214
1_ADAM20_2-CAA	407	0	376	0	150	0	34	100
1_ADAM20_3-CAA	1864.5	292.5	600.5	955	1189	1181	630.5	759
1_ADAM20_4-CAB	979	20	835	0	725	240	349	371
1_ADAM21_1-CAA	42	0	0	0	8	0	0	55
1_ADAM21_2-CAA	129	0	0	0	49	170	103	0
1_ADAM21_3-CAA	645	551	161	1057	435	836	58	0
1_ADAM21_4-CAB	1390	307	776	239	696	865	661	506
1_ADAM22_1-CAA	66	16	36	160	81	0	0	73
1_ADAM22_2-CAA	429	0	0	682	186	0	37	67
1_ADAM22_3-CAA	179	341	0	0	145	0	111	0
1_ADAM22_4-CAB	229	181	0	0	172	77	171	422
1_ADAM23_1-CAA	442	31.5	0	0	297.5	513.5	222	326
1_ADAM23_2-CAA	263	0	329	0	222	0	91	0
1_ADAM23_3-CAA	1198	722.5	516	320	715.5	772.5	454	630
1_ADAM23_4-CAB	486	60	0	254	384	4	233	204
1_ADAM28_1-CAA	813	400	0	0	413	0	261	251
1_ADAM28_2-CAA	96	0	103	0	48	0	0	93
1_ADAM28_3-CAA	1071	391	110	0	750	734	527	450
1_ADAM28_4-CAB	356	188	176	0	216	127	68	266
1_ADAM29_1-CAA	739	394	46	187	421	397	286	305
1_ADAM29_2-CAA	1260	492.5	257	808	778	1096	568.5	372
1_ADAM29_3-CAA	984	353	69	0	597	1122	534	818
1_ADAM29_4-CAB	1263	489.5	257	806	772	1094	568.5	372
1_ADAM30_1-CAA	975	840	229	0	577	85	289	507
1_ADAM30_2-CAA	321	23	255	0	151	33	94	0
1_ADAM30_3-CAA	254	638	0	0	97	0	106	52
1_ADAM32_1-CAA	1262	137	181	511	730	355	213	654
1_ADAM32_2-CAA	719	279	448	1607.5	394	548	263	445
1_ADAM32_3-CAA	499	277	445	1122.5	274	454	179	335
1_ADAM32_4-CAB	140	0	134	0	48	0	0	0
1_ADAM33_1-CAA	758	43	330	492	361	709	319	647
1_ADAM33_2-CAA	455.167	837	376.667	0	283.5	565	120.667	150.833
1_ADAM33_3-CAA	528.667	21	273.167	0	359	367.5	100.167	277.833
1_ADAM33_4-CAB	312.167	0	273.167	0	192.5	129.5	44.1667	151.333
1_ADAM7_1-CAA	118	0	0	131	104	0	329	98
1_ADAM7_2-CAA	0	0	0	0	0	0	0	0
1_ADAM7_3-CAA	399	0	0	0	261	0	53	114
1_ADAM7_4-CAB	36	0	0	0	19	0	0	122
1_ADAM8_1-CAA	784	26	592	523	510	242	106	90
1_ADAM8_2-CAA	1706	260	744	0	1149	1324	617	631
1_ADAM8_3-CAA	157	333	0	0	123	39	209	0
1_ADAM8_4-CAB	798	267	0	340	420	242	255	355
1_ADAM9_1-CAA	222	362	127	0	117	0	156	171
1_ADAM9_2-CAA	798	0	174	476	492	51	99	366
1_ADAM9_3-CAA	760	946	0	1236	597	129	373	276
1_ADAM9_4-CAB	1246	1674	1112	275	810	1757	534	478
1_ADAMTS1_1-CAA	1308	416	562	93	827	540	231	1035
1_ADAMTS1_2-CAA	257	0	0	0	103	0	46	0
1_ADAMTS1_3-CAA	11	0	0	0	0	0	0	0
1_ADAMTS1_4-CAB	82	34	126	0	48	0	52	59
1_ADAMTS15_1-CAA	52	0	0	0	24	31	0	48
1_ADAMTS15_2-CAA	53	0	0	0	11	781	0	0
1_ADAMTS15_3-CAA	1785	932	1112	958	791	373	801	558
1_ADAMTS15_4-CAB	5108	390	819	1649	1272	1641	708	491
1_ADAMTS2_1-CAA	131	2	0	0	70	25	89	72
1_ADAMTS2_2-CAA	45	0	0	0	28	0	43	0
1_ADAMTS2_3-CAA	169	201	69	0	87	0	34	0
1_ADAMTS2_4-CAB	22	0	0	0	1	0	0	0
1_ADAMTSL4_1-CAA	580	0	1	0	354	884	48	431
1_ADAMTSL4_2-CAA	34	0	146	0	62	0	0	0
1_ADAMTSL4_3-CAA	1184	28	623	0	715	269	291	615
1_ADAMTSL4_4-CAB	400	448	360	325	288	359	89	184
1_ADAP1_1-CAA	157	364	38	0	108	0	72	143
1_ADAP1_2-CAA	126	0	0	0	133	0	0	0
1_ADAP1_3-CAA	968	658	568	590	673	1175	631	340
1_ADAP1_4-CAB	290	690	0	0	173	444	34	340
1_ADAP2_1-CAA	421	454	51	162	197	167	446	78
1_ADAP2_2-CAA	805	10	207	281	488	250	431	418
1_ADAP2_3-CAA	1012	0	101	47	530	511	363	282
1_ADAP2_4-CAB	389	807	97	0	281	0	119	198
1_ADCK5_1-CAA	223	394	0	673	114	417	111	0
1_ADCK5_2-CAA	1448	315	470	633	1103	1	387	294
1_ADCK5_3-CAA	960	1249	575	0	573	1683	239	878
1_ADCK5_4-CAB	135	324	0	0	55	0	68	0
1_ADCY1_1-CAA	925	671	64	0	537	968	157	258
1_ADCY1_2-CAA	1106	0	449	1149	619	350	130	168
1_ADCY1_3-CAA	586	749	377	285	387	85	393	376
1_ADCY1_4-CAB	199	34	130	0	217	0	63	0
1_ADCY10_1-CAA	380	0	115	0	227	0	32	306
1_ADCY10_2-CAA	575	6	36	0	375	837	179	166
1_ADCY10_3-CAA	849	0	178	444	673	605	306	653
1_ADCY10_4-CAB	512	0	0	0	311	661	104	0
1_ADCY2_1-CAA	690	61	85	836	367	14	254	783
1_ADCY2_2-CAA	398	431	0	620	252	155	175	264
1_ADCY2_3-CAA	808	9	655	0	638	1544	200	707
1_ADCY2_4-CAB	477	413	252	0	261	1151	259	202
1_ADCY3_1-GPP	481.5	0	368	0	306	244	146	159
1_ADCY3_2-GPP	503.5	404	181	1262	323	288	187	81
1_ADCY3_3-GPP	557	856	185	639	290	294	183	107
1_ADCY3_4-GPP	2841	782	853	1787	1178	453	619	268
1_ADCY4_1-CAA	388	0	155	0	216	307	129	329
1_ADCY4_2-CAA	474.5	713	173.5	229.5	249	203	167	110
1_ADCY4_3-CAA	230	0	0	0	178	751	43	0
1_ADCY4_4-CAB	152.5	0	171.5	228.5	78	167	46	42
1_ADCY5_1-CAA	311	0	397	0	239	325	85	1
1_ADCY5_2-CAA	161	181	0	0	75	13	89	0
1_ADCY5_3-CAA	1314	488	0	1	843	640	463	698
1_ADCY5_4-CAB	1200	267	199	370	692	955	750	175
1_ADCY6_1-CAA	626	182	175	0	497	651	292.5	114
1_ADCY6_2-CAA	39	0	156	0	42	268	169	0
1_ADCY6_3-CAA	529	237	188	0	398	355	191	256
1_ADCY6_4-CAB	774	24	221	720	449	447	267.5	48
1_ADCY7_1-CAA	745	269	238	72	371	352	192	283
1_ADCY7_2-CAA	1909	955	853	1497	1222	672	814	550
1_ADCY7_3-CAA	100	0	0	0	126	65	18	0
1_ADCY7_4-CAB	708	521	209	0	532	0	361	0
1_ADCY8_1-CAA	730	0	958	215	455	372	76	470
1_ADCY8_2-CAA	266	0	0	384	282	263	149	45
1_ADCY8_3-CAA	765	0	469	167	405	183	210	490
1_ADCY8_4-CAB	301	0	46	0	197	73	89	272
1_ADCY9_1-CAA	331	65	98	0	294	50	113	409
1_ADCY9_2-CAA	59	170	167	0	33	377	0	59
1_ADCY9_3-CAA	669	162	326	391	398	221	110	32
1_ADCY9_4-CAB	776	0	261	1176	502	1180	299	619
1_ADCYAP1R1_1-CAA	415.5	0	67	0	219	408	98	193.5
1_ADCYAP1R1_2-CAA	133	0	170	0	90	459	68	0
1_ADCYAP1R1_3-CAA	67.5	0	0	0	48	0	0	43.5
1_ADCYAP1R1_4-CAB	1030	791	646	0	524	550	290	705
1_ADD1_1-CAA	413	0	583	0	280	276	118	191
1_ADD1_2-CAA	1091	58	155	596	557	241	428	341
1_ADD1_3-CAA	395	707	149	0	262	406	0	0
1_ADD1_4-CAB	166	0	0	0	139	0	0	78
1_ADD2_1-CAA	859	299	420	574	450	876	241	501
1_ADD2_2-CAA	453	418	298	403	351	39	207	340
1_ADD2_3-CAA	461	218	405	734	251	730	383	620
1_ADD2_4-CAB	732	1477	429	587	440	129	268	364
1_ADD3_1-CAA	561	349	0	0	448	450	363	374
1_ADD3_2-CAA	274	0	0	0	159	136	171	0
1_ADD3_3-CAA	120	0	0	352	77	0	0	0
1_ADD3_4-CAB	113	0	0	0	76	0	84	221
1_ADGRB1_1-CAA	17	0	0	0	1	0	0	20
1_ADGRB1_2-CAA	35	0	0	0	24	0	0	20
1_ADGRB1_3-CAA	72	0	0	0	45	0	93	0
1_ADGRB1_4-CAB	176	5	201	659	129	358	61	352
1_ADGRB2_1-CAA	44	0	0	0	56	0	141.5	31
1_ADGRB2_2-CAA	503	1073	191	0	265	90	141.5	332
1_ADGRB2_3-CAA	207	0	188	0	128	128	37	53
1_ADGRB2_4-CAB	1162	235	355	47	786	408	751	548
1_ADGRB3_1-CAA	41	0	0	0	17	0	13	0
1_ADGRB3_2-CAA	298	0	0	0	203	0	89	0
1_ADGRB3_3-CAA	409	610	101	528	269	32	61	104
1_ADGRB3_4-CAB	987	682	21	442	692	237	346	335
1_ADGRD1_1-CAA	86	0	334	0	95	228	76	0
1_ADGRD1_2-CAA	199	0	192	1	161	245	261	30
1_ADGRD1_3-CAA	31	0	0	0	32	0	0	39
1_ADGRD1_4-CAB	655	333	498	0	471	940	254	295
1_ADGRE1_1-CAA	418	216	0	0	330	0	129	60
1_ADGRE1_2-CAA	1799	458	528	1451	971	1609	834	879
1_ADGRE1_3-CAA	858	840	845	277	470	334	258	427
1_ADGRE1_4-CAB	87	0	0	0	61	14	84	65
1_ADGRE4P_1-GPP	621.5	4	421	0	389	340	232	540
1_ADGRE4P_2-GPP	1479	1658	1324	4795	679	1957	790	661
1_ADGRE4P_3-GPP	555.5	0	269	1164	345	163	557	309
1_ADGRE4P_4-GPP	401	175	0	0	169	383	390	0
1_ADGRG3_1-CAA	749	467	78	0	463.5	7	95.5	545
1_ADGRG3_2-CAA	529	0	133	122	331	431	75	309
1_ADGRG3_3-CAA	538	427	697	1002	289.5	986	541.5	339
1_ADGRG3_4-CAB	1038	339	214	1695	535	912	624	458
1_ADGRG5_1-CAA	99	0	0	0	54	0	0	0
1_ADGRG5_2-CAA	674	517	183	0	395	90	154	672
1_ADGRG5_3-CAA	491	0	308	2	287	448	262	187
1_ADGRG5_4-CAB	805	194	79	0	569	927	229	213
1_ADGRL1_1-CAA	512.5	0	42	361	198	428	73	102
1_ADGRL1_2-CAA	597.5	0	175	255	476	702	105	334
1_ADGRL1_3-CAA	903	946	78	1	419	388	551	123
1_ADGRL1_4-CAB	431	614	769	0	285	434	142	0
1_ADGRL3_1-CAA	232	0	167	293	149	354	14	99
1_ADGRL3_2-CAA	40	0	0	0	13	0	0	0
1_ADGRL3_3-CAA	309	211	0	0	171	423	0	74
1_ADGRL3_4-CAB	215	0	0	0	97	160	23	189
1_ADGRV1_1-CAA	312	0	0	381	115	28	33	0
1_ADGRV1_2-CAA	158	0	0	261	121	197	66	137
1_ADGRV1_3-CAA	355	354	0	0	231	0	211	237
1_ADGRV1_4-CAB	368	0	619	952	225	265	0	94
1_ADH1A_1-CAA	92.5	0	0	351	38.5	126	33	215
1_ADH1A_2-CAA	954.5	10	436	682	608.5	452	126	497
1_ADH1A_3-CAA	17	0	0	0	10	0	79	0
1_ADH1A_4-CAB	383	110	442	651	258	383	3	67
1_ADH1B_1-CAA	58	0	0	0	7.5	0	28	0.5
1_ADH1B_2-CAA	451	0	74	0	364.5	654	154	200.5
1_ADH1B_3-CAA	436	299	480	686	346	0	327	179
1_ADH1B_4-CAB	1108	767	299	567	637	104	586	256
1_ADH1C_1-CAA	277	345.5	157	0	150	245	170	53
1_ADH1C_2-CAA	560	3187.5	0	0	354	2120	67	350
1_ADH1C_3-CAA	488	635	416	523	291	0	81	485
1_ADH1C_4-CAB	394	35	0	245	327	480	381	270
1_ADH7_1-CAA	482	0	325	0	190	341	32	160
1_ADH7_2-CAA	992	441	714	331	565	722	362	426
1_ADH7_3-CAA	551	25	414	310	375	269	163	575
1_ADH7_4-CAB	126	0	74	0	118	0	89	0
1_ADI1_1-CAA	115	0	0	0	64	0	80	0
1_ADI1_2-CAA	343	6	99	0	213	289	135	122
1_ADI1_3-CAA	44	0	0	0	28	0	0	125
1_ADI1_4-CAB	351	20	182	567	175	287	368	268
1_ADIPOR1_1-CAA	708	1665	0	0	496	383	199	706
1_ADIPOR1_2-CAA	717	12	883	1	507	37	195	367
1_ADIPOR1_3-CAA	244	0	0	0	204	164	0	0
1_ADIPOR1_4-CAB	132	0	158	0	55	225	56	0
1_ADIPOR2_1-CAA	625	416	1	1089	409	365	361	318
1_ADIPOR2_2-CAA	201	0	0	909	136	164	119	264
1_ADIPOR2_3-CAA	110	276	0	0	73	0	0	91
1_ADIPOR2_4-CAB	180	4	0	0	111	118	0	0
1_ADORA1_1-CAA	1616	799.5	1836.5	1790	1011	389.5	1039.5	936
1_ADORA1_2-CAA	205	325.5	232.5	0	156	87.5	178.5	56
1_ADORA1_3-CAA	902	1296	633	962	449	422	280	674
1_ADORA1_4-CAB	1017	770	878	0	536	464	478	420
1_ADORA2A_1-CAA	370	0	0	709	233	0	66	33
1_ADORA2A_2-CAA	342	33	0	1	195	259	129	196
1_ADORA2A_3-CAA	323	0	201	0	226	106	105	239
1_ADORA2A_4-CAB	185	435	0	0	193	102	0	194
1_ADORA2B_1-CAA	153	0	210	442	120	0	85	0
1_ADORA2B_2-CAA	904	532	142	563	555	211	330	312
1_ADORA2B_3-CAA	521	1407	0	0	460	0	274	261
1_ADORA2B_4-CAB	769	382	580	349	493	927	295	556
1_ADORA3_1-CAA	790	9	427	0	423	639	166	463
1_ADORA3_2-CAA	626	72	297	601	272	395	172	501
1_ADORA3_3-CAA	787	15	351	246	480	65	173	411
1_ADORA3_4-CAB	152	0	0	0	145	0	0	0
1_ADRA1A_1-CAA	898	590	504	188	633	793	254	578
1_ADRA1A_2-CAA	751	1085	0	0	482	49	339	251
1_ADRA1A_3-CAA	73	0	0	0	38	0	90	130
1_ADRA1A_4-CAB	55	0	0	0	41	0	0	0
1_ADRA1B_1-CAA	177	0	0	0	145	158	253	0
1_ADRA1B_2-CAA	1192	1098	598	0	745	40	190	457
1_ADRA1B_3-CAA	95	0	182	1187	77	441	54	199
1_ADRA1B_4-CAB	737	0	94	0	397	0	145	308
1_ADRA1D_1-CAA	97	0	0	0	93	0	0	0
1_ADRA1D_2-CAA	374	195	0	812	232	0	252	69
1_ADRA1D_3-CAA	448	0	0	0	136	704	30	113
1_ADRA1D_4-CAB	150	728	31	0	142	178	50	0
1_ADRA2A_1-CAA	787	622	1	0	457	110	358	374
1_ADRA2A_2-CAA	152	0	441	0	104	0	0	55
1_ADRA2A_3-CAA	544	258	199	321	458	304	430	251
1_ADRA2A_4-CAB	330	1	181	1002	234	43	243	285
1_ADRA2B_1-CAA	190	13	266	0	107	0	0	104
1_ADRA2B_2-CAA	216	0	318	762	129	50	66	167
1_ADRA2B_3-CAA	1143	63	262	1637	713	666	406	129
1_ADRA2C_1-CAA	987	706	760	185	712	266	361	218
1_ADRA2C_2-CAA	359	307	84	0	283	188	430	304
1_ADRA2C_3-CAA	301	0	94	0	193	951	61	304
1_ADRA2C_4-CAB	213	4	0	0	101	0	0	0
1_ADRB1_1-CAA	446	350	327	737	288	0	130	132
1_ADRB1_2-CAA	49	0	0	0	26	0	0	0
1_ADRB1_3-CAA	96	0	0	0	68	23	124	0
1_ADRB1_4-CAB	296	541	0	0	213	1205	0	176
1_ADRB2_1-CAA	238	719	465	347	123	0	0	0
1_ADRB2_2-CAA	979	134	253	876	725	298	420	288
1_ADRB2_3-CAA	715	244	384	0	512	666	320	352
1_ADRB2_4-CAB	329	0	0	370	205	0	147	307
1_ADRB3_1-CAA	431	0	420	375	134	0	36	174
1_ADRB3_2-CAA	503	12	339	582	338	477	101	227
1_ADRB3_3-CAA	1844	326	489	788	644	385	452	583
1_ADRB3_4-CAB	91	0	80	0	43	0	0	55
1_ADRM1_1-CAA	321	0	638	0	161	0	98	106
1_ADRM1_2-CAA	280	764	0	0	213	241	38	69
1_ADRM1_3-CAA	99	0	0	0	78	0	36	148.5
1_ADRM1_4-CAB	191	9	287	0	138	315	0	33.5
1_ADSS_1-CAA	67	0	134	1	28	0	0	0
1_ADSS_2-CAA	311	7	163	0	152	750	83	172
1_ADSS_3-CAA	453	555	213	170	247	419	141	47
1_ADSS_4-CAB	1054	559	367	1332	629	221	288	400
1_ADTRP_1-CAA	1128	361	306	1	631	980	432	406
1_ADTRP_2-CAA	866	643	815	939	555	620	319	765
1_ADTRP_3-CAA	595	358	139	709	322	348	81	257
1_ADTRP_4-CAB	298	147	0	1	167	479	0	138
1_AEBP1_1-CAA	987	1045	84	462	618	634	330	270
1_AEBP1_2-CAA	1648	425	627	1111	977	661	550	768
1_AEBP1_3-CAA	182	5	0	0	164	183	51	0
1_AEBP1_4-CAB	729	310	169	322	431	288	102	244
1_EOGT_1-CAA	126	202.5	104	0	72	117.5	11	8.5
1_EOGT_2-CAA	181	548.5	106	0	101	118.5	11	8.5
1_EOGT_3-CAA	1883	990	481	838	1255	826	754	832
1_EOGT_4-CAB	296	34	378	295	127	254	308	195
1_AFAP1L2_1-CAA	1132	0	425	0	742	1013	170	456.5
1_AFAP1L2_2-CAA	383	602	0	665	293	610	239	401
1_AFAP1L2_3-CAA	349	21	0	0	247	2	90	236
1_AFAP1L2_4-CAB	733	1048	103	0	521	258	692	365.5
1_AFDN_1-CAA	121	208	114	0	114	319	26	69
1_AFDN_2-CAA	365	360	0	0	319	0	75	219
1_AFDN_3-CAA	1025	812	307	2397	531	1308	381	568
1_AFDN_4-CAB	223	336	327	0	94	114	0	99
1_AFG1L_1-CAA	142.5	0	117.5	0.5	95.5	0	51.5	91.5
1_AFG1L_2-CAA	321.5	0	115.5	231.5	257.5	0	51.5	91.5
1_AFG1L_3-CAA	508	0	84	340	328	320	180	115
1_AFG1L_4-CAB	1299	1075	309	124	808	1511	153	314
1_AGER_1-CAA	1201	9	876	2619	772	706	537	1340
1_AGER_2-CAA	313	240	281	0	137	21	137	471
1_AGER_3-CAA	189	0	0	0	124	41	0	139
1_AGER_4-CAB	260	774	0	0	95	0	50	0
1_AGO2_1-CAA	518	527	0	0	301	0	193	0
1_AGO2_2-CAA	141	0	0	0	57	0	0	111
1_AGO2_3-CAA	49	498	0	0	31	0	0	0
1_AGO2_4-CAB	176	0	0	0	120	0	199	235
1_AGPS_1-CAA	1163	214	160	0	596	72	432	503
1_AGPS_2-CAA	121	0	64	0	136	0	0	31
1_AGPS_3-CAA	425	4	243	0	326	114	291	83
1_AGPS_4-CAB	620	0	473	0	355	978	146	0
1_AGRN_1-CAA	291.5	298.5	187.5	0	157.5	3	168.5	127
1_AGRN_2-CAA	225	243	234	0	78	85	79	164
1_AGRN_3-CAA	369.5	305.5	345.5	0	188.5	39	213.5	128
1_AGRN_4-CAB	122	0	70	0	45	415	53	0
1_AGTR1_1-CAA	339	135	273	0	142	341	380	37
1_AGTR1_2-CAA	760	420	981	381	573	367	502	399
1_AGTR1_3-CAA	273	393	146	0	197	866	26	0
1_AGTR1_4-CAB	100	560	302	0	57	0	0	0
1_AGTR2_1-CAA	120	0	0	0	79	0	54	0
1_AGTR2_2-CAA	592	1177	270	0	502	0	344	224
1_AGTR2_3-CAA	438	323	177	0	303	127	103	217
1_AGTR2_4-CAB	353	435	512	501	180	509	74	383
1_AHCYL1_1-CAA	267	433	0	0	190	0	0	172
1_AHCYL1_2-CAA	329	403	0	728	186	0	254	235
1_AHCYL1_3-CAA	101	0	131	0	87	0	124	56
1_AHCYL1_4-CAB	630	45	105	0	406	161	231	250
1_AHNAK_1-CAA	7	15	0	0	5	0	0	0
1_AHNAK_2-CAA	66.5	175.5	0	0	58.5	116	0	28.5
1_AHNAK_3-CAA	134.5	173.5	190	0	81.5	116	0	30.5
1_AHNAK_4-CAB	100	0	0	0	67	0	0	0
1_AHNAK2_1-CAA	409	468	547	0	162	36	92	284
1_AHNAK2_2-CAA	141.5	0	57	0	92	217	41.5	69.5
1_AHNAK2_3-CAA	718.5	613	496	0	468	609	221.5	466.5
1_AHNAK2_4-CAB	752	228	128	606	515	534	215	401
1_AHSG_1-CAA	44	0	0	266	25	86	64	0
1_AHSG_2-CAA	428	0	0	0	265	0	125	140
1_AHSG_3-CAA	927	445	237	495	478	490	738	301
1_AHSG_4-CAB	352	0	0	156	170	147	51	0
1_AIF1_1-CAA	588	409	456	1728	308	0	103	240
1_AIF1_2-CAA	212	0	634	345	179	0	97	0
1_AIF1_3-CAA	577	789	281	0	420	95	69	23
1_AIF1_4-CAB	227	14	221	0	112	0	66	0
1_AIF1L_1-CAA	272	20.5	145	273.5	141	428	70.5	144.5
1_AIF1L_2-CAA	338	20.5	338	276.5	163	429	70.5	142.5
1_AIF1L_3-CAA	499	202	135	0	200	0	293	280
1_AIF1L_4-CAB	68	0	0	0	39	0	102	228
1_AIFM2_1-CAA	244	530	152	0	166	0	51	317
1_AIFM2_2-CAA	11	0	0	0	1	0	0	0
1_AIFM2_3-CAA	1018	621	700	1	529	65	205	106
1_AIFM2_4-CAB	1028	147	1096	1339	624	680	700	906
1_AIG1_1-CAA	375	813	406	0	215	221	196	123
1_AIG1_2-CAA	30	157	1	24	29.5	93	36	0
1_AIG1_3-CAA	468	226	537	24	346.5	510	804	207
1_AIG1_4-CAB	97	23	0	0	60	0	37	123
1_AJAP1_1-CAA	732	147	194	348	484	413	43	551
1_AJAP1_2-CAA	303	307	0	0	159	73	56	0
1_AJAP1_3-CAA	357	28	0	0	184	53	88	173
1_AJAP1_4-CAB	217	0	52	508	183	169	4	42
1_C9ORF172_1-CAA	462	48	109	0	265	41	27	59
1_C9ORF172_2-CAA	611	7	345	318	328	325	215	235
1_C9ORF172_3-CAA	280	0	102	459	195	0	73	42
1_C9ORF172_4-CAB	333	391	66	0	253	0	151	190
1_AJUBA_1-CAA	126.333	0	207.667	0	86.5	60.1667	37	124.333
1_AJUBA_2-CAA	146.833	211.5	206.667	0	104.5	142.167	36.5	124.333
1_AJUBA_3-CAA	109.833	211.5	206.667	0	75	142.667	34.5	69.3333
1_AJUBA_4-CAB	58	0	0	0	48	0	0	0
1_AKAP10_1-CAA	49	0	87	0	17	0	0	0
1_AKAP10_2-CAA	559	1123	590	256	345	111	137	65
1_AKAP10_3-CAA	219	0	226	702	163	0	33	0
1_AKAP10_4-CAB	1201	537	412	1240	663	0	519	619
1_AKAP11_1-CAA	250	347	0	0	168	86	135	70
1_AKAP11_2-CAA	1982	1570	1130	3180	1192	2093	520	992
1_AKAP11_3-CAA	55	0	106	0	27	0	47	0
1_AKAP11_4-CAB	838	11	370	0	448	11	35	161
1_AKAP12_1-CAA	419.167	66.8333	336.167	188.5	227.833	345.667	221.667	221
1_AKAP12_2-CAA	16.5	0	0	0	12	0	14.5	0
1_AKAP12_3-CAA	134.667	55.8333	15.6667	0	89.8333	93.6667	67.1667	0
1_AKAP12_4-CAB	417.667	66.3333	336.167	188.5	227.333	347.667	223.667	219
1_AKAP7_1-CAA	797	425	495	1446	578	518	220	236
1_AKAP7_2-CAA	811	159	468	2115	401	580	474	546
1_AKAP7_3-CAA	757	18	163	0	542	369	172	326
1_AKAP7_4-CAB	117	0	0	0	99	0	149	0
1_AKR1A1_1-CAA	856	190	0	403	652	547	414	364
1_AKR1A1_2-CAA	734	91	169	0	429	235.5	196	250.5
1_AKR1A1_3-CAA	860	90	439	0	496	637.5	239	247.5
1_AKR1A1_4-CAB	1007	29	76	0	447	35	482	399
1_AKR1B10_1-CAA	1672	639	885	986	1047	1010	695	448
1_AKR1B10_2-CAA	98	237	0	179	74	0	0	0
1_AKR1B10_3-CAA	232	0	112	0	175	0	67	104
1_AKR1B10_4-CAB	625	0	0	0	311	704	142	373
1_AKR1B15_1-CAA	2008	76	999	345	1299	2105	707	379
1_AKR1B15_2-CAA	547	652	0	0	269	465	232	848
1_AKR1B15_3-CAA	72	416	138	0	68	0	102	0
1_AKR1B15_4-CAB	798	612	347	0	436	249	271	319
1_AKT1_1-CAA	2557	810	1235	607	1554	1380	1082	1282
1_AKT1_2-CAA	1622	1150	663	1710	1087	1200	1182	1100
1_AKT1_3-CAA	471	313	979	0	309	144	220	663
1_AKT1_4-CAB	396	290	228	1	253	1293	242	167
1_AKT2_1-CAA	405	30	669	0	281	63	126	218
1_AKT2_2-CAA	1435	1058	146	1	1056	490	341	538
1_AKT2_3-CAA	1161	125	259	382	716	728	585	266
1_AKT2_4-CAB	795	867	408	0	530	306	265	522
1_AKTIP_1-CAA	267	13	184	0	135	0	16	196
1_AKTIP_2-CAA	555	18	114	418	314	434	193	44
1_AKTIP_3-CAA	782	567	308	780	520	389	362	577
1_AKTIP_4-CAB	1237	402	305	1276	883	549	446	830
1_BAG5_1-CAA	58	305	0	0	39	0	32	0
1_BAG5_2-CAA	1122	680	291	661	761	370	247	441
1_BAG5_3-CAA	982	0	243	285	674	402	345	403
1_BAG5_4-CAB	150	0	134	0	60	245	260	0
1_ANKRD2_1-CAA	685	0	483	711	536	352	401	0
1_ANKRD2_2-CAA	246	489	350	0	153	441	150	0
1_ANKRD2_3-CAA	1955	795	657	732	1118	2112	1297	2060
1_ANKRD2_4-CAB	1033	379	0	0	695	593	563	428
1_CYP21A2_1-CAA	128	0	108	0	82	0	20	177
1_CYP21A2_2-CAA	1	0	0	0	0	0	0	0
1_CYP21A2_3-CAA	394	765	352	378	275	57	189	151
1_CYP21A2_4-CAB	263	386	0	0	152	130	38	0
1_ALCAM_1-CAA	96	0	0	0	68	730	0	0
1_ALCAM_2-CAA	412	245	413	0	214	0	313	186
1_ALCAM_3-CAA	329	0	216	598	144	231	111	0
1_ALCAM_4-CAB	100	379	0	0	45	0	0	142
1_ALDH3A1_1-CAA	366	12	0	0	150	0	43	76
1_ALDH3A1_2-CAA	376	318	307	0	162	0	56	126
1_ALDH3A1_3-CAA	1052	287	902	272	697	966	624	740
1_ALDH3A1_4-CAB	871	0	519	456	566	406	385	403
1_ALDH3B1_1-CAA	181	169	484	0	110	0	0	3
1_ALDH3B1_2-CAA	149	0	0	0	93	0	48	131
1_ALDH3B1_3-CAA	542	113	41	1209	264	332	582	708
1_ALDH3B1_4-CAB	272	0	255	0	173	0	273	534
1_ALG10B_1-CAA	338	0	0	354	212	0	163	98
1_ALG10B_2-CAA	727	5	251	0	543	763	104	159
1_ALG10B_3-CAA	283	383	0	0	165	220	231	192
1_ALG10B_4-CAB	664	8	2	0	555	908	355	285
1_ALK_1-CAA	476	0	174	446	262	328	318	265
1_ALK_2-CAA	710	630	232	213	424	990	202	201
1_ALK_3-CAA	561	0	198	0	407	723	181	100
1_ALK_4-CAB	1593	1795	168	1	990	1190	614	499
1_ALOX15_1-CAA	1327	402	533	0	740	359	467	465
1_ALOX15_2-CAA	214	0	109	350	93	0	46	72
1_ALOX15_3-CAA	194	597	0	0	110	0	140	64
1_ALOX15_4-CAB	2370	360	475	622	1441	1558	1195	1484
1_ALOX15B_1-CAA	699	171	227	552	486	123	367	189
1_ALOX15B_2-CAA	118	0	150	0	77	0	219	155
1_ALOX15B_3-CAA	123	266	0	390	64	143	0	0
1_ALOX15B_4-CAB	434	231	0	554	240	208	159	413
1_ALOXE3_1-CAA	390	210	193	679	294	0	162	205
1_ALOXE3_2-CAA	144	0	230	0	125	123	127	78
1_ALOXE3_3-CAA	294	0	184	309	137	0	101	202
1_ALPI_1-CAA	626.5	182.5	238	366.5	388	226	177.5	213.5
1_ALPI_2-CAA	263	160	455	0	142	0	109	77
1_ALPI_3-CAA	2661.5	1513.5	1149	2333.5	1688	1030	869.5	1207.5
1_ALPI_4-CAB	210	288	0	0	146	465	33	67
1_ALPK2_1-CAA	1153	974	519	617	542	932	308	654
1_ALPK2_2-CAA	45	397	0	0	22	0	106	50
1_ALPK2_3-CAA	677	563	190	0	552	97	188	61
1_ALPK2_4-CAB	291	0	165	242	118	91	78	148
1_ALPL_1-CAA	587	125	538	0	364	325	166	266
1_ALPL_2-CAA	127	13	133	0	58	0	68	75
1_ALPL_3-CAA	344	0	0	0	237	114	223	305
1_ALPL_4-CAB	274	453	233	0	183	0	372	262
1_ALPP_1-CAA	610	245	638.5	1257	429.5	234.5	230	223
1_ALPP_2-CAA	88	0	0	0	56	0	0	0
1_ALPP_3-CAA	2340	1110	905	782	1449	1375	781	1057
1_ALPP_4-CAB	28	0	20.5	0	17.5	0.5	0	0
1_ALS2CR12_1-CAA	121	0	0	0	32	0	36	0
1_ALS2CR12_2-CAA	524	0	0	0	343	483	125	0
1_ALS2CR12_3-CAA	759	316	2	0	547	279	369	208
1_AMACR_1-CAA	212.25	20.8333	0.333333	183.083	131.333	62.3333	0.333333	130.167
1_AMACR_2-CAA	197.75	17.3333	0.333333	179.583	114.333	63.3333	0.333333	80.6667
1_AMACR_3-CAA	81.75	3.5	0	0.25	59	0	0	50.5
1_AMACR_4-CAB	187.25	17.3333	0.333333	180.083	108.333	62.3333	0.333333	79.6667
1_AMBP_1-CAA	1057	12	875	333	699	722	306	627
1_AMBP_2-CAA	281	3	0	0	214	0	134	227
1_AMBP_3-CAA	67	0	0	668	53	327	0	0
1_AMBP_4-CAB	721	192	466	198	458	1013	118	351
1_AMDHD1_1-CAA	323	693	0	0	119	0	42	81
1_AMDHD1_2-CAA	1323	322	445	453	778	441	217	310
1_AMDHD1_3-CAA	323	104	0	308	243	342	179	0
1_AMDHD1_4-CAB	74	0	0	0	45	0	0	0
1_AMER1_1-CAA	587	10	124	285.5	251	86	285.5	112.5
1_AMER1_2-CAA	432	259	144	279.5	239	4	227.5	372.5
1_AMER1_3-CAA	1945.5	626.5	787	1474	1062	548	980.5	1060
1_AMER1_4-CAB	505.5	803.5	58	2	370	349	147.5	183
1_AMER2_1-CAA	188	347	0	0	67	0	91	0
1_AMER2_2-CAA	27	0	0	0	27.5	0	15	0
1_AMER2_3-CAA	230	0	0	0	155	122	216	171
1_AMER2_4-CAB	462	0	201	0	300.5	494	166	271
1_AMER3_1-CAA	30	691	0	0	60	0	0	0
1_AMER3_2-CAA	487	33	183	1479	295	140	134	244
1_AMER3_3-CAA	813	240	288	110	650	539	262	49
1_AMER3_4-CAB	542	20	129	180	308	458	184	247
1_AMHR2_1-CAA	68	6	0	0	43	0	43	40
1_AMHR2_2-CAA	35	0	0	0	14	0	30	0
1_AMHR2_3-CAA	297	0	99	215	252	219	182	224
1_AMHR2_4-CAB	1202	577	393	356	813	681	850	910
1_AMIGO1_1-CAA	805	207	145	0	632	240	252	395
1_AMIGO1_2-CAA	923	1361.5	248	0	487	347	519	331
1_AMIGO1_3-CAA	604	1747.5	1308	1503	420	838	528	217
1_AMIGO1_4-CAB	394	10	260	182	289	502	140	157
1_AMIGO2_1-CAA	139	0	404	0	194	0	0	0
1_AMIGO2_2-CAA	385.5	3	156	0	227	46.5	88	178.5
1_AMIGO2_3-CAA	462.5	3	156	0	265	442.5	87	310.5
1_AMIGO2_4-CAB	16	0	0	0	5	0	0	125
1_AMIGO3_1-CAA	217	0	198	0	159	0	167	107
1_AMIGO3_2-CAA	709	2412	893	664	437	295	207	200
1_AMIGO3_3-CAA	205	0	100	0	160	49	214	31
1_AMIGO3_4-CAB	351	6	0	1180	199	123	213	115
1_AMN_1-CAA	310	224	205	0	226	288	292	224
1_AMN_2-CAA	222	27	0	2	119	137	36	184
1_AMN_3-CAA	395.5	0.5	0	0	203	0	46	73.5
1_AMN_4-CAB	1539.5	1689.5	538	1184	781	832	739	953.5
1_AMOT_1-CAA	5	0	0	0	8	0	0	0
1_AMOT_2-CAA	697	683	966	346	534	134	311	173
1_AMOT_3-CAA	797	1757	143	713	598	817	592	427
1_AMOT_4-CAB	125	346	0	0	92	0	242	126
1_AMOTL1_1-CAA	181	0	0	0	150	0	0	0
1_AMOTL1_2-CAA	1323	944	318	2680	752	893	353	463
1_AMOTL1_3-CAA	602	304	273	0	368	444	0	130
1_AMOTL1_4-CAB	410	1021	0	0	231	103	271	53
1_AMOTL2_1-CAA	718	1033.5	494	515	420.667	111	542.5	301.5
1_AMOTL2_2-CAA	110	369.5	0	0	102.667	0	132.5	54.5
1_AMOTL2_3-CAA	44	31	0	0	28.6667	23	56	0
1_AMOTL2_4-CAB	162	441	0	0	148	0	67	135
1_AMPH_1-CAA	87	0	0	0	41	198	0	0
1_AMPH_2-CAA	353	299	0	1291	212	13	121	0
1_AMPH_3-CAA	1137	634	145	0	825	205	330	666
1_AMPH_4-CAB	352	0	34	867	192	6	77	38
1_ANGPT1_1-CAA	1251	981	507	631	610	726	460	532
1_ANGPT1_2-CAA	54	0	0	0	25	0	0	44
1_ANGPT1_3-CAA	675	78	642	0	426	1374	472	298
1_ANGPT1_4-CAB	62	0	0	825	26	0	0	72
1_ANGPTL1_1-CAA	159	0	171	0	142	0	96	1
1_ANGPTL1_2-CAA	395	53	0	371	309	196	219	0
1_ANGPTL1_3-CAA	174	384	0	0	75	0	1	0
1_ANGPTL1_4-CAB	328	369	58	0	136	749	184	195
1_ANGPTL2_1-CAA	1	0.5	0	0	2	0	0	0.5
1_ANGPTL2_2-CAA	1	0	0	0	5	0	0	0
1_ANGPTL2_3-CAA	248	29.5	55	674	155	503	41	123.5
1_ANGPTL2_4-CAB	0	0	0	0	9	0	0	0
1_ANGPTL4_1-CAA	112	6	0	0	78	0	114	114
1_ANGPTL4_2-CAA	1057	591	861	227	617	1433	355	229
1_ANGPTL4_3-CAA	1583	725	577	989	720	954	479	904
1_ANGPTL4_4-CAB	271	404	0	0	155	172	32	47
1_ANK2_1-CAA	210	0	1	0	180	0	0	200
1_ANK2_2-CAA	524	109	118	471	291	404	26	277
1_ANK2_3-CAA	635	0	247	1083	424	309	97	544
1_ANK2_4-CAB	276	440	0	0	197	0	134	226
1_ANK3_1-CAA	8	0	0	0	14	0	0	0
1_ANK3_2-CAA	913	286	342	716	572	270	337	363
1_ANK3_3-CAA	535	42	158	332	330	402	35	31
1_ANK3_4-CAB	411	29	109	301	247	6	29	249
1_ANKEF1_1-CAA	1373	348	489	941	931	1110	309	986
1_ANKEF1_2-CAA	353	749	148	362	241	0	228	137
1_ANKEF1_3-CAA	1402	1217	1055	1514	937	1356	565	722
1_ANKEF1_4-CAB	17	0	0	0	13	0	0	0
1_ANKFN1_1-CAA	98	12	1	0	68	0	49	54
1_ANKFN1_2-CAA	451	399	526	328	379	499	47	88
1_ANKFN1_3-CAA	687	463	140	0	387	33	620	33
1_ANKFN1_4-CAB	630	600	31	0	359	19	34	204
1_ANKIB1_1-CAA	114	11	0	0	59	0	43	220
1_ANKIB1_2-CAA	831	242	97	284	560	489	277	447
1_ANKIB1_3-CAA	192	13	85	0	88	7	79	70
1_ANKIB1_4-CAB	1195	907	502	480	806	219	439	555
1_ANKLE2_1-CAA	304	372	0	0	214	126	0	130
1_ANKLE2_2-CAA	103	0	0	0	87	173	0	0
1_ANKLE2_3-CAA	401	414	157	0	185	0	272	293
1_ANKLE2_4-CAB	39	133	0	0	63	0	81	0
1_ANKRA2_1-CAA	2339	469	315	85	1353	953	951	1070
1_ANKRA2_2-CAA	82	0	0	0	75	0	0	0
1_ANKRA2_3-CAA	832	584	371	0	469	176	100	968
1_ANKRA2_4-CAB	274	1025	0	0	173	633	0	362
1_ANKRD11_1-CAA	184	15	118	0	160	0	0	0
1_ANKRD11_2-CAA	907	888	219	0	623	860	745	773
1_ANKRD11_3-CAA	1079	739	436	1	670	1331	745	937
1_ANKRD11_4-CAB	1139	5	415	1108	789	892	468	309
1_ANKRD13A_1-CAA	298	0	1	572	239	223	48	325
1_ANKRD13A_2-CAA	379	456	384	0	181	199	168	170
1_ANKRD13A_3-CAA	486	28	537	812	375	530	249	95
1_ANKRD13A_4-CAB	231	16	199	0	97	142	36	91
1_ANKRD13B_1-CAA	1021.5	767.5	219	556	547	843	327	346
1_ANKRD13B_2-CAA	521	30	1	1330	291	284	38	401
1_ANKRD13B_3-CAA	170.5	184.5	219	0	103	0	88	103
1_ANKRD13B_4-CAB	2199	187	1329	320	992	360	749	1476
1_ANKRD13D_1-CAA	561	995	184	483	254	0	199	580
1_ANKRD13D_2-CAA	315	0	0	694	215	0	0	121
1_ANKRD13D_3-CAA	28	0	0	0	16	0	0	0
1_ANKRD13D_4-CAB	402	26	488	0	273	169	307	0
1_ANKRD27_1-CAA	1202	293	392	425	746	1646.5	358	471
1_ANKRD27_2-CAA	1673	1079	1161	840	1165	1212	983	766
1_ANKRD27_3-CAA	635	46	229	0	355	450.5	73	52
1_ANKRD27_4-CAB	360	317	340	0	324	108	97	190
1_ANKRD35_1-CAA	222	400	371	0	123	0	21	173
1_ANKRD35_2-CAA	292	1	0	0	110	834	0	147
1_ANKRD35_3-CAA	2356	631	837	817	1374	1609	971	929
1_ANKRD35_4-CAB	631	423	0	153	435	613	281	350
1_ANKRD42_1-CAA	392	426	0	189	290	117	0	422
1_ANKRD42_2-CAA	58	282	0	688	54	0	64	0
1_ANKRD42_3-CAA	832	659	355	444	510	453	336	213
1_ANKRD42_4-CAB	98	0	343	0	63	0	0	0
1_ANKRD45_1-CAA	58	17	0	0	26	0	0	143
1_ANKRD45_2-CAA	280	447	131	369	151	2	220	0
1_ANKRD45_3-CAA	68	0	0	0	35	0	0	0
1_ANKRD45_4-CAB	67	0	0	403	35	0	0	0
1_ANKS1B_1-CAA	463	753	342	0	245	280	104	60
1_ANKS1B_2-CAA	1093	63	327	175	698	536	436	466
1_ANKS1B_3-CAA	70	0	0	0	35	0	24	0
1_ANKS1B_4-CAB	135	0	0	0	106	0	119	159
1_ANO1_1-CAA	955	722	436	0	483	123	165	434
1_ANO1_2-CAA	157	0	0	0	60.5	52	75	49
1_ANO1_3-CAA	0	0	0	0	0	0	0	0
1_ANO1_4-CAB	74	0	0	0	23.5	0	0	0
1_ANO10_1-CAA	341.5	457	214	0	255.5	0	158	209.5
1_ANO10_2-CAA	1465	310	752	1273	1065	696	435	605
1_ANO10_3-CAA	197.5	4	68	0	114.5	0	86	206.5
1_ANO10_4-CAB	170	0	188	0	105	0	84	183
1_ANO2_1-CAA	492	529	31	0	314	0	132	82
1_ANO2_2-CAA	970	656	584	325	668	969	457	625
1_ANO2_3-CAA	1079	526	332	1548	717	260	563	514
1_ANO2_4-CAB	211	0	247	0	146	26	162	31
1_ANO3_1-CAA	137	0	0	0	83	0	0	94
1_ANO3_2-CAA	1287	710	534.5	0	881.5	688	346.5	723
1_ANO3_3-CAA	452	402	0	310	258	72	224	111
1_ANO3_4-CAB	133	1	83.5	0	80.5	25	64.5	13
1_ANO4_1-CAA	9	0	0	0	1	70	0	0
1_ANO4_2-CAA	372	372	0	238	185	0	36	0
1_ANO4_3-CAA	1004	370	488	0	552	788	292	473
1_ANO4_4-CAB	919	58	157	260	456	219	181	304
1_ANO5_1-CAA	348	373	0	1157	326	266	74	110
1_ANO5_2-CAA	250	13	0	0	131	0	275	122
1_ANO5_3-CAA	862	38	235	1765	598	413	536	479
1_ANO5_4-CAB	395	16	301	282	318	46	69	483
1_ANO6_1-CAA	586	0	581	0	497	740	73	218
1_ANO6_2-CAA	103	0	0	0	70	0	36	0
1_ANO6_3-CAA	169	0	51	0	101	12	47	0
1_ANO6_4-CAB	962	379	139	669	400	195	146	77
1_ANO7_1-CAA	214	50	27	191	177	0	63	108
1_ANO7_2-CAA	170	0	157	0	132	111	79	260
1_ANO7_3-CAA	297	9	0	0	185	85	60	171
1_ANO7_4-CAB	934	352	0	404	506	471	232	529
1_ANO8_1-CAA	138	0	160	0	46	0	42	0
1_ANO8_2-CAA	271	0	162	0	203	176	160	224
1_ANO8_3-CAA	234	726	135	0	116	0	0	240
1_ANO8_4-CAB	3096	782	1928	746	1672	811	874	1552
1_ANO9_1-CAA	106	0	0	0	76	333	0	0
1_ANO9_2-CAA	102	0	0	0	70	0	172	0
1_ANO9_3-CAA	249	0	131	0	121	432	64	152
1_ANO9_4-CAB	971	619	624	1	585	171	360	649
1_ANOS1_1-CAA	235	0	0	1220	183	403	90	38
1_ANOS1_2-CAA	298	313	0	321	245	0	19	69
1_ANOS1_3-CAA	658	444	179	197	295	30	251	341
1_ANOS1_4-CAB	1273	402	0	369	733	0	528	221
1_ANPEP_1-CAA	1078	708	560	2157	551	0	512	280
1_ANPEP_2-CAA	2401	788	766	0	1619	1228	719	1115
1_ANPEP_3-CAA	328	0	1	1159	177	0	126	159
1_ANPEP_4-CAB	42	4	0	3	34	0	0	0
1_ANTXR1_1-CAA	32	0	0	0	14	0	0	0
1_ANTXR1_2-CAA	249	248	71	0	221	74	17	184
1_ANTXR1_3-CAA	292	0	219	200	189	356	114.5	225
1_ANTXR1_4-CAB	540	0	221	203	339	987	414.5	297
1_ANTXR2_1-CAA	688	176	623	151	407	665	327	657
1_ANTXR2_2-CAA	980	409	307	531	549	196	172	753
1_ANTXR2_3-CAA	27	0	0	0	37	0	0	0
1_ANTXR2_4-CAB	503	43	539	0	301	723	335	243
1_ANXA1_1-CAA	218	11	0	423	121	202	93	140
1_ANXA1_2-CAA	120	385	0	440	80	0	105	0
1_ANXA1_3-CAA	18	0	0	0	4	0	57	0
1_ANXA1_4-CAB	1647	240	258	105	912	1269	463	405
1_ANXA13_1-CAA	630	245	149	3	438	322	177	344
1_ANXA13_2-CAA	340	0	78	0	212	0	100	198
1_ANXA13_3-CAA	837	993	445	422	500	360	235	716
1_ANXA2_1-CAA	350	54	150	0	158	0	51	46
1_ANXA2_2-CAA	2124	1054	98	2314	1196	526	1006	1396
1_ANXA2_3-CAA	83	286	0	0	67	0	72	0
1_ANXA2_4-CAB	762	36	194	548	496	1628	170	435
1_AOC2_1-CAA	556	8	88	0	276	269	512	308
1_AOC2_2-CAA	402	622	433	0	222	487	123	0
1_AOC2_3-CAA	107	0	0	0	70	0	0	120
1_AOC2_4-CAB	1529	398	619	1465	892	311	492	497
1_AOC3_1-CAA	267	0	139	518	94	0	128	235
1_AOC3_2-CAA	405	9	385	0	219	282	0	223
1_AOC3_3-CAA	2141	1049	625	1183	1302	1845	819	966
1_AOC3_4-CAB	672	1127	209	322	382	618	406	754
1_AP1G1_1-CAA	52	310	0	0	80	0	80	0
1_AP1G1_2-CAA	275	0	127	387	146	203	0	142
1_AP1G1_3-CAA	621	700	169	0	232	0	100	131
1_AP1G1_4-CAB	119	0	0	697	90	0	163	0
1_AP1G2_1-CAA	497	581	1016	866	319	724	202	283
1_AP1G2_2-CAA	648	21	180	0	436	515	330	178
1_AP1G2_3-CAA	697	384	0	0	452	0	236	250
1_AP1G2_4-CAB	1288	618	980	2251	735	353	565	205
1_AP2A1_1-CAA	240.5	2.5	48	0	157.5	281	157	39
1_AP2A1_2-CAA	240.5	2.5	48	0	157.5	279	156	39
1_AP2A1_3-CAA	427	218	448	1059	362	197	346	64
1_AP2A1_4-CAB	817	12	366	307	554	444	386	266
1_AP2A2_1-CAA	1360	297	376	788	861	1372	582	931
1_AP2A2_2-CAA	978	6	400	1	530	597	527	403
1_AP2A2_3-CAA	67	0	0	0	22	0	35	0
1_AP2A2_4-CAB	790	377	125	439	432	439	171	399
1_AP2B1_1-CAA	556	338	115	0	326	639	291	202
1_AP2B1_2-CAA	910	1234	436	368	448	122	457	247
1_AP2B1_3-CAA	355	37	87	239	215	297	212	183
1_AP2B1_4-CAB	1697	384	235	2212	819	560	828	359
1_AP2M1_1-CAA	1202	200	457	1219	817	281	373	706
1_AP2M1_2-CAA	229	0	0	0	78	166	220	53
1_AP2M1_3-CAA	366	0	566	0	225	355	375	436
1_AP2M1_4-CAB	78	0	0	0	109	83	0	204
1_AP2S1_1-CAA	1020	215	105	598	668	37	299	331
1_AP2S1_2-CAA	1772.5	1051	1051.5	1894.5	971	248.5	391.5	725
1_AP2S1_3-CAA	146	248	165	0	65	84	47	0
1_AP2S1_4-CAB	258.5	208	7.5	11.5	220	180.5	89.5	310
1_AP4E1_1-CAA	190.5	168	208	139	111.5	187	121	20.5
1_AP4E1_2-CAA	529	0	101	0	352	0	226	152
1_AP4E1_3-CAA	373.5	173	209	139	198.5	189	192	121.5
1_AP4E1_4-CAB	157	0	95	0	69	0	265	139
1_APBB1_1-CAA	407	349	2	0	228	133	48	234
1_APBB1_2-CAA	274	0	81	304	212	0	203	325
1_APBB1_3-CAA	474	6	128	0	247	460	156	652
1_APBB1_4-CAB	131	0	0	0	115	255	0	0
1_APBB1IP_1-CAA	33	0	0	0	26	0	89	0
1_APBB1IP_2-CAA	545	381	521	198	336	1128	22	569
1_APBB1IP_3-CAA	652	153	308	0	464	433	387	283
1_APBB1IP_4-CAB	315	0	243	0	204	0	180	181
1_APC_1-CAA	556	353	451	332	285	637	122	268
1_APC_2-CAA	702	0	67	0	445	145	234	361
1_APC_3-CAA	989	1114	785	0	849	634	766	750
1_APC_4-CAB	66	0	0	0	31	0	45	0
1_APCDD1_1-CAA	612	32	389	508	356	1210	288	457
1_APCDD1_2-CAA	440	10	126	1101	214	0	0	20
1_APCDD1_3-CAA	344	604	256	0	144	559	289	328
1_APCDD1_4-CAB	78	0	0	0	48	228	0	0
1_APLF_1-CAA	252	0	0	0	196	0	62	73
1_APLF_2-CAA	146	292	293.5	0	88.5	0	80	114
1_APLF_3-CAB	338	379	0	240	163	0	107	462
1_APLF_4-CAB	40	0	0.5	0	37.5	0	0	46
1_APLNR_1-CAA	868	1390	626	912	614	463	473	81
1_APLNR_2-CAA	97	222	0	0	96	280	0	53
1_APLNR_3-CAA	467	20	165	0	241	251	101	372
1_APLNR_4-CAB	565	0	390	197	274	283	254	307
1_APLP1_1-CAA	114	0	0	0	33	0	0	0
1_APLP1_2-CAA	122	3	111	229	94	85	0	191
1_APLP1_3-CAA	58	434	67	0	63	0	3	0
1_APLP1_4-CAB	167	269	87	0	83	0	0	40
1_APOB_1-CAA	219	204	0	0	100	0	0	142
1_APOB_2-CAA	282	754	237	0	115	288	72	109
1_APOB_3-CAA	395	11	0	0	246	359	235	183
1_APOB_4-CAB	40	0	0	0	23	0	64	96
1_APOBR_1-CAA	488	648	266	0	281	0	204	263
1_APOBR_2-CAA	284	97	93	1	228	0	61	156
1_APOBR_3-CAA	517	12	0	0	333	96	359	237
1_APOBR_4-CAB	330	0	0	0	206	0	52	133
1_APOC3_1-CAA	1251	1175	241	1072	587	322	413	516
1_APOC3_2-CAA	392	0	0	0	284	396	0	81
1_APOC3_3-CAA	468	762	0	0	331	127	64	15
1_APOC3_4-CAB	112	178	0	0	111	0	149	0
1_APOD_1-CAA	200	0	0	0	201	1237	19	196
1_APOD_2-CAA	0	0	0	0	0	0	0	0
1_APOD_3-CAA	106	1	0	0	76	182	25	0
1_APOD_4-CAB	0	0	0	0	0	0	0	0
1_APOH_1-CAA	1204	235.5	350	1146	517	190.5	571.5	203.5
1_APOH_2-CAA	739	0.5	1	364	393	222.5	261.5	291.5
1_APOH_3-CAA	372	0	0	0	228	538	178	156
1_APOH_4-CAB	840	0	314	496	560	840	487	803
1_APOLD1_1-CAA	848	3	535	0	566	1	218	193
1_APOLD1_2-CAA	1550	78	342	1052	1057	2355	539	884
1_APOLD1_3-CAA	67	0	0	0	34	0	0	0
1_APOLD1_4-CAB	116	236	199	0	66	78	0	0
1_APOO_1-CAA	917	642	622	478	498	0	425	443
1_APOO_2-CAA	591	0	124	0	269	41	90	337
1_APOO_3-CAA	175	240	260	0	94	0	82	87
1_APOO_4-CAB	996	1191	818	0	777	305	332	317
1_APP_1-CAA	185	0	289	0	134	49	0	194
1_APP_2-CAA	427	3	135	0	271	56	143	387
1_APP_3-CAA	119	17	104	0	71	0	234	177
1_APP_4-CAB	120	116	0	42	54	0	135	0
1_AQP10_1-CAA	936	471	0	427	561	588	388	362
1_AQP10_2-CAA	2163.5	98	584	704	1151	1599.5	578.5	881
1_AQP10_3-CAA	182	0	49	0	128	0	0	0
1_AQP10_4-CAB	1063.5	87	205	0	548	442.5	200.5	610
1_AQP2_1-CAA	825.5	881.5	267	331	411.5	352	240	665
1_AQP2_2-CAA	1346	278	201	612	893	781	576	536
1_AQP2_3-CAA	248.5	407.5	1	0	100.5	243	55	0
1_AQP2_4-CAB	331	0	397	0	293	283	244	423
1_AQP3_1-CAA	2049	687	877	648	1416	766	661	1249
1_AQP3_2-CAA	1138	882	855	547	595	900	625	215
1_AQP3_3-CAA	592	907	0	694	221	391	193	110
1_AQP3_4-CAB	17	0	0	0	3	0	0	0
1_AQP4_1-CAA	240	1	0	336	186	0	138	289
1_AQP4_2-CAA	453	0	87	0	135	0	121	74
1_AQP4_3-CAA	206	21	0	0	132	0	78	0
1_AQP4_4-CAB	385	0	0	0	178	605	217	239
1_AQP5_1-CAA	542	11	603	1	343	12	439	1
1_AQP5_2-CAA	111	417	111	0	123	0	157	245
1_AQP5_3-CAA	121	263	0	0	71	367	173	75
1_AQP5_4-CAB	687	462	480	0	470	129	180	437
1_AQP7_1-CAA	1591	888	818	2268	867	725	604	372
1_AQP7_2-CAA	153	37	210	0	128	258	88	158
1_AQP7_3-CAA	555	380	233	345	400	45	393	273
1_AQP7_4-CAB	753	651	181	0	460	543	264	376
1_AQP9_1-CAA	133	0	394	0	60	0	0	107
1_AQP9_2-CAA	712	378	0	331	384	241	325	208
1_AQP9_3-CAA	200	0	0	0	78	0	130	34
1_ARAP1_1-CAA	194	7	0	0	136	0	85	0
1_ARAP1_2-CAA	1009	331	290	1297	632	170	397	250
1_ARAP1_3-CAA	282	277	202	334	151	117	246	208
1_ARAP1_4-CAB	307	0	363	0	248	905	102	351
1_ARAP3_1-CAA	468	856	89	661	316	0	510	194
1_ARAP3_2-CAA	1029	671	378	0	679	324	275	442
1_ARAP3_3-CAA	1179	261	542	402	667	382	401	651
1_ARAP3_4-CAB	27	0	0	0	57	0	0	0
1_ARC_1-CAA	1118	247	805	208	677	526	144	838
1_ARC_2-CAA	767	418	204	195	378	183	42	316
1_ARC_3-CAA	727	119	1	0	550	340	144	99
1_ARC_4-CAB	316	0	115	0	263	492	171	61
1_AREG_1-CAA	689	0	358	399	360	117.5	241	443
1_AREG_2-CAA	402	19	141	0	261	150	72	112
1_AREG_3-CAA	412	696	946	312	253	217	390	487
1_AREG_4-CAB	60	0	0	0	69	345.5	0	0
1_ARF1_1-CAA	688	321	419	0	440	350	508	253
1_ARF1_2-CAA	604.5	429.5	72.5	285.5	319	579.5	198.5	135
1_ARF1_3-CAA	202.5	120.5	72.5	103.5	165	100.5	172.5	74
1_ARF1_4-CAB	496	305	449	971	244	365	281	58
1_ARF6_1-CAA	289	0	198	0	180	163	57	341
1_ARF6_2-CAA	49	0	0	0	23	0	0	5
1_ARF6_3-CAA	1164	1489	1318	1993	742	324	1321	1299
1_ARF6_4-CAB	594	425	526	0	302	155	47	187
1_ARHGAP10_1-CAA	317	280	346	712	135	187	53	56
1_ARHGAP10_2-CAA	227.5	15.5	0	111	152.5	214.5	140.5	45.5
1_ARHGAP10_3-CAA	22	0	0	0	20	0	59	0
1_ARHGAP10_4-CAB	139.5	13.5	0	108	77.5	213.5	79.5	45.5
1_ARHGAP18_1-CAA	546	384	78	0	416	195	109	30
1_ARHGAP18_2-CAA	405	0	0	0	268	447	298	0
1_ARHGAP18_3-CAA	27	0	0	0	11	0	0	0
1_ARHGAP18_4-CAB	470	0	11	0	295	212	290	243
1_ARHGAP19_1-CAA	14	0	0	0	1	0	0	0
1_ARHGAP19_2-CAA	493	238	188	0	294	0	337	0
1_ARHGAP19_3-CAA	307	401	0	0	177	72	194	80
1_ARHGAP19_4-CAB	230	0	0	0	156	0	86	61
1_ARHGAP21_1-CAA	209.5	439.5	0	381	137	0	78	169
1_ARHGAP21_2-CAA	14.5	1.5	0	0	4	0	0	17
1_ARHGAP21_3-CAA	178	0	0	0	108	341	119	36
1_ARHGAP21_4-CAB	145	24	205	92	118	0	0	225
1_ARHGAP22_1-CAA	10	0	0	0	5.5	0	0	0
1_ARHGAP22_2-CAA	443	0	110	672	308.5	195	185	186
1_ARHGAP22_3-CAA	48	0	0	0	28	0	0	74
1_ARHGAP22_4-CAB	278	54	168	228	116	0	80	108
1_ARHGAP23_1-CAA	5.5	0	36	0	10	0	0	0
1_ARHGAP23_2-CAA	154.5	0	37	0	108	86	200	0
1_ARHGAP23_3-CAA	359	162	120	49	214	56	180	115
1_ARHGAP23_4-CAB	162	0	0	372	118	222	18	168
1_ARHGAP24_1-CAA	922	839	347	0	749	337	63	342
1_ARHGAP24_2-CAA	512	817	592	302	307	337	432	446
1_ARHGAP24_3-CAA	498	189	645	0	297	22	8	59
1_ARHGAP24_4-CAB	24	0	0	0	7	0	0	0
1_ARHGAP28_1-CAA	222.5	0	178.5	0	135.5	39	157	77
1_ARHGAP28_2-CAA	532	21	136	363	409	1223	88	217.5
1_ARHGAP28_3-CAA	863.5	615	178.5	272	651.5	173	349	116
1_ARHGAP28_4-CAB	175	0	50	0	108	0	0	53.5
1_ARHGAP29_1-CAA	350	48	125	0	273.5	0	82.5	312
1_ARHGAP29_2-CAA	219	26	1	0	167	751	351	100
1_ARHGAP29_3-CAA	130	0	0	0	104	198	14	49
1_ARHGAP29_4-CAB	37	0	0	0	34.5	0	81.5	0
1_ARHGAP33_1-CAA	277	21	0	1174	187	417	30	49.5
1_ARHGAP33_2-CAA	46	0	282	0	19	0	0	0
1_ARHGAP33_3-CAA	1189	346	489	721	767	557	561	384
1_ARHGAP33_4-CAB	1078	1325	963	1256	621	980	534	790.5
1_ARHGAP35_1-CAA	377	259	0	0	240	0	104	91
1_ARHGAP35_2-CAA	246	308	1	306	162	281	175	58
1_ARHGAP35_3-CAA	296	390	30	0	218	53	29	243
1_ARHGAP35_4-CAB	604	974	0	1	197	334	399	417
1_ARHGAP36_1-CAA	1431.83	903.167	558.333	1	881.667	791	532	894.333
1_ARHGAP36_2-CAA	827.333	754.667	236.833	978	515.167	183.333	414.5	428.167
1_ARHGAP36_3-CAA	477	411	167	0	338.5	358.833	372.5	187.833
1_ARHGAP36_4-CAB	562.833	353.167	236.833	978	332.667	159.833	159	346.667
1_ARHGAP40_1-CAA	540	206	152	1843	332	371	436	87
1_ARHGAP40_2-CAA	880	13	164	429	425	252	384	444
1_ARHGAP40_3-CAA	103	0	0	0	28	351	0	122
1_ARHGAP40_4-CAB	1111	1229	244	1352	739	170	457	529
1_ARHGAP45_1-CAA	15	0	0	0	16	0	0	39
1_ARHGAP45_2-CAA	123	0	0	0	82	0	108	0
1_ARHGAP45_3-CAA	1365	964	483	717	1062	1214	288	949
1_ARHGAP45_4-CAB	134	0	0	0	70	143	0	203
1_ARHGAP5_1-CAA	882	212	227	1092	558	687	279	367
1_ARHGAP5_2-CAA	916	352	251.5	105	666	58.5	608	361
1_ARHGAP5_3-CAA	902	352	251.5	104	659	57.5	512	359
1_ARHGAP5_4-CAB	807	519	397	0	369	0	386	403
1_ARHGDIG_1-GPP	1155	25	121	701	700	374	814	502
1_ARHGDIG_2-GPP	83	0	0	0	81	210	76	123
1_ARHGEF1_1-CAA	1370.5	849	556.5	291	351	1226.5	149	210.5
1_ARHGEF1_2-CAA	628.5	0	300.5	0	188	153.5	253	536.5
1_ARHGEF1_3-CAA	8127	1948	2587	1925	2239	834	461	806
1_ARHGEF1_4-CAB	4866	503	650	2145	1971	1949	607	1519
1_ARHGEF11_1-CAA	5	0	0	0	13	0	0	0
1_ARHGEF11_2-CAA	1022	1373	5	826	691	979	156	458
1_ARHGEF11_3-CAA	6956	575	2089	2067	2174	121	833	1848
1_ARHGEF11_4-CAB	90	0	155	0	48	0	28	0
1_ARHGEF12_1-CAA	974.5	65	196	528.5	304	219.5	148.5	263.5
1_ARHGEF12_2-CAA	38	7	0	0	25	0	0	0
1_ARHGEF12_3-CAA	1344.5	64	418	535.5	487	406.5	184.5	353.5
1_ARHGEF12_4-CAB	383	359	350	492	247	197	112	385
1_ARHGEF15_1-CAA	670	301	0	0	271	86	42	94
1_ARHGEF15_2-CAA	557	242	142	0	273	298	210	219
1_ARHGEF15_3-CAA	246	1560	342	591	160	319	245	204
1_ARHGEF15_4-CAB	1429	4	381	358	785	450	207	242
1_ARHGEF18_1-CAA	106	0	0	0	78	0	0	0
1_ARHGEF18_2-CAA	430	408	174	0	339	6	405	413
1_ARHGEF18_3-CAA	1547	793	1493	0	1006	1268	348	956
1_ARHGEF18_4-CAB	670	762	0	937	483	541	43	187
1_ARHGEF2_1-CAA	63	134	121	0	39	0	0	158
1_ARHGEF2_2-CAA	2782	589	1299	507	1382	967	824	895
1_ARHGEF2_3-CAA	480	189	0	0	301	0	168	54
1_ARHGEF2_4-CAB	99	0	170	717	84	0	37	0
1_ARHGEF25_1-CAA	633	0	246	0	246.5	363	219	339.5
1_ARHGEF25_2-CAA	416	9	0	0	232	0	243	90
1_ARHGEF25_3-CAA	109	0	0	0	71	0	0	0
1_ARHGEF25_4-CAB	148	30	92	0	63.5	265	24	334.5
1_ARHGEF26_1-CAA	3267.5	1672.5	1363	1073	2066.5	2218	1052	669
1_ARHGEF26_2-CAA	3447	1522.5	780.5	2242.5	2183.5	1385	897	1080.5
1_ARHGEF26_3-CAA	1683.5	1652	448.5	511.5	1032	421	898	718.5
1_ARHGEF26_4-CAB	1996	393	1422	1759	1035	1876	851	783
1_ARHGEF28_1-CAA	134	51	12	441	136	0	64	69
1_ARHGEF28_2-CAA	635	4	251	0	335	442	275	132
1_ARHGEF28_3-CAA	61	0	239	0	40	0	82	211
1_ARHGEF28_4-CAB	984	904	1115	360	478	56	190	235
1_ARHGEF39_1-CAA	202	0	116	0	82	241	0	0
1_ARHGEF39_2-CAA	151	401	0	0	120	0	146	37
1_ARHGEF39_3-CAA	699	688	123	328	369	17	178	347
1_ARHGEF39_4-CAB	889	334	151	0	463	503	204	518
1_ARHGEF4_1-CAA	294	31	0	0	239	0	35	0
1_ARHGEF4_2-CAA	126	0	0	0	56	103	29	203
1_ARHGEF4_3-CAA	1224	15	838	318	673	210	304	748
1_ARHGEF4_4-CAB	322	16	39	0	186	344	60	0
1_ARHGEF5_1-CAA	47	0	0	0	24	36	27	33
1_ARHGEF5_2-CAA	325	546	109	395	272	357	0	276
1_ARHGEF5_3-CAA	1674	668	442	1416	800	1058	407	410
1_ARHGEF5_4-CAB	181	225	0	0	111	120	102	156
1_ARID2_1-CAA	83	0	0	0	19	123	24	94
1_ARID2_2-CAA	685	720	172	1075	440	228	445	328
1_ARID2_3-CAA	38	0	0	0	23	0	0	0
1_ARID2_4-CAB	12	269	0	0	10	264	0	0
1_ARID4A_1-CAA	111	0	0	0	51	0	240	0
1_ARID4A_2-CAA	430	9	63	562	248	62	119	370
1_ARID4A_3-CAA	270	397	0	677	151	239	104	173
1_ARID4A_4-CAB	976	356	740	851	518	730	361	538
1_ARID5B_1-CAA	50	0	0	0	19	0	0	0
1_ARID5B_2-CAA	49	36	60	0	43	0	70	0
1_ARID5B_3-CAA	512.5	1276	596	348	234	567	432.5	305
1_ARID5B_4-CAB	412.5	286	143	0	191	326	200.5	263
1_ARL13B_1-CAA	493	191	530	796	353	208	488	297
1_ARL13B_2-CAA	116	434	414	0	103	0	0	98
1_ARL13B_3-CAA	190	0	0	371	99	297	0	46
1_ARL13B_4-CAB	580	214	226	630	279	113	162	397
1_ARL15_1-CAA	0	0	0	0	0	0	0	0
1_ARL15_2-CAA	1707	1598.5	985	1192	573	1621	779	970.5
1_ARL15_3-CAA	58	0.5	1	0	43	1	37	0.5
1_ARL15_4-CAB	123	0	0	0	61	6	133	57
1_ARL4A_1-CAA	80	0	0	0	70	220	53	0
1_ARL4A_2-CAA	191	0	271	0	95	565	23	65
1_ARL4A_3-CAA	756	233	377	0	417	855	207	116
1_ARL4A_4-CAB	429	391	85	805	314	197	92	40
1_ARL4C_1-CAA	65	0	0	0	48	0	0	0
1_ARL4C_2-CAA	545	23	102	444	436	104	40	393
1_ARL4C_3-CAA	66	0	0	408	54	1	110	11
1_ARL4C_4-CAB	332	10	116	73	201	664	162	288
1_ARL4D_1-CAA	191	117	0	0	84	0	66	124
1_ARL4D_2-CAA	456	950	215	1007	244	237	127	353
1_ARL4D_3-CAA	393	0	122	0	179	252	100	96
1_ARL4D_4-CAB	4	0	0	0	5	0	0	0
1_ARL6_1-CAA	36	0	0	0	25	0	0	0
1_ARL6_2-CAA	255	307	577	0	138	303	87	0
1_ARL6_3-CAA	118	0	0	270	103	0	61	71
1_ARL6_4-CAB	40	0	0	0	32	0	79	0
1_ARL6IP5_1-CAA	372	310	0	0	213	304	122	180
1_ARL6IP5_2-CAA	333	0	313	0	238	0	88	167
1_ARL6IP5_3-CAA	138	0	0	41	121	19	150	177
1_ARL6IP5_4-CAB	681	13	349	811	417	960	460	336
1_ARMC12_1-CAA	1020	568	449	1362	492	789	422	659
1_ARMC12_2-CAA	443	0	0	378.5	284.5	465	219	291
1_ARMC12_3-CAA	225	0	109	0.5	156.5	413	46	62
1_ARMC12_4-CAB	74	300	0	0	39	0	0	0
1_ARMCX5_1-CAA	552	17.5	222	142	265.5	169	295	120
1_ARMCX5_2-CAA	163	334	0	0	119	51	86	91
1_ARMCX5_3-CAA	367	0	0	0	201	371	39	232
1_ARMCX5_4-CAB	553	17.5	220	143	263.5	169	297	120
1_ARPC1A_1-CAA	641	344	304	0	267	134	48	58
1_ARPC1A_2-CAA	233	0	117	0	169	0	130	68
1_ARPC1A_3-CAA	2438	1892	1361	721	1376	699	929	1138
1_ARPC1A_4-CAB	317	28	0	451	276	10	161	178
1_ARPC5_1-CAA	271	0	0	104	135	225	131	61
1_ARPC5_2-CAA	2	0	0	0	2	0	0	0
1_ARPC5_3-CAA	520	8	1	1	262	188	78	212
1_ARPC5_4-CAB	1041	514	594	867	736	718	1014	614
1_ARRB1_1-CAA	586	225	238	143	391	128	106	498
1_ARRB1_2-CAA	477	24	365	912	280	43	180	440
1_ARRB1_3-CAA	296	995	202	434	156	169	119	255
1_ARRB1_4-CAB	454	396	362	0	182	433	260	494
1_ARRB2_1-CAA	161	0	0	569	151.5	71	198	205
1_ARRB2_2-CAA	538	26	0	498	315	509	294	123
1_ARRB2_3-CAA	138	43	0	0	38.5	166	38	0
1_ARRB2_4-CAB	101	19	0	0	54	0	0	0
1_ARRDC1_1-CAA	229	282	195	441	111	107	106	194
1_ARRDC1_2-CAA	353	0	155	663	222	232	320	302
1_ARRDC1_3-CAA	571	352	0	0	416	225	160	218
1_ARRDC1_4-CAB	125	0	0	0	53	152	0	60
1_ARRDC3_1-CAA	51	0	314	0	40	0	20	0
1_ARRDC3_2-CAA	169	0	129	0	96	138	1	241
1_ARRDC3_3-CAA	144	515	109	0	81	0	39	0
1_ARRDC3_4-CAB	10	0	0	0	12	0	0	53
1_ARRDC4_1-CAA	142	0	0	0	107	0	0	0
1_ARRDC4_2-CAA	1102	390	1061	719	602	50	496	366
1_ARRDC4_3-CAA	1674	867	1244	706	1084	1486	875	592
1_ARSB_1-CAA	1500	1058	754	721	1140	471	921	802
1_ARSB_2-CAA	1299.5	4	183	0	835.5	1565	500.5	824
1_ARSB_3-CAA	467	0	516	0	251	640	197	82
1_ARSB_4-CAB	494.5	4	181	0	334.5	715	157.5	313
1_ARSE_1-CAA	468	198	198	0	291	728	218	59
1_ARSE_2-CAA	279	0	213	0	141	426	129	0
1_ARSE_3-CAA	1022	1297	296	430	743	412	205	596
1_ARSE_4-CAB	388	0	263	204	299	105	260	266
1_ARSF_1-CAA	1079	357	481	273	556	56	486	648
1_ARSF_2-CAA	681	707	288	0	419	873	250	335
1_ARSF_3-CAA	1126	968	480	569	625	395	246	220
1_ARSF_4-CAB	3	0	0	0	3	0	0	0
1_ART1_1-CAA	29.5	0	0	0	22	0	33.5	0
1_ART1_2-CAA	29.5	0	0	0	22	0	32.5	0
1_ART1_3-CAA	273	326	181	0	188	0	173	356
1_ART1_4-CAB	824	742	578	312	529	608	187	293
1_ART3_1-CAA	92	0	61	0	36	0	0	70
1_ART3_2-CAA	1270	1314.5	117	572	815	749	486	556
1_ART3_3-CAA	240	0	175	0	82	0	35	58
1_ART3_4-CAB	979	12.5	676	0	531	1292	411	473
1_ART4_1-CAA	58	8	0	477	25	0	32	0
1_ART4_2-CAA	101	265	342	0	32	0.5	0	127
1_ART4_3-CAA	662	602	310	0	372	298	120	166
1_ART4_4-CAB	246	0	0	0	140	230.5	78	0
1_ARVCF_1-CAA	1514.5	713.5	866.5	798	1140	1456	647	908
1_ARVCF_2-CAA	63	12	0	0	33	0	64	0
1_ARVCF_3-CAA	382	45	469	0	243	90	48	176
1_ARVCF_4-CAB	1517.5	717.5	863.5	798	1140	1461	651	906
1_ASAH1_1-CAA	666	446	167	0	406	119	376	157
1_ASAH1_2-CAA	776	271	128	0	495	96	242	132.5
1_ASAH1_3-CAA	533	0	240	0	327	176	531	786
1_ASAH1_4-CAB	713	590	143	971	488	229	199	176.5
1_ASAH2_1-CAA	527	0	178	308	327	454	71	142
1_ASAH2_2-CAA	348	340	75	0	144	178	0	109
1_ASAH2_3-CAA	226	125	0	0	139	34	97	69
1_ASAH2_4-CAB	271	37	220	0	208	215	146	173
1_ASAP1_1-CAA	219	0	314	0	193	0	238	150
1_ASAP1_2-CAA	381	183	0	0	198	193	190	198
1_ASAP1_3-CAA	142	0	0	0	81	0	69	241
1_ASAP1_4-CAB	442	0	382	1202	261	0	81	441
1_ASAP2_1-CAA	1162	524	325	524	650	392	422	615
1_ASAP2_2-CAA	290	2	118	0	210	446	144	411
1_ASAP2_3-CAA	248	0	248	0	140	0	93	336
1_ASAP2_4-CAB	251	235	0	0	179	3	0	39
1_ASB5_1-CAA	806	369	211	0	402	731	61	249
1_ASB5_2-CAA	306	0	65	0	127	0	4	47
1_ASB5_3-CAA	37	10	0	0	19	0	0	0
1_ASB5_4-CAB	995	455	192	762	649	185	358	247
1_ASGR1_1-CAA	709	362	388	394	479	0	75	0
1_ASGR1_2-CAA	680.5	283	388	823	323	351.5	155.5	214
1_ASGR1_3-CAA	512.5	93	193	819	241	348.5	152.5	43
1_ASGR1_4-CAB	326	0	97	61	254	0	223	354
1_ASGR2_1-CAA	1048	37	780	0	539	123	417	226
1_ASGR2_2-CAA	663	12	236	0	442	229	524	205
1_ASGR2_3-CAA	276	0	0	0	204	458	137	213
1_ASGR2_4-CAB	254	0	287	0	125	0	265	53
1_ASH2L_1-CAA	220	0	0	0	245	0	232	0
1_ASH2L_2-CAA	680	1135	231	398	537	252	330	578
1_ASH2L_3-CAA	712	298	1	0	386	1519	503	258
1_ASH2L_4-CAB	2034	985	894	1957	1123	866	1014	910
1_ASIC2_1-CAA	262	0	127	0	217	11	39	310
1_ASIC2_2-CAA	170	14	0	0	95	0	53	68
1_ASIC2_3-CAA	26	0	0	0	2	0	0	0
1_ASIC2_4-CAB	690	365	491	163	489	1536	343	550
1_ASIC3_1-CAA	481	354	514	634	284	328	121	292
1_ASIC3_2-CAA	485	449	191	0	313	0	332	147
1_ASIC3_3-CAA	205	213	181	0	104	226	47	62
1_ASIC3_4-CAB	55	0	43	0	72	0	35	108
1_ASIC4_1-CAA	171	0	0	0	131	440	121	263
1_ASIC4_2-CAA	185	389	1	224	118	83	64	0
1_ASIC4_3-CAA	377	1146	157	0	258	244	266	167
1_ASIC4_4-CAB	226	305	0	204	178	0	36	55
1_ASIC5_1-CAA	320	285	103	314	156	0	104	115
1_ASIC5_2-CAA	77	0	0	0	48	0	28	0
1_ASIC5_3-CAA	103	0	184	0	73	0	0	0
1_ASIC5_4-CAB	533	60	540	879	349	682	200	164
1_ASPH_1-CAA	370	388	0	0	142	378	56	277
1_ASPH_2-CAA	271	0	174	394	104	0	256	0
1_ASPH_3-CAA	360	334	0	725	229	209	264	164
1_ASPH_4-CAB	260	0	0	448	186	75	0	48
1_ASPM_1-CAA	202	0	114	0	138.5	0	118	0
1_ASPM_2-CAA	325	335	0	0	175.5	444	488	260
1_ASPM_3-CAA	1251	554	1	575	878	1144	619	59
1_ASPM_4-CAB	35	0	0	0	18	475	214	46
1_ASPN_1-CAA	560	18	0	565	322	570	135	302
1_ASPN_2-CAA	285	166	357	551	152	133	134	262
1_ASPN_3-CAA	984	903	1115	241	506	433	517	360
1_ASPN_4-CAB	1152	1257	420	0	783	234	503	794
1_ASPSCR1_1-CAA	605	188	988	0	427	0	214	54
1_ASPSCR1_2-CAA	1739	2155	1323	581	1124	1201	1051	341
1_ASPSCR1_3-CAA	1237	0	0	643	541	665	369	332
1_ASPSCR1_4-CAB	187	0	0	1	154	0	57	128
1_ASTL_1-CAA	136.5	0	125.833	0	89.3333	0.5	12.8333	0
1_ASTL_2-CAA	621	0	295.333	0	441.833	314.5	64.3333	54.5
1_ASTL_3-CAA	7.5	0	0.833333	0	4.83333	4	0.833333	0.5
1_ASTL_4-CAB	66	15	0	0	35	0	47	61
1_ASTN1_1-CAA	125	0	0	0	100	0	0	0
1_ASTN1_2-CAA	307	151	0	0	90	141	0	0
1_ASTN1_3-CAA	78	0	0	0	39	274	0	0
1_ASTN1_4-CAB	890	439	387	805	639	244	283	299
1_ATAD1_1-CAA	225	297	0	0	169	34	82	300
1_ATAD1_2-CAA	1714	18	270	1991	954	175	222	783
1_ATAD1_3-CAA	685	333	2	970	388	278	135	351
1_ATAD1_4-CAB	480	10	0	469	311	0	0	177
1_ATF4_1-CAA	18	0	0	0	1	141	0	0
1_ATF4_2-CAA	53	19	0	0	56	278	0	0
1_ATF4_3-CAA	147	0	233	0	117	0	0	0
1_ATF4_4-CAB	139	0	0	0	102	296	0	0
1_ATF6B_1-CAA	412	1127	0	0	251	301	226	0
1_ATF6B_2-CAA	117	8	153	682	94	0	67	0
1_ATF6B_3-CAA	336	327	157	0	228	71	100	0
1_ATF6B_4-CAB	192	0	0	0	94	357	77	0
1_ATG13_1-CAA	105	84	0	0	61	238	0	0
1_ATG13_2-CAA	28	147	0	0	20	0	0	0
1_ATG13_3-CAA	187	0	112	0	118	173	26	0
1_ATG13_4-CAB	201	341	1	0	128	0	134	36
1_ATG3_1-CAA	10	0	0	0	0	0	0	0
1_ATG3_2-CAA	49	0	0	0	44	0	0	0
1_ATG3_3-CAA	590	440	1	0	370	609	93	372
1_ATG3_4-CAB	277	24	0	295	77	1	35	104
1_ATG7_1-CAA	34	0	0	0	27	534	60	114
1_ATG7_2-CAA	57	0	0	0	20	73	108	0
1_ATG7_3-CAA	693	484	467	332	406	0	229	873
1_ATG7_4-CAB	313	0	0	548	139	0	0	30
1_ATG9A_1-CAA	217	723	305	0	109	197	52	51
1_ATG9A_2-CAA	369.5	0	1	0	239	0	134	76
1_ATG9A_3-CAA	247	394	185	0	127	0	191	151
1_ATG9A_4-CAB	425.5	4	0	0	229	583	236	241
1_ATIC_1-CAA	581	0	260	0	335	518	67	263
1_ATIC_2-CAA	241	0	186	384	139	6	112	0
1_ATIC_3-CAA	1387	714	800	0	870	1474	422	551
1_ATIC_4-CAB	1845	61	278	2135	1035	867	302	1306
1_ATL1_1-CAA	568	289	95	0	308	0	403	228
1_ATL1_2-CAA	304	0	0	0	187	0	223	139
1_ATL1_3-CAA	1686	445	380	0	1022	1298	638	796
1_ATL1_4-CAB	204	0	307	94	176	0	147	71
1_ATOX1_1-CAA	113	0	105	0	57	0	59	63
1_ATOX1_2-CAA	960	438	411	295	738	529	583	614
1_ATOX1_3-CAA	0	0	0	0	0	0	0	0
1_ATOX1_4-CAB	224	31	184	780	98	118	201	105
1_ATP10A_1-CAA	961.5	381.5	915.5	275	566	255.5	343.5	220.5
1_ATP10A_2-CAA	2277	1117	156	224	1779	1534	518	545
1_ATP10A_3-CAA	1858	1716	962	378	1187	750	473	881
1_ATP10A_4-CAB	350.5	178.5	163.5	0	231	52.5	83.5	74.5
1_ATP10D_1-CAA	57	0	0	0	80	198	0	0
1_ATP10D_2-CAA	800	0	180	265	550	650	81	308
1_ATP10D_3-CAA	438	0	98	938	466	502	147	247
1_ATP10D_4-CAB	1091	66	202	1524	538	585	563	553
1_ATP11A_1-CAA	874	62	411	484	760	954	426	730
1_ATP11A_2-CAA	250	179	0	471	145	446	214	265
1_ATP11A_3-CAA	242	361	328	0	141	0	67	109
1_ATP11A_4-CAB	135	548	0	0	68	0	43	0
1_ATP11C_1-CAA	34	17	0	0	16	0	42	0
1_ATP11C_2-CAA	803	330	319	1541	646	365	411	293
1_ATP11C_3-CAA	75	0	0	0	37	0	0	0
1_ATP11C_4-CAB	478	182	150	0	277	172	148	222
1_ATP13A3_1-CAA	1522	38	638	0	993.5	375	456.5	530
1_ATP13A3_2-CAA	288.5	0	439	598	214	16	123	190
1_ATP13A3_3-CAA	965	388	417	0	610	520	557	450
1_ATP13A3_4-CAB	213.5	12	344	0	203.5	168	26.5	31
1_ATP1A1_1-CAA	344	0	0	0	217	0	49	420
1_ATP1A1_2-CAA	1146	440	580	1334	783	595	627	841
1_ATP1A1_3-CAA	611	225	175	349	392	221	490	99
1_ATP1A1_4-CAB	497	14	362	187	317	201	267	49
1_ATP1A2_1-CAA	547	385	174	0	304	373	372	318
1_ATP1A2_2-CAA	719	18	405	1	595	672	430	574
1_ATP1A2_3-CAA	577	0	81	750	285	536	249	120
1_ATP1A2_4-CAB	138	0	0	0	70	0	78	0
1_ATP1A3_1-CAA	685	8	0	691	442	352	187	279
1_ATP1A3_2-CAA	754	1119	0	0	533	1444	573	41
1_ATP1A3_3-CAA	636	565	410	0	373	36	298	218
1_ATP1A3_4-CAB	845	80	1069	431	596	81	382	67
1_ATP1A4_1-CAA	754	331	280	600	418	566	369	211
1_ATP1A4_2-CAA	559	629	60	0	332	205	218	482
1_ATP1A4_3-CAA	300	0	148	331	146	0	124	285
1_ATP1A4_4-CAB	105	0	0	0	41	71	0	0
1_ATP1B1_1-CAA	2292.5	471	1345.5	2260.5	1396.5	1406.5	1585.5	1351
1_ATP1B1_2-CAA	660	30	177	0	504	440	284	158
1_ATP1B1_3-CAA	110	0	0	0	104	100	130	0
1_ATP1B1_4-CAB	541.5	423	1048.5	1006.5	477.5	941.5	236.5	264
1_ATP1B2_1-CAA	98	0	0	0	70.8333	0	57	171
1_ATP1B2_2-CAA	177.5	0	32	0	100.333	0	77	172
1_ATP1B2_3-CAA	79.5	0	90	0	29.8333	0	21	0
1_ATP1B2_4-CAB	741	20	417	1033	433	794	296	338
1_ATP1B3_1-CAA	350	357	0	0	290	290	332	272
1_ATP1B3_2-CAA	0	0	0	0	0	0	0	0
1_ATP1B3_3-CAA	1468	1192	658	574	898	552	498	299
1_ATP1B3_4-CAB	230	484	0	0	94	375	71	0
1_ATP23_1-GPP	984	884	788	0	675	106	399.5	146
1_ATP23_2-GPP	1918	1150.5	770.5	1260.5	1149	859	996	644
1_ATP23_3-GPP	15	0.5	0.5	0.5	7	0	0	0
1_ATP23_4-GPP	278	348	1	0	258	0	141.5	0
1_ATP2B1_1-CAA	271	388	207	640	180	0	119	128
1_ATP2B1_2-CAA	704	616.5	0	540	445	336	348	304
1_ATP2B1_3-CAA	324	0	90	855	202	99	77	47
1_ATP2B1_4-CAB	46	0.5	0	0	38	0	51	0
1_ATP2B2_1-CAA	167.5	1.5	122	0	120	0	57	237
1_ATP2B2_2-CAA	2	0	0	0	1.5	0	0	0
1_ATP2B2_3-CAA	178.5	1.5	119	0	131.5	0	56	234
1_ATP2B2_4-CAB	268	13	268	1607	232	88	167	245
1_ATP2B3_1-CAA	245	0	168	335	182	0	97	123
1_ATP2B3_2-CAA	425	0	177	283	416	48	300	149
1_ATP2B3_3-CAA	987	731	143	378	600	375	431	865
1_ATP2B3_4-CAB	556	294	255	0	290	861	281	127
1_ATP2B4_1-CAA	932	352	454	1548	435	489	296	305
1_ATP2B4_2-CAA	251	0	1	0	164	0	193	0
1_ATP2B4_3-CAA	406	2	0	0	287	61	138	314
1_ATP2B4_4-CAB	399	36	564	1	200	492	36	199
1_ATP2C2_1-CAA	118	0	0	228	54	69	0	212
1_ATP2C2_2-CAA	1553	997	365	1109	1179	1023	935	705
1_ATP2C2_3-CAA	1618	261	1235	1028	986	1015	496	678
1_ATP2C2_4-CAB	162	2	0	0	164	400	143	39
1_ATP4A_1-CAA	1676	24	259	1208	823	660	325	642
1_ATP4A_2-CAA	1171	738	349	1561	741	335	383	1086
1_ATP4A_3-CAA	88	0	0	0	25	0	69	50
1_ATP4A_4-CAB	118	8	183	0	52	0	43	0
1_ATP4B_1-CAA	751	192.5	0	52.5	549.5	603	573	688.5
1_ATP4B_2-CAA	412	2.5	0	52.5	299.5	247	177	290.5
1_ATP4B_3-CAA	544	21	105	616	355	779	422	312
1_ATP4B_4-CAB	178	0	216	708	97	274	31	192
1_ATP5A1_1-CAA	692	684.5	311	1323	345	382	426	450.5
1_ATP5A1_2-CAA	576	23	319	0	415	826	271	260
1_ATP5A1_3-CAA	781	0	261	0	475	51	0	144
1_ATP5A1_4-CAB	486	406.5	110	508	203	83	135	110.5
1_ATP6AP1_1-CAA	1559	26	832	687	969	395	299	512
1_ATP6AP1_2-CAA	551	0	166	0	328	693	199	270
1_ATP6AP1_3-CAA	488	10	234	928	321	445	212	565
1_ATP6AP1_4-CAB	116	0	169	0	109	311	177	72
1_ATP6AP2_1-CAA	131	0	163	0	72	238	76	0
1_ATP6AP2_2-CAA	106	0	123	0	43	0	0	0
1_ATP6AP2_3-CAA	1186	349	139	1238	824	1054	475	0
1_ATP6AP2_4-CAB	504	777	74	0	239	662	108	352
1_ATP6V0A1_1-CAA	152	0	0	0	106	0	32	59
1_ATP6V0A1_2-CAA	779	4.5	518.5	322.5	450	150.5	297.5	496.5
1_ATP6V0A1_3-CAA	260	4.5	0.5	321.5	162	111.5	26.5	192.5
1_ATP6V0A1_4-CAB	908	60	474	0	528	606	376	165
1_ATP6V0A2_1-CAA	446	9	169	150	233	0	284	112
1_ATP6V0A2_2-CAA	429	7.5	158.5	0	211	9.5	320	348.5
1_ATP6V0A2_3-CAA	603	0	156	373	385	1029	419	101
1_ATP6V0A2_4-CAB	305	7.5	159.5	0	164	9.5	88	286.5
1_ATP6V0A4_1-CAA	441	315	329	0	301	220	148	23
1_ATP6V0A4_2-CAA	275	19	0	0	151	0	83	383
1_ATP6V0A4_3-CAA	612	0	878	0	285	283	261	184
1_ATP6V0A4_4-CAB	1201	1027	836	131	616	215	560	1470
1_ATP7A_1-CAA	0	0	0	0	2	0	0	0
1_ATP7A_2-CAA	536	301	166	0	256	9	165	130
1_ATP7A_3-CAA	149	0	0	0	65	338	1	0
1_ATP7A_4-CAB	735	338	585	29	438	326	179	193
1_ATP8A1_1-CAA	866	26	715	141	528	785	400	383
1_ATP8A1_2-CAA	267	0	0	0	151	0	139	0
1_ATP8A1_3-CAA	26	0	0	0	31	46	105	0
1_ATP8A1_4-CAB	118	22	0	0	68	0	57	62
1_ATP8A2_1-CAA	972	709	231	711	672	365	371	684
1_ATP8A2_2-CAA	827	1109	166	655	507	670	396	220
1_ATP8A2_3-CAA	459	129	253	140.5	290	589.5	130	196.5
1_ATP8A2_4-CAB	255	128	50	139.5	193	193.5	68	104.5
1_ATP8B1_1-CAA	337	240	0	335	283	326	28	32
1_ATP8B1_2-CAA	11	0	0	0	5	0	0	0
1_ATP8B1_3-CAA	484	16	353	0	297	414	211	135
1_ATP8B1_4-CAB	17	0	0	0	11	0	0	0
1_ATP8B2_1-CAA	448	0	415	0	367	329	103	249
1_ATP8B2_2-CAA	311	0	0	0	168	0	0	209
1_ATP8B2_3-CAA	1149	0	173	722	834	883	374	592
1_ATP8B2_4-CAB	78	667	0	0	41	0	78	145
1_ATP8B4_1-CAA	448	0	149	0	330	175	73	0
1_ATP8B4_2-CAA	664	1	418	435	351	886	128	602
1_ATP8B4_3-CAA	478	0	372	0	373	0	102	257
1_ATP8B4_4-CAB	173	608	0	537	113	346	0	84
1_ATRN_1-CAA	457	26	390	0	257	79	76	527
1_ATRN_2-CAA	56	0	0	0	15	0	162	0
1_ATRN_3-CAA	1932	445	780	463	1259	1463	786	966
1_ATRN_4-CAB	590	0	141	0	220	444	96	216
1_ATRNL1_1-CAA	447	712	317	0	254	309	198	57
1_ATRNL1_2-CAA	206	36	0	470	136	0	218	102
1_ATRNL1_3-CAA	1006	31	640	644	494	125	357	597
1_ATRNL1_4-CAB	260	222	0	0	214	0	38	184
1_ATRX_1-CAA	350.5	376.5	76.5	389.5	245.5	112.5	0	121
1_ATRX_2-CAA	761.5	397.5	217.5	421.5	516.5	204.5	52	220
1_ATRX_3-CAA	501	594	120	151	387	391	337	217
1_ATRX_4-CAB	465	9	0	1	394	256	366	42
1_ATXN10_1-CAA	307	0	151	0	142	49	61	302
1_ATXN10_2-CAA	769	48	274	0	574	664	366	488
1_ATXN10_3-CAA	85	0	0	0	38	37	29	356
1_ATXN10_4-CAB	640	0	8	0	336	763	71	301
1_ATXN3_1-GPP	462	413	202	0	254	158	372	0
1_ATXN7L3_1-CAA	883	1636	441	114	579	1133	192	432
1_ATXN7L3_2-CAA	1184	0	373	0	766	1095	659	423
1_ATXN7L3_3-CAA	807	6	0	0	451	0	705	438
1_ATXN7L3_4-CAB	294	0	0	914	145	25	225	142
1_AVEN_1-CAA	240	33	1	413	162	0	132	194
1_AVEN_2-CAA	289	15	545	0	230	437	139	430
1_AVEN_3-CAA	148	0	150	0	94	1	62	68
1_AVEN_4-CAB	1481	205	482	631	744	237	299	315
1_AVPI1_1-CAA	585	379	0	0	281	740	81	241
1_AVPI1_2-CAA	1717	834	1093	1776	1182	2539	937	500
1_AVPI1_3-CAA	1434	1532	422	1638	924	924	477	1074
1_AVPI1_4-CAB	3530	4399	2312	1606	1788	3526	1639	2270
1_AVPR1A_1-CAA	1150	23	452	930	634	636	252	408
1_AVPR1A_2-CAA	745	117	51	669	471	1064	329	299
1_AVPR1A_3-CAA	852	1100.5	553	1244	447.5	120	485	728
1_AVPR1A_4-CAB	624	1183.5	125	0	325.5	284	299	221
1_AVPR1B_1-CAA	573	29	488	399	522	527	175	317
1_AVPR1B_2-CAA	458	28	144	423	292	687	228	339
1_AVPR1B_3-CAA	14	17	0	0	3	0	0	0
1_AVPR1B_4-CAB	554	168	0	0	356	656	316	421
1_AVPR2_1-CAA	281	828	171	0	236	103	84	0
1_AVPR2_2-CAA	346	12	0	0	243	451	86	181
1_AVPR2_3-CAA	1116	163	412	170	819	376	401	139
1_AVPR2_4-CAB	143	372	119	0	83	0	149	0
1_AXIN1_1-CAA	856	439	131	0	575	114	309	377
1_AXIN1_2-CAA	393	203	142	0	338	221	274	175
1_AXIN1_3-CAA	767	390	265	0	419	665	287	92
1_AXIN1_4-CAB	843	226	441	2256	535	312	413	713
1_AXIN2_1-CAA	202.5	270.5	35	683.5	71.5	133	64	59
1_AXIN2_2-CAA	204.5	270.5	35	680.5	71.5	132	64	59
1_AXIN2_3-CAA	365	380	328	0	137	165	152	498
1_AXIN2_4-CAB	36	0	0	0	16	0	0	0
1_AXL_1-CAA	766	5	200	0	421	565	169	795
1_AXL_2-CAA	63	10	0	0	23	0	61	69
1_AXL_3-CAA	3	0	0	0	6	0	0	0
1_AXL_4-CAB	297	0	0	185	266	83	176	429
1_B2M_1-CAA	136	0	137	0	96	538	21	55
1_B2M_2-CAA	591	464	212	481	228	123	281	653
1_B2M_3-CAA	595	0	507	0	471	4	0	697
1_B2M_4-CAB	151	183	0	0	78	201	32	87
1_B3GALNT1_1-CAA	658	626	525	713	378	236	260	665
1_B3GALNT1_2-CAA	898	3	467	952	494	91	320	320
1_B3GALNT1_3-CAA	1012	806	397	911	698	0	227	594
1_B3GALNT1_4-CAB	799	870	125	830	588	467	192	665
1_B3GALNT2_1-CAA	459	499	160	0	321	0	58	368
1_B3GALNT2_2-CAA	367	14	337	325	216	0	310	277
1_B3GALNT2_3-CAA	156	3	0	0	86	0	150	211
1_B3GALNT2_4-CAB	300	230	0	0	123	197	255	87
1_B3GALT1_1-CAA	665	310	609	550	393	426	323	340
1_B3GALT1_2-CAA	198	391	98	891	106	222	47	1
1_B3GALT1_3-CAA	15	0	0	0	19	0	0	0
1_B3GALT1_4-CAB	184	0	101	609	159	356	100	240
1_B3GALT2_1-CAA	2246	150	1957	445	1351	1724	814	1196
1_B3GALT2_2-CAA	368	554	595	0	178	396	175	296.5
1_B3GALT2_3-CAA	391	949	0	0	239	82	179	451.5
1_B3GALT2_4-CAB	55	0	0	0	40	26	131	0
1_B3GALT5_1-CAA	0	0	0	0	0	0	0	0
1_B3GALT5_2-CAA	293	320	1	0	146	233	164.5	113
1_B3GALT5_3-CAA	242	267	127	666	159	0	177.5	159
1_B3GALT5_4-CAB	692	671	452	0	455	0	33	31
1_B3GALT6_1-CAA	160	0	0	0	141	0	54	44
1_B3GALT6_2-CAA	290	273	0	0	99	0	47	57
1_B3GALT6_3-CAA	135	750	0	0	80	645	0	118
1_B3GALT6_4-CAB	632	377	167	0	494	591	265	326
1_B3GLCT_1-CAA	23	0	0	0	8	0	0	0
1_B3GLCT_2-CAA	307	380	348	0	214	0	252	340
1_B3GLCT_3-CAA	1500	359	211	1	922	964	416	847
1_B3GLCT_4-CAB	50	0	0	0	47	0	68	171
1_B3GNT3_1-CAA	1733	870	410	1186	1172	656	462	594
1_B3GNT3_2-CAA	96	0	0	0	65	287	0	189
1_B3GNT3_3-CAA	19	0	0	0	6	0	0	0
1_B3GNT3_4-CAB	1627	273	311	518	932	2722	904	646
1_B3GNT4_1-CAA	1418	804	781	1220	976	1750	834	825
1_B3GNT4_2-CAA	199	411	0	0	66	40	172	97
1_B3GNT4_3-CAA	1100	815	316	0	663	408	429	560
1_B3GNT4_4-CAB	625	0	497	0	435	493	460	668
1_B3GNT5_1-CAA	311.5	11	164.5	3.5	192.5	0	195	94.5
1_B3GNT5_2-CAA	2121	391	1186	961	1428	983	846	1069
1_B3GNT5_3-CAA	456	47	214	313	270	279	165	388
1_B3GNT5_4-CAB	1500.5	1254	487.5	874.5	1092.5	700	104	480.5
1_B3GNT6_1-CAA	830	37	679	404	549	407	160	125
1_B3GNT6_2-CAA	23	0	0	0	9	0	0	0
1_B3GNT6_3-CAA	89	0	240	0	80	456	0	57
1_B3GNT6_4-CAB	129	632	0	0	40	386	0	0
1_B3GNT7_1-CAA	701	243	251	0	500	422	355	133
1_B3GNT7_2-CAA	589	306	187	531	342	144	31	336
1_B3GNT7_3-CAA	1018	1140	383	381	670	35	224	111
1_B3GNT7_4-CAB	130	0	0	0	84	0	13	0
1_B3GNT8_1-CAA	1130	1716	763	2270	605	552	517	735
1_B3GNT8_2-CAA	1012	256	716	1201	501	188	531	214
1_B3GNT8_3-CAA	1280	1493	877	0	862	1404	848	1294
1_B3GNT8_4-CAB	1711	1713	669	597	1189	1293	648	836
1_B3GNT9_1-CAA	527	3	193	0	286	463	291	156
1_B3GNT9_2-CAA	289	0	0	0	193	127	38	247
1_B3GNT9_3-CAA	158	389	0	0	82	0	0	0
1_B3GNT9_4-CAB	885	792	544	566	669	601	259	251
1_B4GALT1_1-CAA	305	0	77	0	193	0	198	61
1_B4GALT1_2-CAA	477	246	185	867	183	285	150	157
1_B4GALT1_3-CAA	23	0	0	0	19	0	0	79
1_B4GALT1_4-CAB	132	0	0	0	97	0	113	50
1_B4GALT3_1-CAA	731	12	1	371	526	0	442	390
1_B4GALT3_2-CAA	941	143	131	2162	871	1610	975	80
1_B4GALT3_3-CAA	662	6	491	451	304	638	275	123
1_B4GALT3_4-CAB	359	464	781	0	240	470	317	319
1_B4GALT5_1-CAA	638	48	555	0	388	401	168	236
1_B4GALT5_2-CAA	829	489	642	0	514	162	243	123
1_B4GALT5_3-CAA	430	29	0	0	224	1257	349	476
1_B4GALT5_4-CAB	60	0	0	0	53	0	1	0
1_BACE1_1-CAA	184	0	3	0	107	554	44	198
1_BACE1_2-CAA	44	0	0	0	30	0	0	123
1_BACE1_3-CAA	232	1	0	0	98	0	88	143
1_BACE1_4-CAB	463	0	1	157	288	769	198	666
1_BACE2_1-CAA	279	0	322	0	216	47	184	127
1_BACE2_2-CAA	183	0	0	0	152	0	0	61
1_BACE2_3-CAA	15	0	0	0	18	0	81	84
1_BACE2_4-CAB	9	0	60	0	0	0	0	0
1_BAG3_1-CAA	142.5	12	0	0	66	0.5	0.5	0
1_BAG3_2-CAA	654	612	114	0	418	615	376	665
1_BAG3_3-CAA	845.5	35	556	740	561	749.5	384.5	310
1_BAG3_4-CAB	33	0	209	0	22	0	0	0
1_BAIAP2_1-CAA	344	336	308	0	177	21	146	17
1_BAIAP2_2-CAA	192	422	587	0	85	596	36	76
1_BAIAP2_3-CAA	630.5	798.5	580	251	464	254.5	260	552
1_BAIAP2_4-CAB	629.5	801.5	584	251	466	255.5	262	553
1_BAIAP2L1_1-CAA	120	0	0	0	94	68	69	72
1_BAIAP2L1_2-CAA	886	1302	218	275	579	932	627	807
1_BAIAP2L1_3-CAA	1350	372	227	260	872	1471	262	658
1_BAIAP2L1_4-CAB	374	16	273	0	244	148	145	0
1_BAIAP2L2_1-CAA	437	0	125	0	302	181	219	182
1_BAIAP2L2_2-CAA	1193	335	1416	0	969	470	468	274
1_BAIAP2L2_3-CAA	563	585	501	1599	320	185	233	354
1_BAIAP2L2_4-CAB	720	228	432	0	464	912	226	123
1_BAIAP3_1-CAA	153	0	0	0	82	173	120	10
1_BAIAP3_2-CAA	450	394	185	0	404	717	147	102
1_BAIAP3_3-CAA	209	0	111	0	122	0	0	119
1_BAIAP3_4-CAB	301	0	0	195	128	0	146	283
1_BAMBI_1-CAA	473	238	275	513	351	944	56	678
1_BAMBI_2-CAA	623	103	110	635	410	344	312	110
1_BAMBI_3-CAA	470	25	268	0	206	0	148	318.5
1_BAMBI_4-CAB	1963	4435	2173	3280	823	2845	1183	1414.5
1_BANK1_1-CAA	225	413.5	244	327	137	152.5	117.5	45.5
1_BANK1_2-CAA	381	586	247	328	240	297	137.5	125.5
1_BANK1_3-CAA	80	0	0	0	68	0	85	100
1_BANK1_4-CAB	422	361.5	0	56	238	384.5	290	309
1_BASP1_1-CAA	0	0	0	0	0	0	0	0
1_BASP1_2-CAA	43	0	0	0	27	0	0	61
1_BASP1_3-CAA	54	0	0	0	20	0	0	0
1_BASP1_4-CAB	235	441	0	0	112	0	489	116
1_PRRC2C_1-CAA	539	392	146	0	284	202	235.5	244
1_PRRC2C_2-CAA	369	341	0	0	239	0	38.5	0
1_PRRC2C_3-CAA	519	579	45	536	263	39	304	559
1_PRRC2C_4-CAB	1755	705	962	766	1004	0	409	1103
1_BBOF1_1-GPP	375	8	357	227	235	93	44	455
1_BBOF1_2-GPP	837	390	219	1715	526	182	452	560
1_BBOF1_3-GPP	223	10	0	0	155	0	89	0
1_BBOF1_4-GPP	597	920	0	314	360	530	178	157
[truncated: 22,369 more rows]

## Sheet: Analysis
	Rep1_CD45			Rep1_IgG			Rep1_Spike S1-Fc			Rep2_CD45			Rep2_IgG			Rep2_Spike S1-Fc
Gene Symbol	Average LFC	Average -log(p-values)	Number of perturbations	Average LFC	Average -log(p-values)	Number of perturbations	Average LFC	Average -log(p-values)	Number of perturbations	Average LFC	Average -log(p-values)	Number of perturbations	Average LFC	Average -log(p-values)	Number of perturbations	Average LFC	Average -log(p-values)	Number of perturbations
A2M	-0.217312	0.908814	4	-0.22588	0.869455	4	0.065654	0.637399	4	-0.130979	0.58024	4	-0.182405	1.2583	4	-0.193222	1.09407	4
A4GALT	-0.224902	0.717481	4	-0.00280004	0.681327	4	-0.297021	0.876652	4	-0.120955	0.6234	4	-0.00140527	0.465339	4	0.135965	1.15061	4
AADAT	-0.0734579	0.527823	4	-0.0891494	0.481486	4	-0.253355	0.745277	4	-0.0147485	0.493646	4	-0.157978	1.08278	4	-0.0411922	0.470516	4
AAK1	-0.138983	0.608656	4	-0.185544	0.819437	4	-0.227029	0.711332	4	-0.0346651	0.46214	4	0.0789597	0.756039	4	0.0443038	0.566349	4
AAMP	0.0504839	0.618865	4	-0.0403822	0.504724	4	-0.0996285	0.447979	4	-0.151967	0.674849	4	-0.119088	0.813287	4	-0.106219	0.688884	4
AARS	-0.0280831	0.52968	4	-0.0849516	0.581695	4	-0.366916	1.16843	4	0.131133	0.938761	4	-0.0882096	0.748326	4	-0.0871559	0.628161	4
ABCA1	0.64267	2.28363	4	-0.0463223	0.482472	4	-0.372487	1.06855	4	0.488799	2.19113	4	-0.151272	1.25976	4	-0.20795	1.30912	4
ABCA12	0.308253	1.21446	4	-0.297555	1.39361	4	-0.328245	0.898507	4	0.0427545	0.630383	4	0.176428	1.16622	4	0.0587122	0.705724	4
ABCA2	-0.0941531	0.583207	4	0.143987	1.01792	4	-0.243401	0.780542	4	0.108633	1.04052	4	-0.0367288	0.563828	4	-0.0100449	0.526613	4
ABCA5	-0.289665	1.00114	4	-0.178017	0.68182	4	0.197278	0.786019	4	-0.171467	0.668458	4	-0.157127	0.964456	4	0.0502616	0.54995	4
ABCA7	0.0215926	0.55179	4	0.0219818	0.613923	4	-0.113104	0.492429	4	0.203213	1.01854	4	0.0485468	0.658164	4	-0.00447929	0.478471	4
ABCA8	-0.304888	0.976536	4	-0.084963	0.465119	4	-0.316573	0.843988	4	0.0821583	0.68705	4	0.00450949	0.49248	4	0.0370472	0.57521	4
ABCB1	-0.193198	0.749644	4	-0.104639	0.471031	4	-0.226847	0.644584	4	-0.12896	0.704796	4	-0.0540044	0.577142	4	-0.0954862	0.771858	4
ABCB11	0.436209	1.71769	4	0.0459205	0.848694	4	0.132208	0.765469	4	0.00921503	0.535754	4	-0.0277979	0.529522	4	-0.0892162	0.657512	4
ABCB4	-0.102045	0.472825	4	-0.0915421	0.545219	4	0.0643174	0.696521	4	0.0380611	0.545404	4	0.0713747	0.745109	4	0.0176738	0.521948	4
ABCB5	-0.299663	0.934366	4	-0.297462	1.07313	4	0.00573263	0.650006	4	-0.164831	0.661398	4	-0.0809998	0.841014	4	-0.0503864	0.527932	4
ABCB6	-0.103702	0.545066	4	-0.125082	0.539428	4	0.10599	0.676693	4	0.262605	1.25359	4	-0.0403216	0.61985	4	0.011418	0.552836	4
ABCC1	-0.150997	0.601236	4	0.0782253	0.98797	4	0.00485504	0.50942	4	-0.166335	0.718101	4	-0.0811994	0.719351	4	0.101816	0.996646	4
ABCC10	-0.226688	0.734024	4	-0.19666	0.769815	4	0.294854	1.06731	4	-0.128009	0.689261	4	-0.0649429	0.61323	4	-0.198135	1.14032	4
ABCC11	0.0945053	0.75583	4	0.048775	0.67723	4	-0.201597	0.587132	4	-0.00761354	0.553879	4	-0.00391401	0.477776	4	-0.0529848	0.515238	4
ABCC2	0.0293125	0.570005	4	-0.122261	0.520715	4	0.150662	0.709592	4	-0.128499	0.710882	4	-0.037942	0.528651	4	-0.0559005	0.548559	4
ABCC3	-0.0656587	0.446549	4	-0.0835674	0.446924	4	-0.0981338	0.496819	4	-0.0627758	0.507429	4	0.0560817	0.675696	4	0.0486937	0.63963	4
ABCC4	-0.304578	0.93118	4	-0.0650429	0.468837	4	-0.237364	0.665203	4	-0.265736	1.03232	4	-0.189091	1.08743	4	-0.0231413	0.504377	4
ABCC5	0.166582	1.00848	4	-0.100793	0.576758	4	0.0858723	0.623108	4	0.22205	1.13978	4	0.123999	0.940336	4	-0.0047109	0.486699	4
ABCC6	-0.150784	0.819429	4	-0.191479	0.714812	4	-0.319311	0.871152	4	-0.4288	1.8985	4	-0.269878	1.84232	4	-0.15716	0.921462	4
ABCC8	-0.199716	1.9541	4	-0.304563	1.23553	4	0.0189528	0.666237	4	0.0152513	0.579927	4	-0.141099	0.964212	4	0.0343936	0.592693	4
ABCG1	0.100981	0.686668	4	-0.128883	0.5615	4	-0.3596	0.935744	4	0.170987	0.945448	4	-0.0316942	0.545914	4	-0.115152	0.892438	4
ABCG2	-0.0602001	0.620894	4	-0.147136	0.588503	4	0.111029	0.652278	4	-0.306447	1.48051	4	-0.0862884	0.763936	4	-0.0259926	0.511956	4
ABCG5	-0.227378	0.759636	4	-0.129383	0.56712	4	-0.046675	0.633918	4	0.106903	0.753484	4	-0.0425664	0.666961	4	0.0220925	0.72872	4
ABCG8	-0.174982	0.76096	4	0.0383997	0.662415	4	-0.14115	0.561871	4	0.0645068	0.639831	4	-0.146231	0.887484	4	-0.0435691	0.55457	4
ABHD17A	-0.0892565	0.552474	4	-0.109192	0.609125	4	-0.180783	0.567942	4	-0.0837067	0.51	4	-0.134872	0.889117	4	-0.222425	1.20761	4
ABHD17B	-0.0427061	0.422712	4	-0.0200426	0.558493	4	-0.0454992	0.445132	4	-0.240442	1.0051	4	-0.0649046	0.730409	4	0.0877462	0.698728	4
ABHD17C	-0.0948563	0.471634	4	-0.100285	0.471741	4	-0.270223	0.757515	4	-0.0658304	0.478243	4	0.035627	0.57699	4	-0.0802573	0.714092	4
ABHD2	-0.170614	0.716833	4	-0.176245	0.780809	4	-0.135786	0.61304	4	0.0325759	0.601443	4	0.247981	1.86072	4	-0.0244279	0.506868	4
ABHD3	-0.146228	0.638651	4	-0.16397	0.709111	4	-0.321696	1.03919	4	-0.0725265	0.483392	4	0.0310904	0.58802	4	0.016369	0.584621	4
ABI1	-0.112403	0.524171	4	-0.0626299	0.44003	4	-0.24466	0.789651	4	-0.177373	0.838885	4	-0.0846185	0.613214	4	0.059561	0.838112	4
ABI3BP	0.286772	1.34227	4	-0.257805	0.902477	4	-0.354452	0.942564	4	-0.0459916	0.459247	4	-0.249249	1.69582	4	-0.0675526	0.547263	4
ABLIM3	-0.303595	0.938733	4	-0.112031	0.481468	4	-0.177989	0.5967	4	0.054533	0.744321	4	-0.0701014	0.606431	4	-0.205029	1.17166	4
ACAA1	-0.117315	0.511265	4	0.180198	1.3297	4	-0.095901	0.611759	4	0.113894	0.739375	4	-0.0545082	0.554373	4	-0.0776482	0.657499	4
ACE	-0.115301	0.557588	4	-0.164512	0.665213	4	-0.157194	0.599744	4	0.210584	1.03242	4	-0.0863088	0.779212	4	-0.093266	0.760452	4
ACE2	-0.201228	0.675249	4	0.107525	0.922636	4	1.96538	5.92372	4	-0.0819446	0.517976	4	0.279286	1.76983	4	1.74175	4.69777	4
ACHE	0.446162	1.7007	4	0.0523411	0.685215	4	0.625791	2.13884	4	0.145746	1.0267	4	0.171834	1.27604	4	0.017198	0.534772	4
ACIN1	-0.227417	1.20751	4	-0.159716	0.620239	4	-0.173442	0.575007	4	-0.228913	0.895295	4	-0.189042	1.37561	4	-0.0424144	0.565875	4
ACKR2	-0.0299995	0.678613	4	-0.358419	1.49242	4	-0.218539	0.632211	4	-0.233199	1.04885	4	-0.0518398	0.871738	4	-0.0137912	0.624512	4
ACKR3	0.0766933	0.781006	4	-0.191981	0.821762	4	0.258577	1.02814	4	-0.000363888	0.529138	4	0.0341515	0.694953	4	0.156962	1.10603	4
ACKR4	0.323325	1.21635	4	0.0296677	0.707195	4	-0.0453495	0.450867	4	-0.0666655	0.542991	4	-0.0906281	0.652152	4	-0.161527	1.20222	4
ACLY	-0.0267451	0.523479	4	-0.180443	0.72777	4	-0.271074	0.82091	4	-0.0243743	0.453052	4	-0.0319676	0.476884	4	-0.0306073	0.50433	4
ACOT13	-0.222186	0.956438	4	0.0141273	0.697856	4	-0.0781241	0.461688	4	0.0256321	0.534248	4	0.0930559	0.791663	4	-0.117225	0.780471	4
ACOT9	0.0966857	0.709641	4	-0.0229288	0.598197	4	0.0487138	0.563135	4	0.104236	0.862619	4	0.1259	0.893391	4	0.0379727	0.57583	4
ACP2	0.0971505	0.830563	4	0.0261419	0.694968	4	-0.404865	1.43501	4	-0.0563414	0.438209	4	-0.0265507	0.512878	4	-0.0738767	0.615293	4
ACPP	-0.00281486	0.523471	4	0.0870873	0.85878	4	-0.200329	0.574441	4	0.0625395	0.675381	4	-0.0872959	0.703194	4	0.166645	1.05639	4
ACPT	-0.151851	0.569326	4	-0.0593608	0.437449	4	-0.101723	0.443151	4	-0.0763158	0.668209	4	-0.0384241	0.629289	4	-0.088441	0.645039	4
ACSBG1	0.0540709	0.614339	4	-0.021623	0.57116	4	0.263997	1.03701	4	-0.057992	0.503988	4	-0.0491237	0.592994	4	0.0902157	0.715385	4
ACSL4	0.134117	0.830079	4	-0.202624	0.933009	4	0.151027	0.89788	4	0.198899	1.26854	4	-0.0552189	0.645409	4	-0.0846801	0.681648	4
ACSL5	-0.0588931	0.456299	4	-0.0687566	0.4345	4	-0.00402111	0.488795	4	-0.0920351	0.512428	4	-0.138642	0.873	4	-0.0509607	0.511382	4
ACTB	-0.0755267	0.533542	4	-0.136175	0.602027	4	0.145568	0.822797	4	-0.0792242	0.477206	4	0.0645427	0.775074	4	-0.0944875	0.627343	4
ACTN1	-0.307982	0.99736	4	-0.186606	0.788325	4	0.104136	0.637135	4	0.0100715	0.527926	4	-0.239288	1.58315	4	0.0268542	0.644965	4
ACTN4	-0.00988973	0.530138	4	-0.1847	0.736407	4	-0.139255	0.513784	4	0.0996594	0.812636	4	-0.0748684	0.756177	4	-0.0390475	0.4728	4
ACTR6	-0.0409665	0.621336	4	-0.193065	0.773347	4	0.0410901	0.613678	4	0.0538636	0.5566	4	-0.038447	0.498001	4	-0.125169	0.788454	4
ACVR1	-0.00287886	0.509957	4	-0.098615	0.506859	4	-0.0378443	0.596955	4	0.141299	0.859531	4	0.00167063	0.474846	4	0.08112	0.783915	4
ACVR1B	0.163981	0.921013	4	0.0800044	0.846573	4	0.0336394	0.549904	4	0.130938	0.785616	4	-0.0188953	0.534606	4	0.0502843	0.648901	4
ACVR1C	0.029734	0.540838	4	-0.07673	0.557256	4	0.00816892	0.508432	4	-0.233678	1.03225	4	-0.0131433	0.434043	4	-0.00913312	0.467338	4
ACVR2A	-0.044947	0.420394	4	-0.155228	0.746829	4	0.0425581	0.541374	4	0.0536926	0.655066	4	-0.0607023	0.609562	4	-0.136658	0.8522	4
ACVR2B	-0.213516	0.777352	4	-0.191409	0.804235	4	-0.114843	0.572944	4	-0.112524	0.857349	4	-0.0334763	0.545165	4	0.000149177	0.597647	4
ACVRL1	0.0780836	0.657524	4	-0.216179	0.853772	4	0.0370314	0.59791	4	-0.0820274	0.553608	4	0.068935	0.716648	4	-0.0615683	0.529296	4
ACY3	-0.0700221	0.494675	4	-0.0994975	0.54862	4	0.0941038	1.02968	4	-0.0382167	0.518064	4	-0.0589325	0.701489	4	-0.0421661	0.651055	4
ADA	-0.101468	0.483563	4	-0.00303074	0.584676	4	0.072879	0.59708	4	-0.144634	0.755655	4	0.25495	1.6798	4	0.0235194	0.620779	4
ADAM10	-0.279305	0.861893	4	0.0115468	0.636197	4	0.0430641	0.634141	4	-0.0159899	0.549277	4	0.142279	1.02193	4	-0.115843	0.762574	4
ADAM11	0.0521289	0.62933	4	-0.049174	0.468269	4	0.06318	0.590185	4	0.13773	0.760773	4	0.0470741	0.627828	4	-0.106205	0.724905	4
ADAM12	-0.000752522	0.565687	4	-0.117205	0.679186	4	-0.0126747	0.595335	4	0.0825809	0.696336	4	0.000136304	0.438923	4	0.130817	0.823738	4
ADAM15	0.0390233	0.569495	4	0.00948003	0.64077	4	-0.284205	0.735258	4	0.0259263	0.568095	4	0.0828054	0.690007	4	-0.0511742	0.551739	4
ADAM17	0.00269731	0.515164	4	-0.0911528	0.570578	4	0.0165132	0.636505	4	0.0350593	0.573138	4	0.139116	0.978836	4	-0.0748102	0.591602	4
ADAM18	0.109097	0.745578	4	0.155493	1.227	4	0.360108	1.26724	4	-0.120846	0.552839	4	0.169187	1.13419	4	0.300992	1.95486	4
ADAM19	-0.323956	0.988744	4	0.14519	1.25082	4	-0.179046	0.619504	4	-0.112276	0.602532	4	0.0247162	0.51135	4	-0.0701924	0.616073	4
ADAM2	-0.0166923	0.480972	4	-0.273707	0.978571	4	-0.147816	0.602977	4	-0.0782144	0.693708	4	0.0837936	0.743352	4	-0.158005	0.966619	4
ADAM20	-0.411054	1.46824	4	0.0222937	0.651762	4	-0.273827	0.696838	4	-0.248867	0.990146	4	-0.0878796	0.775182	4	-0.0957311	0.647495	4
ADAM21	-0.0758394	0.442132	4	-0.0832	0.457028	4	0.00995748	0.51438	4	0.175129	1.10703	4	-0.000516272	0.531097	4	-0.141186	0.785149	4
ADAM22	0.0260064	0.554383	4	-0.176476	0.696915	4	0.101245	0.664256	4	-0.176732	0.887878	4	-0.0340249	0.486165	4	0.0233627	0.511405	4
ADAM23	-0.168968	0.705706	4	-0.147185	0.691343	4	-0.226752	0.687342	4	-0.119959	0.629979	4	-0.017945	0.514598	4	-0.0561959	0.518368	4
ADAM28	-0.0558393	0.589035	4	-0.275454	1.12726	4	-0.4381	1.2951	4	-0.175321	0.690412	4	-0.0394004	0.524019	4	-0.000346613	0.475763	4
ADAM29	-0.0996596	0.583035	4	-0.495812	2.8173	4	-0.158455	0.585322	4	0.23895	1.31227	4	0.104647	0.992181	4	-0.0499105	0.633785	4
ADAM30	0.267478	0.941306	3	-0.143175	0.564487	3	-0.398448	1.05975	3	-0.287287	1.05864	3	-0.0122953	0.401678	3	-0.0616356	0.474711	3
ADAM32	-0.199571	0.652759	4	-0.0331862	0.70018	4	0.421778	1.39278	4	-0.0117039	0.485483	4	-0.108799	0.714248	4	0.0945111	0.846099	4
ADAM33	-0.111059	0.79479	4	0.068939	0.923633	4	-0.232527	0.748336	4	0.151784	0.945407	4	-0.0947537	0.753257	4	0.0844769	0.705942	4
ADAM7	-0.117452	0.509073	4	-0.117452	0.518067	4	-0.0615068	0.571314	4	-0.132352	0.577781	4	0.0541428	0.620292	4	0.0199333	0.541938	4
ADAM8	-0.242114	0.95885	4	-0.161708	0.655322	4	-0.285009	0.829718	4	-0.114858	0.587464	4	-0.0731257	0.619937	4	-0.210873	1.15459	4
ADAM9	0.297392	1.34836	4	-0.115074	0.643961	4	0.067676	0.56577	4	-0.141185	1.04417	4	-0.0537449	0.546143	4	-0.0752942	0.565601	4
ADAMTS1	-0.123978	0.544323	4	-0.0516677	0.47016	4	-0.256771	0.662958	4	-0.115344	0.579417	4	-0.108712	0.722635	4	0.0632977	0.619314	4
ADAMTS15	-0.388128	1.12888	4	-0.255962	0.965805	4	-0.128254	0.497049	4	0.183874	0.948168	4	0.0438451	0.573398	4	-0.128192	0.732976	4
ADAMTS2	0.00359875	0.669105	4	-0.0520727	0.651442	4	-0.0820605	0.630472	4	-0.0585938	0.571555	4	0.0255403	0.633861	4	-0.0345577	0.528102	4
ADAMTSL4	-0.229912	0.846325	4	-0.00591397	0.708658	4	-0.284722	0.814708	4	0.0165809	0.507657	4	-0.217319	1.49516	4	0.0301607	0.551097	4
ADAP1	0.299478	1.20105	4	-0.0889677	0.472855	4	-0.0970567	0.496463	4	0.0968899	0.695559	4	-0.022753	0.482092	4	-0.00217928	0.483124	4
ADAP2	-0.0649434	0.896926	4	-0.309538	1.33481	4	-0.299927	0.808	4	-0.166831	0.684078	4	0.154683	0.958343	4	-0.0701396	0.586423	4
ADCK5	0.264233	1.17508	4	-0.127213	0.564448	4	-0.0523537	0.488663	4	-0.00167927	0.971143	4	-0.113241	0.765859	4	-0.10564	0.876734	4
ADCY1	-0.0308541	0.551172	4	-0.13895	0.575202	4	-0.0840166	0.470766	4	-0.135151	0.845584	4	-0.171884	1.19656	4	-0.209449	1.21637	4
ADCY10	-0.450856	1.8734	4	-0.316261	1.47149	4	-0.291305	0.879532	4	0.114904	0.737683	4	-0.177056	1.36637	4	-0.0655569	0.619422	4
ADCY2	-0.112725	0.689674	4	-0.111274	0.566855	4	0.00969483	0.594644	4	0.230546	1.20041	4	-0.0275808	0.505477	4	0.225811	1.32063	4
ADCY3	-0.00422105	0.562563	4	-0.136658	0.563839	4	0.306219	1.04778	4	-0.168654	0.697904	4	-0.0705089	0.67689	4	-0.324906	1.81989	4
ADCY4	-0.022001	0.484422	4	-0.0551562	0.478721	4	-0.0753142	0.44884	4	0.200355	1.06942	4	-0.0402956	0.571223	4	-0.0451598	0.499342	4
ADCY5	-0.165348	0.639546	4	-0.303729	1.29655	4	-0.389808	1.12201	4	0.0233952	0.563994	4	0.0560564	0.587252	4	-0.217575	1.15928	4
ADCY6	-0.19687	0.648317	4	-0.0824696	0.497679	4	-0.147892	0.572609	4	0.109307	0.895476	4	0.0273133	0.538529	4	-0.251429	1.43064	4
ADCY7	0.00186753	0.62102	4	-0.148521	0.751171	4	-0.171718	0.627326	4	-0.285613	1.08979	4	-0.038169	0.537795	4	-0.304706	1.65306	4
ADCY8	-0.405305	1.5368	4	0.067044	0.754336	4	-0.103388	0.53911	4	-0.126994	0.624832	4	-0.153132	1.02244	4	0.0653107	0.772344	4
ADCY9	-0.18709	0.673108	4	-0.0226374	0.528106	4	0.11847	0.706736	4	0.12662	0.797439	4	-0.123055	0.873049	4	0.0332486	0.707279	4
ADCYAP1R1	-0.0572556	0.422601	4	-0.00141072	0.595943	4	-0.314723	0.828023	4	0.161153	0.946464	4	-0.0508033	0.671255	4	0.0630468	0.63306	4
ADD1	-0.13233	0.710048	4	-0.0719592	0.511111	4	-0.191671	0.601407	4	-0.0884321	0.488421	4	-0.140553	0.909362	4	-0.140456	0.850723	4
ADD2	0.273329	1.07173	4	0.0861518	1.04536	4	0.304862	1.37507	4	0.0361826	0.730375	4	0.0593062	0.64739	4	0.213617	1.29564	4
ADD3	-0.0861578	0.504626	4	-0.222569	0.892174	4	-0.0883439	0.449037	4	-0.0590115	0.554495	4	0.0541285	0.696765	4	-0.00855789	0.421515	4
ADGRA2	-0.989727	4.65417	4	-0.445556	2.37049	4	-0.464042	1.30008	4	0.11448	0.871809	4	-0.363529	2.44668	4	-0.197825	1.12627	4
ADGRA3	-0.0647134	0.50016	4	0.0618425	0.904154	4	-0.0551912	0.466281	4	0.198671	1.13855	4	-0.108142	0.766586	4	0.213421	1.19521	4
ADGRB1	-0.0648429	0.613328	4	0.0140083	0.754056	4	0.153513	0.948207	4	0.0458415	0.705218	4	0.013901	0.574184	4	0.0881577	0.73572	4
ADGRB2	0.0563102	0.606549	4	-0.0715998	0.430269	4	-0.337613	0.895618	4	-0.160991	0.665607	4	0.0902383	0.729489	4	0.00192548	0.520246	4
ADGRB3	0.108603	0.68241	4	-0.282772	1.03115	4	0.0128591	0.58957	4	-0.269521	1.14449	4	-0.10965	0.793462	4	-0.18111	1.11573	4
ADGRD1	-0.0662932	0.565812	4	0.18215	1.3432	4	-0.196998	0.567335	4	0.168588	1.01024	4	0.0494291	0.588184	4	-0.0938156	0.712124	4
ADGRE1	-0.0136849	0.47628	4	-0.0984194	0.613003	4	-0.0545939	0.432726	4	-0.0496798	0.477821	4	0.026516	0.495154	4	-0.0224883	0.498893	4
ADGRE2	-0.0935882	0.484974	4	-0.131765	0.580992	4	-0.130047	0.502257	4	-0.11548	0.604031	4	-0.18555	1.1894	4	-0.142329	0.848137	4
ADGRE3	-0.184456	0.645775	4	-0.145321	0.651205	4	0.0631871	0.592017	4	-0.203433	0.847589	4	0.115535	0.986199	4	-0.194577	0.995609	4
ADGRE4P	-0.0627003	0.618822	4	0.0544157	0.732784	4	0.481136	1.55244	4	0.216296	0.964972	4	0.341863	2.46496	4	0.0661388	0.664245	4
ADGRE5	-0.0602764	0.415796	4	-0.183429	0.724753	4	0.186966	0.807149	4	-0.153863	0.685981	4	0.0314115	0.58425	4	-0.0585158	0.603447	4
ADGRF1	-0.0902437	0.541578	4	0.0785658	0.955619	4	0.426521	1.43077	4	0.0180893	0.536346	4	-0.117498	0.902024	4	-0.0100155	0.562606	4
ADGRF5	-0.040439	0.510646	4	-0.23039	0.874541	4	-0.437544	1.32417	4	0.119197	0.910396	4	-0.0178208	0.480253	4	0.108643	0.76511	4
ADGRG1	0.0381781	0.707723	4	0.107898	0.962128	4	0.174308	0.881549	4	-0.131936	0.588521	4	0.0603152	0.861359	4	-0.0348593	0.507545	4
ADGRG2	-0.490154	2.41475	4	-0.320541	1.19084	4	-0.338954	1.15674	4	-0.351975	1.62525	4	-0.638928	4.45182	4	-0.392043	2.29699	4
ADGRG3	-0.0738356	0.467073	4	-0.138604	0.859919	4	0.225573	0.935188	4	0.140707	0.943043	4	0.0711453	1.07689	4	0.128377	1.08146	4
ADGRG5	-0.133569	0.552579	4	-0.176187	0.647173	4	-0.402037	1.25178	4	0.0157716	0.509169	4	-0.0837845	0.689048	4	-0.0032122	0.490804	4
ADGRG6	0.14627	0.838348	4	-0.0647703	0.555274	4	-0.267407	0.802287	4	-0.202404	0.91938	4	0.0471905	0.578162	4	-0.0635131	0.626611	4
ADGRL1	0.0305488	0.717757	4	-0.107212	0.811654	4	-0.235552	0.653129	4	0.163876	1.10623	4	-0.0342798	0.616102	4	-0.204357	1.17161	4
ADGRL2	-0.0719584	0.496096	4	-0.0438367	0.479167	4	-0.331342	1.07821	4	0.0116667	0.511105	4	-0.0336754	0.505364	4	0.187474	1.34523	4
ADGRL3	-0.0836004	0.49176	4	-0.103345	0.485799	4	-0.0571151	0.482528	4	0.157658	1.05863	4	-0.130787	0.921042	4	0.0100103	0.530198	4
ADGRL4	-0.172115	0.817317	4	-0.113488	0.509401	4	0.0211372	0.565699	4	-0.0811133	0.47577	4	-0.0211925	0.515049	4	0.0302919	0.606839	4
ADGRV1	-0.114531	0.559487	4	-0.045049	0.594552	4	0.282332	1.02456	4	-0.0688009	0.461532	4	-0.075953	0.588686	4	-0.03444	0.494879	4
ADH1A	-0.224226	0.7168	4	0.0391311	0.745863	4	0.301314	1.29514	4	0.0307012	0.655004	4	-0.150566	0.990499	4	0.0261797	0.51203	4
ADH1B	-0.0179553	0.504287	4	-0.0722296	0.461226	4	0.0347753	0.584912	4	-0.186403	0.888105	4	0.0796005	0.722665	4	-0.144387	0.875092	4
ADH1C	0.61403	1.721	4	-0.134625	0.609301	4	-0.0678479	0.421057	4	0.294301	1.28187	4	-0.0228039	0.576807	4	0.0898307	0.711686	4
ADH7	-0.237409	0.82832	4	0.123322	1.25891	4	-0.166194	0.518738	4	0.0163059	0.558611	4	-0.074305	0.624873	4	0.0468873	0.563853	4
ADI1	-0.169558	0.660314	4	-0.0652108	0.571426	4	0.0151314	0.544498	4	0.0272524	0.670558	4	0.119984	0.856858	4	0.0556277	0.633648	4
ADIPOR1	0.0690967	0.730494	4	-0.0207495	0.640222	4	-0.354826	1.06116	4	-0.120386	0.58595	4	-0.162048	1.12089	4	-0.00838791	0.444881	4
ADIPOR2	0.0406186	0.584917	4	-0.230242	0.933034	4	0.362757	1.22413	4	-0.0222673	0.631241	4	-0.011276	0.433657	4	0.0377317	0.563092	4
ADORA1	0.349639	1.47334	4	0.352894	2.28001	4	0.0692253	0.636506	4	-0.176627	0.725637	4	0.181591	1.23036	4	0.101545	0.738951	4
ADORA2A	-0.0795453	0.605038	4	-0.17704	0.734032	4	-0.0247602	0.503774	4	-0.124734	0.595348	4	-0.126174	0.843723	4	-0.00386722	0.561742	4
ADORA2B	0.266859	1.11672	4	-0.108702	0.739659	4	0.0410922	0.58259	4	-0.178328	0.911655	4	-0.021361	0.631812	4	-0.0629431	0.657438	4
ADORA3	-0.409089	1.53397	4	-0.0520008	0.581804	4	-0.148391	0.534996	4	-0.0809279	0.54914	4	-0.155183	1.11714	4	0.100183	0.747324	4
ADRA1A	0.190739	0.942088	4	-0.159802	0.631713	4	-0.258927	0.698429	4	-0.120208	0.583215	4	-0.0258653	0.444181	4	0.0113996	0.483077	4
ADRA1B	-0.0841383	0.495901	4	-0.0901057	0.44395	4	-0.0733672	0.877055	4	-0.201986	1.07439	4	-0.0825762	0.702688	4	-0.0281644	0.452511	4
ADRA1D	0.100038	0.672731	4	-0.211133	0.864791	4	0.0322334	0.534414	4	0.056175	0.56637	4	-0.0400171	0.587573	4	-0.127498	0.853751	4
ADRA2A	-0.0383977	0.455621	4	-0.0463374	0.55956	4	0.0617958	0.594901	4	-0.241669	1.0963	4	0.0810626	0.77244	4	-0.00305651	0.469718	4
ADRA2B	-0.337763	0.994374	3	0.052919	0.814771	3	0.486845	1.41998	3	-0.0963189	0.534251	3	-0.0862376	0.679219	3	-0.142839	0.80795	3
ADRA2C	-0.00206422	0.511411	4	-0.0453295	0.501074	4	-0.286867	0.965455	4	0.0133034	0.583492	4	-0.0032195	0.626175	4	-0.0565937	0.574801	4
ADRB1	0.143487	0.841445	4	-0.0631417	0.449525	4	0.0524634	0.608181	4	0.106145	0.762547	4	-0.0663151	0.571585	4	-0.0666513	0.610369	4
ADRB2	-0.0351907	0.547574	4	-0.0271198	0.570584	4	0.10926	0.810094	4	-0.17883	0.789193	4	-0.0542073	0.571135	4	-0.0893336	0.637059	4
ADRB3	-0.358935	1.27272	4	-0.00530859	0.681348	4	0.100609	0.776005	4	-0.0851043	0.511966	4	-0.0833102	0.663738	4	0.0492898	0.73096	4
ADRM1	0.0632071	0.612746	4	0.131219	0.968953	4	-0.192174	0.684096	4	-0.0179871	0.466932	4	-0.110391	0.817119	4	-0.0439809	0.508852	4
ADSS	0.0391476	0.576758	4	-0.0154298	0.588367	4	0.069502	0.62676	4	0.0949377	0.680848	4	-0.0693051	0.711758	4	-0.0765264	0.571139	4
ADTRP	0.0264523	0.644065	4	-0.108578	0.703827	4	-0.0195067	0.596489	4	0.196967	1.21171	4	-0.122437	0.839323	4	0.0712977	0.672644	4
AEBP1	-0.0200378	0.448314	4	-0.303231	1.27626	4	-0.0070264	0.66468	4	-0.0835919	0.501349	4	-0.154361	1.11232	4	-0.155376	0.926745	4
AFAP1L2	0.04255	0.751101	4	-0.292435	1.3874	4	-0.268434	1.03635	4	-0.00817432	0.524167	4	-0.0135652	0.612169	4	0.0295603	0.51637	4
AFDN	0.286602	1.49619	4	-0.0450837	0.509179	4	0.171093	0.814454	4	0.126529	0.802473	4	-0.106961	0.773862	4	0.0380189	0.636691	4
AFG1L	-0.103648	0.541865	4	-0.168737	0.639536	4	-0.144349	0.53681	4	0.00563656	0.474855	4	-0.216974	1.23327	4	-0.185647	1.05561	4
AGER	-0.0141421	0.572242	4	0.00582379	0.604443	4	0.159675	0.83961	4	-0.113981	0.692741	4	-0.0114827	0.450673	4	0.272459	1.51695	4
AGO2	0.18649	0.838236	4	-0.185554	0.736585	4	-0.185554	0.583444	4	-0.175024	0.739692	4	0.0269358	0.539221	4	-0.0244722	0.487313	4
AGPS	-0.34662	1.29365	4	-0.0797698	0.540558	4	-0.438076	1.29816	4	-0.116401	0.821437	4	-0.0323408	0.497774	4	-0.204216	1.09665	4
AGRN	0.126058	0.913112	4	0.114059	1.20727	4	-0.215652	0.742188	4	0.0153535	0.517874	4	0.105526	1.03055	4	0.021722	0.580152	4
AGTR1	0.271035	1.17446	4	0.276305	1.78027	4	-0.153183	0.524307	4	0.161941	0.805169	4	0.0981652	0.75843	4	-0.136015	0.896484	4
AGTR2	0.321313	1.23779	4	0.0493778	0.746659	4	-0.128766	0.538914	4	-0.140281	0.717158	4	-0.0538643	0.557463	4	-0.00470439	0.448478	4
AHCYL1	0.0643658	0.598374	4	-0.17308	0.78332	4	-0.0351287	0.43763	4	-0.232756	1.15606	4	0.0190052	0.496266	4	0.0168958	0.560812	4
AHNAK	0.0868934	0.835263	4	0.00782053	0.685584	4	-0.0693961	0.6821	4	0.00734745	0.688366	4	-0.0778317	0.768851	4	-0.0494952	0.630455	4
AHNAK2	0.0851076	0.660741	4	0.0458522	0.718311	4	-0.189085	0.598806	4	0.0450519	0.689423	4	-0.0948624	0.773805	4	0.0926683	0.856264	4
AHSG	-0.174805	0.623307	4	-0.247165	1.08877	4	0.00737399	0.586007	4	-0.0664323	0.482388	4	0.115054	0.805279	4	-0.1185	0.827483	4
AIF1	0.09311	0.647211	4	0.246225	1.57742	4	0.227091	0.848862	4	-0.301009	1.40521	4	-0.150081	0.922878	4	-0.2234	1.19447	4
AIF1L	-0.141494	0.62312	4	-0.00125694	0.591235	4	-0.0281292	0.543795	4	0.0837358	0.668005	4	0.086772	0.715697	4	0.151254	1.08431	4
AIFM2	0.0492271	0.607148	4	0.181783	1.31348	4	-0.0604519	0.490829	4	-0.177586	0.692879	4	0.0101195	0.486079	4	0.0662415	0.774483	4
AIG1	0.232813	1.08003	4	0.132833	1.05815	4	-0.180434	0.555453	4	0.0509137	0.751567	4	0.228332	1.3334	4	-0.0183761	0.502175	4
AJAP1	-0.126794	0.604676	4	-0.224663	1.03325	4	-0.0124564	0.486074	4	-0.0911427	0.582032	4	-0.224403	1.36333	4	-0.034559	0.477686	4
AJUBA	0.0783381	0.742949	4	0.151221	1.32011	4	-0.0989277	0.655924	4	0.0115356	0.69902	4	-0.0520496	0.740661	4	0.0305824	0.662712	4
AKAP10	0.143236	0.806257	4	0.100934	0.937102	4	0.299465	1.20336	4	-0.325814	1.2583	4	-0.051152	0.563986	4	-0.116093	0.700872	4
AKAP11	0.0254789	0.59426	4	-0.0182531	0.559352	4	0.0659343	0.644202	4	-0.0393318	0.506664	4	-0.159118	0.986673	4	-0.0901946	0.612363	4
AKAP12	-0.120177	0.55605	4	0.0547807	0.850414	4	-0.050404	0.750134	4	0.0719543	0.900246	4	0.0796275	0.890757	4	-0.0037232	0.533633	4
AKAP7	-0.23407	0.735567	4	-0.062987	0.456832	4	0.379323	1.30739	4	-0.0408091	0.466997	4	-0.00852286	0.61338	4	-0.0650557	0.643723	4
AKR1A1	-0.463283	1.89419	4	-0.377805	1.58654	4	-0.488481	1.61585	4	-0.162618	0.669682	4	0.00507993	0.476151	4	-0.10307	0.744825	4
AKR1B10	-0.140601	0.601565	4	-0.141693	0.569988	4	-0.0898398	0.451	4	0.0114234	0.48716	4	-0.0696983	0.723379	4	-0.091816	0.621861	4
AKR1B15	0.0535394	0.961902	4	-0.0937451	0.464731	4	-0.443263	1.39897	4	0.0979856	0.659909	4	0.0221505	0.540794	4	-0.00662711	0.762769	4
AKT1	0.0476586	0.652463	4	0.148595	1.02739	4	-0.161646	0.790132	4	0.184225	0.903806	4	0.179617	1.23411	4	0.186298	1.07991	4
AKT2	-0.0130463	0.528805	4	-0.139829	0.845379	4	-0.527391	1.68095	4	-0.237082	0.961654	4	-0.123224	0.821841	4	-0.130529	0.780998	4
AKTIP	-0.157997	0.647339	4	-0.168712	0.654817	4	0.226829	0.954159	4	-0.112896	0.591338	4	-0.0695319	0.633488	4	0.0408966	0.714761	4
ALCAM	0.0480986	0.563869	4	0.0385533	0.731468	4	0.00629232	0.524532	4	0.124058	0.717875	4	0.0446224	0.557834	4	-0.0212066	0.422814	4
ALDH3A1	-0.255335	0.907697	4	0.0692097	0.840823	4	-0.229101	0.764622	4	-0.0883175	0.594113	4	0.0116204	0.47848	4	0.0234455	0.56757	4
ALDH3B1	-0.117062	0.568907	4	0.050122	0.712958	4	0.0978257	0.68061	4	-0.111743	0.601725	4	0.181792	1.11007	4	0.277924	1.58221	4
ALG10B	-0.245779	1.01748	4	-0.299462	1.30141	4	-0.264376	0.86246	4	0.0803346	0.71243	4	-0.0345588	0.541214	4	-0.142844	0.825374	4
ALK	0.0560936	0.675773	4	-0.286606	1.08928	4	-0.348947	1.03292	4	0.270328	1.42415	4	-0.00577327	0.454796	4	-0.177339	1.07063	4
ALOX15	-0.144815	0.765915	4	-0.247299	0.885468	4	-0.302376	0.937917	4	-0.140324	0.634374	4	0.085209	0.767806	4	0.0238012	0.519939	4
ALOX15B	-9.86787e-05	0.517445	4	-0.124719	0.537389	4	0.254906	1.11698	4	-0.112321	0.530856	4	0.0835087	0.698758	4	0.0296433	0.522694	4
ALOXE3	-0.116923	0.457748	3	0.0921612	0.917178	3	0.226931	0.84899	3	-0.194251	0.682901	3	0.0250451	0.544102	3	0.0288713	0.556827	3
ALPI	0.0724414	0.730637	4	-0.00595515	0.601425	4	0.0521345	0.593484	4	-0.0989341	0.642618	4	-0.102353	0.811547	4	-0.085122	0.810491	4
ALPK2	0.245567	1.05765	4	-0.0776913	0.4832	4	-0.0965139	0.505036	4	-0.0579736	0.504724	4	-0.0318342	0.458641	4	-0.03129	0.638971	4
ALPL	-0.0455866	0.448955	4	0.0591612	0.834254	4	-0.275444	0.839243	4	-0.132185	0.658338	4	0.128339	0.874649	4	0.0983932	0.888201	4
ALPP	-0.0524056	0.701578	4	0.0173119	0.597231	4	0.118071	0.688924	4	-0.086392	0.56256	4	-0.0820671	0.78354	4	-0.0799663	0.705978	4
ALPPL2	0.0810509	0.833965	4	0.138235	1.23718	4	-0.246911	0.75346	4	0.167625	0.833068	4	-0.00220686	0.497816	4	0.159984	1.13852	4
ALS2CR12	-0.200786	0.63194	3	-0.366924	1.37453	3	-0.368131	0.964537	3	-0.0547093	0.392385	3	-0.0370337	0.471491	3	-0.26372	1.3153	3
AMACR	-0.121682	0.690003	4	-0.148934	0.784478	4	0.0762359	0.961271	4	-0.0777034	0.691918	4	-0.148	1.1952	4	0.00859503	0.720643	4
AMBP	-0.312538	0.994276	4	0.0328098	0.645417	4	0.0316853	0.637773	4	0.149551	0.853227	4	-0.150827	0.964693	4	0.0254772	0.629629	4
AMDHD1	0.0315363	0.542676	4	-0.216008	0.99541	4	-0.0912286	0.452497	4	-0.103681	0.530583	4	-0.129943	0.815194	4	-0.19327	1.09815	4
AMER1	-0.0120566	0.497688	4	-0.214448	0.967553	4	0.00619547	0.593073	4	-0.238741	0.987935	4	0.123884	0.936648	4	0.0451832	0.592498	4
AMER2	-0.0558997	0.417739	4	-0.110441	0.570131	4	-0.19166	0.59831	4	0.0101486	0.622188	4	0.0675425	0.688131	4	-0.000428045	0.537471	4
AMER3	-0.00875363	0.669663	4	-0.12574	0.612493	4	0.139712	0.7227	4	-0.0481325	0.482748	4	-0.11245	0.849283	4	-0.178664	0.940854	4
AMHR2	-0.0872961	0.532804	4	-0.10699	0.564484	4	-0.070796	0.549804	4	-0.0540206	0.620967	4	0.123161	1.00323	4	0.0755672	0.776	4
AMIGO1	0.372854	1.46978	4	0.0906619	0.959308	4	-0.0574116	0.757534	4	0.0250593	0.530123	4	0.0872352	0.77822	4	-0.110095	0.894908	4
AMIGO2	-0.206284	0.709365	4	0.0680569	0.784812	4	-0.209129	0.616344	4	-0.076647	0.494143	4	-0.138072	0.94639	4	0.0264838	0.559599	4
AMIGO3	0.216684	0.995715	4	0.0924235	0.846428	4	0.252332	0.906997	4	-0.154082	0.835432	4	0.0936377	0.835571	4	-0.11466	0.801392	4
AMN	0.0833583	0.596747	4	-0.176168	0.738853	4	-0.111307	0.530542	4	-0.0275087	0.570108	4	0.0699207	0.688243	4	0.103872	0.775294	4
AMOT	0.486091	1.84558	4	0.0332972	0.677354	4	0.053385	0.813119	4	-0.0968374	0.505145	4	0.142169	0.977605	4	-0.0757652	0.558998	4
AMOTL1	0.25451	1.04634	4	-0.238113	0.948641	4	0.0713122	0.71778	4	-0.0373706	0.470177	4	-0.161756	1.11495	4	-0.200706	1.41885	4
AMOTL2	0.424396	1.80591	4	-0.0339651	0.544015	4	-0.025406	0.645324	4	-0.182792	0.762653	4	0.138807	0.949179	4	-0.0222343	0.605183	4
AMPH	-0.0274863	0.501011	4	-0.290748	1.16139	4	0.255173	1.09401	4	-0.230779	1.01637	4	-0.11486	0.836003	4	-0.129721	0.768199	4
ANGPT1	-0.0361142	0.462073	4	0.020554	0.656585	4	0.103168	0.706094	4	0.205077	1.04155	4	0.0790846	0.707891	4	0.0412445	0.73607	4
ANGPTL1	0.0899495	0.637976	4	-0.129308	0.583055	4	-0.0846519	0.47218	4	0.0553337	0.63385	4	0.0324999	0.569202	4	-0.142576	0.832538	4
ANGPTL2	-0.0400531	0.678416	4	-0.0299375	0.719541	4	0.170422	1.10334	4	0.095895	0.879724	4	-0.0370655	0.605898	4	-0.00448235	0.734384	4
ANGPTL4	0.0811704	0.754689	4	-0.0638603	0.479383	4	-0.137766	0.489904	4	0.18685	0.947193	4	-0.0107925	0.433133	4	-0.00672312	0.452048	4
ANK2	-0.1208	0.597902	4	-0.186253	0.901975	4	0.150017	0.709516	4	-0.125969	0.631931	4	-0.219896	1.49877	4	0.137403	1.13696	4
ANK3	-0.212685	0.759966	4	-0.120384	0.654072	4	0.11921	1.07365	4	-0.14189	0.644094	4	-0.170221	1.07062	4	-0.102153	0.626321	4
ANKEF1	0.189244	0.876353	4	-0.000766864	0.573657	4	0.27205	1.23427	4	0.0286536	0.55953	4	-0.0800504	0.615064	4	0.0334856	0.587495	4
ANKFN1	0.16992	0.997713	4	-0.114161	0.601077	4	-0.243333	0.724438	4	-0.209908	0.898993	4	-0.0568515	0.921903	4	-0.215145	1.15839	4
ANKIB1	-0.0343746	0.481171	4	-0.174505	0.680358	4	-0.144235	0.674111	4	-0.210634	0.856259	4	-0.0420608	0.544688	4	0.0578262	0.660602	4
ANKLE2	0.179121	1.01196	4	-0.11495	0.581263	4	-0.179887	0.57279	4	-0.0846478	0.518479	4	-0.0136732	0.466668	4	-0.0130228	0.478558	4
ANKRA2	0.123024	0.783228	4	-0.306132	1.10336	4	-0.527142	1.51241	4	-0.0464253	0.549125	4	-0.157341	0.987637	4	0.218102	1.19008	4
ANKRD11	-0.0623368	0.572095	4	-0.149819	0.616428	4	-0.277191	1.00422	4	0.152475	0.851389	4	0.134771	1.00753	4	0.0319624	0.732878	4
ANKRD13A	-0.100777	0.558634	4	0.117922	1.02832	4	0.164376	0.738083	4	0.063569	0.894209	4	-0.0388425	0.480586	4	-0.00673298	0.49212	4
ANKRD13B	-0.219901	0.873596	4	-0.113716	0.670464	4	0.0328401	0.611718	4	-0.107511	0.555307	4	-0.03979	0.491908	4	0.183668	1.0344	4
ANKRD13D	0.046229	0.594561	4	-0.0204824	0.502661	4	0.135111	0.724013	4	-0.196044	0.824936	4	-0.00650613	0.435437	4	0.00787269	0.520539	4
ANKRD2	-0.0802822	0.526787	4	-0.144439	0.787137	4	-0.19196	0.678109	4	0.169395	0.841893	4	0.217352	1.45788	4	-0.0480712	1.038	4
ANKRD27	-0.0869987	0.574504	4	0.0177452	0.639152	4	-0.250509	0.693461	4	0.134483	0.788802	4	-0.109685	0.914182	4	-0.175954	1.10522	4
ANKRD35	-0.0364094	0.448176	4	-0.170213	0.865409	4	-0.244602	0.909881	4	0.235673	1.07975	4	-0.0484093	0.534184	4	0.0336922	0.621653	4
ANKRD42	0.228073	1.12642	4	-0.00957407	0.545158	4	0.19664	1.00093	4	-0.107942	0.644659	4	-0.0994282	0.662874	4	-0.039522	0.52257	4
ANKRD45	0.0709842	0.770282	4	-0.0490171	0.713704	4	0.185732	0.973454	4	-0.0883964	0.604996	4	0.0224342	0.581938	4	-0.0251591	0.465641	4
ANKS1B	-0.055766	0.507091	4	-0.0799527	0.438588	4	-0.26009	0.734677	4	-0.0729535	0.528689	4	-0.0020598	0.509331	4	-0.0574386	0.529292	4
ANO1	0.0161316	0.626357	4	-0.0673521	0.57036	4	-0.224914	0.608158	4	-0.11486	0.57529	4	-0.0507624	0.521273	4	0.0107848	0.674844	4
ANO10	-0.0975118	0.529371	4	0.0390189	0.863449	4	-0.0440141	0.478918	4	-0.234245	1.1016	4	-0.0634259	0.597258	4	0.0393533	0.602003	4
ANO2	0.0934893	0.724868	4	-0.0761613	0.484383	4	0.00801753	0.535397	4	-0.192461	0.911748	4	0.045579	0.642198	4	-0.0845373	0.597724	4
ANO3	0.0210323	0.627864	4	-0.149524	0.604167	4	-0.250217	0.719322	4	-0.146341	0.769674	4	-0.0706843	0.569905	4	-0.0364259	0.504449	4
ANO4	-0.114453	0.501176	4	-0.190595	0.722965	4	-0.228365	0.621906	4	-0.0466028	0.483862	4	-0.114961	0.864657	4	-0.0680522	0.54249	4
ANO5	-0.193223	0.724313	4	-0.159609	0.737131	4	0.496754	1.61409	4	-0.192128	0.859769	4	0.00976459	0.666831	4	0.0343566	0.556235	4
ANO6	-0.204538	0.741772	4	-0.0724251	0.457332	4	-0.127364	0.47345	4	-0.0555318	0.483275	4	-0.174575	1.03888	4	-0.211639	1.29336	4
ANO7	-0.153101	0.711219	4	-0.240771	0.868272	4	-0.0883952	0.489841	4	-0.106253	0.576373	4	-0.0965576	0.835743	4	0.101864	0.827846	4
ANO8	-0.0384486	0.534764	4	0.0973378	1.16239	4	-0.29395	0.853402	4	-0.205416	0.796675	4	-0.0647639	0.602635	4	0.111359	0.879596	4
ANO9	-0.0611566	0.501359	4	-0.0124594	0.642991	4	-0.275746	0.754083	4	0.0400979	0.598686	4	0.0241848	0.525901	4	0.0255832	0.531384	4
ANOS1	-0.014679	0.495781	4	-0.385346	1.6122	4	0.225856	0.835581	4	-0.308802	1.39619	4	-0.0389358	0.495288	4	-0.168289	0.991809	4
ANPEP	-0.110876	0.509867	4	-0.171385	0.648161	4	0.200407	1.39593	4	-0.294174	1.1601	4	-0.0280308	0.460275	4	-0.0794638	0.617775	4
ANTXR1	-0.129393	0.521322	4	-0.0244613	0.634892	4	-0.0657229	0.574309	4	0.150336	0.7939	4	0.00357545	0.465696	4	0.0422715	0.746693	4
ANTXR2	-0.166597	0.615886	4	0.0956341	0.902982	4	-0.166178	0.511182	4	0.0660901	0.620928	4	-0.00256321	0.442847	4	0.180271	1.10806	4
ANXA1	-0.0876567	0.506585	4	-0.238582	0.848346	4	0.0230168	0.681369	4	0.0655809	0.707227	4	0.0289543	0.587216	4	-0.0961602	0.605444	4
ANXA13	0.0693151	0.535627	3	-0.126297	0.498345	3	-0.257724	0.626467	3	-0.181614	0.764543	3	-0.129238	0.897126	3	0.142346	0.890224	3
ANXA2	-0.0773065	0.45474	4	-0.365249	1.24973	4	0.140425	0.706407	4	0.00221864	0.63755	4	-0.0148224	0.435369	4	0.0466722	0.552761	4
AOC2	-0.0940394	0.59468	4	-0.0636459	0.442429	4	-0.0846027	0.485872	4	-0.0837465	0.515582	4	0.0687656	0.710054	4	-0.0662087	0.596871	4
AOC3	0.0612045	0.6088	4	-0.0907446	0.453398	4	0.0565055	0.637352	4	0.133162	0.866855	4	0.0193405	0.520659	4	0.209216	1.19511	4
AP1G1	0.139963	0.769071	4	-0.0963263	0.538882	4	0.156144	0.743876	4	-0.120935	0.588251	4	-0.00690427	0.414863	4	-0.0697949	0.644951	4
AP1G2	-0.00155188	0.536266	4	0.0809659	1.02611	4	0.179707	0.977911	4	-0.103939	0.709504	4	0.0278007	0.583695	4	-0.199051	1.06278	4
AP2A1	-0.245693	0.780039	4	-0.00499605	0.605552	4	0.0839906	0.671888	4	0.00827334	0.547525	4	0.112624	1.0718	4	-0.214799	1.38421	4
AP2A2	-0.300493	0.927692	4	-0.228787	0.921481	4	-0.154772	0.570618	4	0.110779	0.893404	4	0.0412166	0.574189	4	0.0716997	0.727874	4
AP2B1	0.0270666	0.537416	4	-0.281686	1.01638	4	0.101585	0.633889	4	-0.0392112	0.459274	4	0.218151	1.61487	4	-0.12919	0.758457	4
AP2M1	-0.26683	0.899762	4	0.00624116	0.608707	4	-0.0119406	0.478637	4	-0.065394	0.529363	4	0.089459	0.862535	4	0.154921	1.0395	4
AP2S1	0.0467677	0.658312	4	-0.126078	0.588684	4	0.108742	0.685831	4	-0.35017	1.46532	4	-0.144997	0.937471	4	-0.0378287	0.466594	4
AP4E1	-0.114444	0.487531	4	-0.00897171	0.636164	4	-0.142387	0.482238	4	-0.11439	0.538689	4	0.161937	1.14131	4	-0.0527364	0.533554	4
APBB1	-0.129256	0.546935	4	-0.178854	0.783263	4	-0.149898	0.544524	4	0.00652554	0.496784	4	-0.0610783	0.568253	4	0.184939	1.0528	4
APBB1IP	-0.0969676	0.491104	4	0.0858623	0.952787	4	-0.22834	0.624814	4	0.0928509	0.678908	4	0.000900744	0.621253	4	0.0700621	0.63032	4
APC	0.0247996	0.548771	4	-3.03421e-05	0.633838	4	-0.31084	0.860578	4	-0.0461002	0.446747	4	0.0284119	0.509454	4	0.0335184	0.702697	4
APCDD1	-0.069661	0.530971	4	-0.00324652	0.629637	4	0.197675	0.797906	4	0.294307	1.32389	4	0.0235393	0.510857	4	0.0595927	0.618018	4
APEH	-0.310257	1.06362	4	-0.0575395	0.540459	4	-0.176636	0.582754	4	-0.267544	1.0228	4	-0.237253	1.65241	4	-0.0823101	0.77785	4
APLF	0.0961433	0.705402	4	-0.0538194	0.4601	4	-0.0705937	0.544497	4	-0.171107	0.796983	4	-0.0327362	0.516326	4	0.112423	0.774126	4
APLNR	0.0875492	0.713927	4	0.0314421	0.716512	4	-0.0293805	0.462861	4	0.0364178	0.675634	4	0.00161274	0.47667	4	-0.0520899	0.633121	4
APLP1	0.170713	0.851296	4	0.0104981	0.779032	4	-0.0103957	0.636597	4	-0.0681769	0.577729	4	-0.0980888	0.893927	4	0.00239834	0.524549	4
APLP2	-0.429592	1.55899	4	-0.0765269	0.480841	4	-0.219277	0.625941	4	-0.174596	0.825055	4	0.197531	1.40826	4	-0.0124999	0.448111	4
APMAP	-0.168057	0.864793	4	-0.0548418	0.60096	4	-0.299175	0.861205	4	-0.134371	0.693378	4	0.102182	0.831994	4	0.18136	1.15777	4
APOB	0.140604	0.733973	4	-0.105161	0.47364	4	-0.199175	0.642867	4	0.0467017	0.641669	4	0.0254832	0.544602	4	0.0684204	0.825715	4
APOBR	-0.0615052	0.475275	4	-0.189227	0.698995	4	-0.332626	1.15537	4	-0.315106	1.6633	4	-0.0142519	0.467088	4	-0.0106969	0.60798	4
APOC3	0.248554	1.05458	4	-0.319947	1.41917	4	-0.103669	0.490646	4	-0.133567	0.680785	4	-0.11341	0.820378	4	-0.179626	1.01127	4
APOD	-0.0672102	0.569371	4	-0.067685	0.530902	4	-0.067685	0.635848	4	0.273727	1.36387	4	-0.0714328	0.619212	4	-0.0119969	0.558248	4
APOH	-0.484419	2.02712	4	-0.330238	1.4466	4	0.059127	0.660008	4	0.016438	0.53134	4	0.147052	1.08498	4	0.0166044	0.502735	4
APOLD1	-0.314663	1.12647	4	-0.0541096	0.509295	4	-0.141208	0.51369	4	0.0101681	0.629843	4	-0.135755	0.998093	4	-0.10737	0.663492	4
APOO	0.158299	0.845385	4	0.115395	1.06887	4	-0.329783	0.869669	4	-0.373802	1.66649	4	-0.0475938	0.525452	4	-0.0169364	0.485757	4
APP	-0.121455	0.509527	4	0.0303935	0.673848	4	-0.163246	0.54518	4	-0.144516	0.746131	4	0.08217	0.684129	4	0.130084	0.968848	4
AQP1	0.0735026	0.633351	4	0.197854	1.2884	4	-0.172091	0.540153	4	-0.0166683	0.591785	4	0.0314609	0.578682	4	-0.0329492	0.465913	4
AQP10	-0.457447	1.42593	4	-0.411745	1.84305	4	-0.325267	0.853587	4	0.0160338	0.526628	4	-0.141415	1.01353	4	-0.018605	0.427628	4
AQP2	0.0422036	0.607999	4	-0.171253	0.7689	4	-0.166995	0.597124	4	0.0145755	0.652757	4	0.0115691	0.605271	4	0.0904131	0.74137	4
AQP3	0.170559	0.803734	4	-0.0923094	0.461494	4	0.0154602	0.587091	4	0.00783718	0.569683	4	0.0391134	0.551065	4	-0.0813901	0.557486	4
AQP4	-0.259311	0.986551	4	-0.232209	1.12335	4	-0.140532	0.566308	4	-0.0401827	0.581594	4	0.0718461	0.788112	4	0.0337428	0.534961	4
AQP5	0.149035	0.814698	4	0.127975	1.04555	4	-0.292289	0.835524	4	-0.154334	0.854329	4	0.137098	1.03329	4	-0.0193811	0.533345	4
AQP7	0.123956	0.911709	4	-0.0362902	0.493925	4	0.0810589	0.617303	4	-0.068369	0.481325	4	0.0592024	0.681517	4	-0.0691844	0.536721	4
AQP9	-0.0856316	0.442496	3	-0.0865351	0.602223	3	-0.109968	0.487594	3	-0.119681	0.648403	3	0.0687202	0.637934	3	-0.024364	0.410875	3
ARAP1	-0.103079	0.550342	4	-0.0199063	0.515929	4	0.132395	0.674428	4	-0.019812	0.507669	4	0.0381681	0.562385	4	-0.0337836	0.536908	4
ARAP3	0.117875	0.695689	4	-0.123651	0.58754	4	-0.118358	0.527677	4	-0.278675	1.23997	4	0.0263736	0.569632	4	-0.0291463	0.545245	4
ARC	-0.234588	0.860052	4	-0.163389	0.646154	4	-0.381286	1.26232	4	-0.0744911	0.552042	4	-0.301128	2.04798	4	-0.0913984	0.709327	4
AREG	-0.0711898	0.52441	4	0.160545	1.12502	4	-0.0446161	0.561645	4	-0.0266582	0.423665	4	0.0258453	0.509427	4	0.0897367	0.693889	4
ARF1	0.0678471	0.926434	4	-0.0191803	0.539764	4	0.0528037	0.636919	4	0.0657088	0.689937	4	0.166647	1.17276	4	-0.153297	1.07071	4
ARF6	0.159669	0.772629	4	0.223238	1.43254	4	0.065019	0.594688	4	-0.156825	0.652731	4	0.0968543	0.871246	4	0.208608	1.13977	4
ARHGAP10	-0.025923	0.554382	4	-0.0225958	0.514544	4	0.175642	1.06195	4	0.0788001	0.90231	4	0.0456196	0.706948	4	-0.0679318	0.677518	4
ARHGAP18	-0.146912	0.58116	4	-0.255866	1.11919	4	-0.294538	0.909709	4	-0.0372744	0.43779	4	0.0219098	0.539727	4	-0.205481	1.09746	4
ARHGAP19	0.0332028	0.632953	4	-0.14161	0.615361	4	-0.218094	0.649456	4	-0.187372	0.761157	4	0.0928626	0.799567	4	-0.148484	0.853855	4
ARHGAP21	0.0560176	0.635205	4	-0.0379799	0.497998	4	0.0628775	0.762367	4	-0.0182274	0.468272	4	-0.0231289	0.471933	4	0.0647864	0.6874	4
ARHGAP22	-0.138832	0.540916	4	-0.0478431	0.56812	4	0.152762	0.990381	4	-0.0868003	0.567568	4	-0.0150747	0.618336	4	0.00938282	0.587413	4
ARHGAP23	-0.0768983	0.566241	4	-0.0636551	0.530653	4	0.0158382	0.580418	4	-0.0275617	0.519222	4	0.0486955	0.566021	4	-0.0318748	0.468218	4
ARHGAP24	0.234512	1.0464	4	0.167573	1.16545	4	-0.259652	0.700289	4	-0.179502	0.745759	4	-0.177649	1.26654	4	-0.0757556	0.662177	4
ARHGAP28	-0.129516	0.564362	4	-0.128515	0.529417	4	-0.10784	0.531243	4	-0.0245021	0.582118	4	-0.109166	0.767704	4	-0.197665	1.07336	4
ARHGAP29	-0.124526	0.612843	4	-0.105712	0.592016	4	-0.158781	0.557686	4	0.0839248	0.634976	4	0.0640684	0.6379	4	-0.0036945	0.567725	4
ARHGAP33	0.0435659	0.561136	4	0.102229	0.930876	4	0.446848	1.52057	4	0.0971211	0.726762	4	0.0138975	0.474259	4	-0.0295467	0.497301	4
ARHGAP35	0.362295	1.52655	4	-0.299812	1.34554	4	-0.193875	0.672457	4	-0.0540587	0.490954	4	0.0667308	0.650663	4	0.0531824	0.573391	4
ARHGAP36	0.22623	1.24742	4	-0.150832	0.714848	4	-0.0128818	0.784491	4	-0.148429	0.617882	4	0.0595242	0.606959	4	0.0611613	0.672148	4
ARHGAP40	-0.0485229	0.501326	4	-0.261381	1.10453	4	0.469123	1.52672	4	-0.0748403	0.562215	4	0.114688	0.834274	4	0.000986875	0.472426	4
ARHGAP45	0.00670338	0.612467	4	-0.117855	0.587477	4	-0.0539543	0.680413	4	0.0214814	0.65984	4	-0.133363	0.804473	4	0.0725184	0.691267	4
ARHGAP5	-0.0955055	0.50145	4	-0.212433	0.949348	4	-0.24081	1.117	4	-0.423417	2.08902	4	0.117706	0.932449	4	-0.0770603	0.63923	4
ARHGDIG	-0.416232	1.03468	2	-0.337509	1.00896	2	0.022587	0.579341	2	-0.0654941	0.407145	2	0.241148	1.16831	2	0.0286022	0.463579	2
ARHGEF1	-0.612293	2.26536	4	-0.480898	1.81806	4	-0.485892	1.5381	4	-0.0213019	0.691853	4	-0.362514	2.223	4	-0.0629371	0.777145	4
ARHGEF11	-0.242831	0.99215	4	-0.287702	1.21633	4	-0.091587	0.461003	4	-0.345254	1.24451	4	-0.239321	1.48433	4	-0.0225438	0.503077	4
ARHGEF12	-0.288123	1.01996	4	-0.126783	0.56244	4	0.0611843	0.74852	4	-0.0649043	0.636384	4	-0.106724	0.855913	4	0.0608744	0.680242	4
ARHGEF15	0.0954499	0.931426	4	-0.2002	0.919225	4	-0.190032	0.920931	4	-0.0731394	0.488352	4	-0.0959813	0.806736	4	-0.127639	0.719261	4
ARHGEF18	0.171986	0.931683	4	-0.0393979	0.561406	4	-0.207323	0.797334	4	-0.0683602	0.470201	4	-0.175253	1.27025	4	-0.00556066	0.460631	4
ARHGEF2	-0.159082	0.602468	4	-0.0350579	0.523655	4	-0.0895448	0.625648	4	-0.210782	0.873715	4	-0.0498032	0.767329	4	-0.0862204	0.677751	4
ARHGEF25	-0.248636	0.823588	4	-0.130267	0.555991	4	-0.266864	0.766633	4	-0.00148882	0.474388	4	0.035023	0.555396	4	0.101785	0.732351	4
ARHGEF26	-0.011678	0.498417	4	-0.258374	1.09844	4	0.0117141	0.51925	4	-0.0738816	0.713222	4	-0.0455698	0.709707	4	-0.313811	1.63324	4
ARHGEF28	-0.0370131	0.462337	4	0.169686	1.15098	4	-0.0469313	0.422493	4	-0.157511	0.642012	4	-0.00448519	0.45046	4	-0.0369365	0.555384	4
ARHGEF39	0.141376	0.768685	4	-0.212176	0.8072	4	-0.24924	0.673381	4	-0.0881888	0.505049	4	-0.0596296	0.64592	4	0.0143079	0.504033	4
ARHGEF4	-0.340082	1.09775	4	-0.0924159	0.502692	4	-0.24586	0.819695	4	-0.133926	0.664622	4	-0.142122	0.996204	4	-0.0190514	0.638016	4
ARHGEF5	0.133025	0.768149	4	-0.178054	0.697907	4	0.137112	0.816691	4	0.089867	0.970914	4	-0.103542	0.686501	4	-0.00087212	0.529981	4
ARID2	0.187494	0.987776	4	-0.0918818	0.512095	4	0.149817	0.92884	4	0.0579162	0.602115	4	0.0554033	0.667745	4	0.0191899	0.644387	4
ARID4A	-0.0529321	0.435373	4	-0.0829783	0.496601	4	0.339075	1.27893	4	0.00286608	0.508863	4	0.0972104	0.764924	4	0.107684	0.849883	4
ARID5B	0.276682	1.21502	4	0.0764458	0.819039	4	-0.078024	0.530748	4	0.112349	0.816588	4	0.167668	1.09798	4	0.066316	0.697597	4
ARL13B	0.0513617	0.625623	4	0.143101	1.02949	4	0.324918	1.26357	4	-0.0650549	0.55173	4	0.0181573	0.546492	4	0.0645849	0.710355	4
ARL15	0.100128	0.763033	4	-0.0178567	0.65094	4	0.025516	0.760825	4	0.158857	0.898553	4	0.181856	1.16886	4	0.121455	0.83874	4
ARL4A	-0.0453237	0.492489	4	-0.00953036	0.549836	4	-0.0361254	0.443477	4	0.259709	1.21625	4	-0.0942254	0.73438	4	-0.19232	1.10517	4
ARL4C	-0.193202	0.681051	4	-0.116117	0.60979	4	0.137573	0.792622	4	-0.00964425	0.475886	4	-0.0750044	0.615984	4	0.035173	0.582576	4
ARL4D	0.126851	0.759699	4	-0.0798372	0.508094	4	0.0812798	0.606594	4	-0.00833514	0.637239	4	-0.0165754	0.577478	4	0.0641769	0.668296	4
ARL6	0.0235311	0.687801	4	0.0977027	0.906906	4	0.00817684	0.638238	4	-0.00537758	0.551729	4	0.0195263	0.618764	4	-0.074323	0.65312	4
ARL6IP5	-0.180512	0.643073	4	-0.0593582	0.432094	4	-0.0347435	0.462038	4	0.0378829	0.523419	4	0.0696456	0.628205	4	0.0373467	0.718083	4
ARMC12	-0.0174417	0.446747	4	-0.131352	0.572963	4	0.167938	0.793715	4	0.187332	1.12753	4	0.0130559	0.488877	4	0.0648938	0.612016	4
ARMCX5	-0.184943	0.885425	4	-0.156112	0.711756	4	-0.211946	0.777512	4	-0.0274725	0.547162	4	0.0675749	0.687898	4	-0.0396505	0.50054	4
ARPC1A	0.0151827	0.531794	4	-0.0579346	0.512498	4	-0.183296	0.68457	4	-0.308449	1.38852	4	-0.046626	0.535203	4	-0.0897184	0.62554	4
ARPC5	-0.158227	0.556498	4	-0.146938	0.572545	4	-0.0335202	0.522248	4	0.00842759	0.694496	4	0.124696	0.847246	4	-0.00517784	0.602972	4
ARRB1	0.189895	0.83054	4	0.07892	0.973791	4	0.130813	0.656013	4	-0.0739986	0.534413	4	0.00904514	0.485849	4	0.311707	2.06113	4
ARRB2	-0.155859	0.596585	4	-0.196788	0.81921	4	0.178606	0.856048	4	0.0530272	0.667016	4	0.0751321	0.728375	4	-0.046887	0.517139	4
ARRDC1	-0.0136894	0.48652	4	-0.121775	0.509487	4	0.118234	0.661304	4	-0.0130717	0.565897	4	0.0287713	0.494717	4	0.0635658	0.676666	4
ARRDC3	0.103323	0.732215	4	0.136991	1.18022	4	-0.0834304	0.617959	4	-0.0336338	0.578808	4	-0.0489956	0.641737	4	0.0434351	0.552546	4
ARRDC4	-0.0873772	0.446125	3	0.207015	1.20989	3	-0.0293576	0.551055	3	-0.168411	0.742693	3	0.0625446	0.619793	3	-0.176465	1.04211	3
ARSB	-0.340464	1.27163	4	-0.0898387	0.508917	4	-0.423107	1.21529	4	0.19528	1.25852	4	0.0286121	0.524498	4	-0.00370881	0.445093	4
ARSE	0.0245359	0.53781	4	-0.0356966	0.531112	4	-0.176425	0.527646	4	0.0634628	0.655755	4	-0.0400398	0.610868	4	-0.101047	0.655234	4
ARSF	0.152927	0.843592	4	-0.0677959	0.604163	4	-0.214323	0.587363	4	-0.0930463	0.590804	4	-0.022573	0.445616	4	-0.0248111	0.464298	4
ART1	0.148693	0.962142	4	0.0447819	0.8887	4	-0.104779	0.544055	4	-0.0594899	0.477212	4	-0.0159991	0.49701	4	0.0214558	0.516967	4
ART3	-0.0971723	0.571788	4	-0.0959111	0.639858	4	-0.267224	0.722029	4	0.101642	0.734383	4	-0.00832155	0.549494	4	0.0145784	0.607365	4
ART4	0.104756	0.725366	4	0.0299965	0.648175	4	-0.0456023	0.427559	4	-0.00926714	0.645462	4	-0.0630763	0.589146	4	-0.0596275	0.558697	4
ARVCF	-0.0809043	0.569344	4	0.11152	1.04305	4	-0.0783177	0.562262	4	0.0520341	0.629329	4	-0.0755632	0.647023	4	-0.00755586	0.637991	4
ASAH1	-0.0346341	0.434952	4	-0.241628	1.01731	4	-0.22731	1.05555	4	-0.314767	1.46782	4	0.0876415	0.739568	4	-0.0676512	1.07087	4
ASAH2	-0.0804329	0.444035	4	-0.0927272	0.532115	4	-0.1661	0.587017	4	0.0171074	0.659201	4	-0.107446	0.747744	4	-0.056829	0.555786	4
ASAP1	-0.171346	0.6171	4	0.0121105	0.619193	4	0.0869135	0.641117	4	-0.184097	0.758269	4	0.0493025	0.608817	4	0.171769	1.17072	4
ASAP2	-0.0840589	0.479779	4	-0.100357	0.475845	4	-0.186348	0.69291	4	-0.10199	0.676629	4	-0.0536623	0.592842	4	0.160774	1.05858	4
ASB5	-0.0867007	0.541301	4	-0.212558	0.825204	4	-0.157995	0.522249	4	-0.0922605	0.529379	4	-0.163722	1.02651	4	-0.136225	0.847988	4
ASGR1	-0.142768	0.563031	4	-0.0330808	0.620899	4	0.253524	1.02801	4	-0.189008	0.797461	4	-0.102235	0.671146	4	-0.166302	0.944434	4
ASGR2	-0.406042	1.4798	4	0.0222566	0.658988	4	-0.42886	1.32154	4	-0.145428	0.725923	4	0.202264	1.40514	4	-0.113326	0.721082	4
ASH2L	0.131039	0.763929	4	-0.254181	1.02932	4	-0.0170246	0.460899	4	0.025816	0.772499	4	0.196138	1.30311	4	-0.0420175	0.468576	4
ASIC1	-0.150332	0.571052	4	-0.247804	0.897913	4	0.0429794	0.595301	4	-0.193562	0.810572	4	-0.0369313	0.553714	4	-0.150744	0.81418	4
ASIC2	-0.0846737	0.489865	4	-0.00613011	0.632299	4	-0.164459	0.588723	4	0.0976131	0.683127	4	-0.0451318	0.541577	4	0.100353	0.885354	4
ASIC3	0.141556	0.986499	4	0.0969359	0.955794	4	-0.0388343	0.436082	4	-0.0730213	0.471452	4	0.00894632	0.48694	4	0.00341445	0.511167	4
ASIC4	0.396651	1.43577	4	-0.140797	0.723798	4	-0.0314848	0.511977	4	0.0178922	0.520815	4	0.0159474	0.483957	4	-0.0278948	0.499914	4
ASIC5	-0.0727569	0.454271	4	0.0905578	0.887411	4	0.178782	0.903427	4	-0.0133428	0.473127	4	-0.0363491	0.580359	4	-0.0875994	0.709383	4
ASPH	0.0135941	0.541402	4	-0.195473	0.841152	4	0.281024	1.06035	4	-0.0053666	0.509834	4	0.0587157	0.634459	4	-0.0199493	0.465623	4
ASPM	-0.00509031	0.574215	4	-0.285808	0.990294	4	-0.135502	0.517997	4	0.227479	1.09321	4	0.286136	1.82743	4	-0.194781	1.0776	4
ASPN	0.164431	0.846693	4	0.0521841	0.83661	4	-0.0642286	0.623449	4	-0.0890716	0.535898	4	0.0542767	0.596393	4	0.110885	0.894009	4
ASPSCR1	-0.0783917	0.707503	4	0.000965815	0.981588	4	-0.225523	0.624471	4	-0.137679	0.628583	4	0.0423038	0.557473	4	-0.278178	1.49346	4
ASTL	-0.161815	0.574102	4	-0.00172152	0.759737	4	-0.168871	0.521254	4	-0.0780362	0.574486	4	-0.113979	0.718524	4	-0.130588	0.719063	4
ASTN1	-0.0447145	0.66161	4	-0.131789	0.656268	4	-0.0191509	0.526337	4	-0.0400674	0.431577	4	-0.131041	1.04488	4	-0.14622	0.980809	4
ATAD1	-0.283736	0.947344	4	-0.440889	2.08879	4	0.370758	1.26761	4	-0.365945	1.49125	4	-0.305472	1.9333	4	0.066673	0.677537	4
ATF4	-0.0710964	0.59371	4	0.0126033	0.659021	4	-0.0800112	0.645871	4	0.146103	0.941041	4	-0.0998622	0.802142	4	-0.0998622	0.743639	4
ATF6B	0.236864	0.956848	4	-0.0959627	0.44941	4	0.00212	0.538319	4	0.0153444	0.507506	4	0.0196013	0.580402	4	-0.230539	1.46353	4
ATG13	0.120229	0.799633	4	-0.0673098	0.512039	4	-0.115251	0.561224	4	0.0263939	0.583454	4	-0.0308328	0.523702	4	-0.100739	0.788686	4
ATG3	-0.0132261	0.581599	4	-0.188872	0.686801	4	-0.0737214	0.501347	4	0.0194533	0.604813	4	-0.0916254	0.696507	4	0.0318471	0.646933	4
ATG7	-0.042775	0.509532	4	-0.0541192	0.481389	4	0.0989409	0.899867	4	-0.00381005	0.51259	4	0.0131447	0.461656	4	0.152857	0.881673	4
ATG9A	0.128555	0.761205	4	-0.0725508	0.515787	4	-0.265397	0.918838	4	0.00219347	0.470605	4	0.0752897	0.728404	4	-0.014617	0.459612	4
ATIC	-0.413715	1.27669	4	-0.143983	0.672622	4	-0.0611711	0.788398	4	0.0854144	0.636731	4	-0.224177	1.36484	4	0.0203537	0.508585	4
ATL1	-0.2049	0.701023	4	-0.188493	0.88822	4	-0.446608	1.21558	4	-0.175297	0.845706	4	0.1427	1.01528	4	-0.034223	0.569726	4
ATOX1	-0.06939	0.587965	4	0.0217828	0.79494	4	0.117336	0.708433	4	-0.057755	0.504181	4	0.115519	0.950919	4	0.0323313	0.826853	4
ATP10A	0.117266	0.835389	4	-0.16438	0.853575	4	-0.51605	1.64634	4	-0.246664	1.15671	4	-0.282171	1.65672	4	-0.308215	1.61614	4
ATP10D	-0.415335	1.49001	4	-0.248396	0.985297	4	0.335034	1.19117	4	0.0944262	1.04089	4	-0.140088	1.04036	4	-0.0679168	0.653029	4
ATP11A	0.143057	0.819372	4	-0.0232419	0.508877	4	0.046359	0.618312	4	0.0588516	0.58514	4	0.0248093	0.535862	4	0.0706028	0.674017	4
ATP11C	-0.0569088	0.67554	4	-0.0887262	0.586945	4	0.1205	0.698493	4	-0.118211	0.601279	4	-0.0101249	0.542667	4	-0.0837246	0.613899	4
ATP13A3	-0.357607	1.12717	4	0.122527	0.987998	4	-0.324655	1.20794	4	-0.231201	0.889862	4	-0.0617384	0.625378	4	-0.11579	0.722778	4
ATP1A1	-0.227367	0.832942	4	-0.0881052	0.445964	4	0.0776586	0.625388	4	-0.192967	0.950869	4	0.108988	0.842122	4	-0.0138457	0.703865	4
ATP1A2	-0.235254	0.825615	4	-0.137004	0.579056	4	-0.148357	0.629104	4	0.0874622	0.801809	4	0.137084	1.12612	4	-0.00451742	0.477111	4
ATP1A3	0.0109312	0.6909	4	-0.09932	0.915585	4	-0.169114	0.653816	4	-0.0949301	0.859141	4	0.0627919	0.613352	4	-0.333899	1.96776	4
ATP1A4	0.00641741	0.516769	4	-0.145292	0.599428	4	-0.00863894	0.532334	4	-0.0359031	0.462554	4	0.0423603	0.639649	4	0.0836787	0.696765	4
ATP1B1	-0.240778	0.835627	4	0.143986	0.992643	4	0.200581	0.8518	4	0.0989436	0.826932	4	0.125881	0.828615	4	-0.108311	0.760937	4
ATP1B2	-0.21097	0.722208	4	-0.0155333	0.652244	4	0.0836651	0.708941	4	0.0143784	0.543857	4	0.0220572	0.805456	4	0.0782567	0.770131	4
ATP1B3	0.293408	1.36495	4	-0.146587	0.598072	4	-0.165136	0.565528	4	0.0191444	0.560044	4	0.0429625	0.590075	4	-0.134259	0.727781	4
ATP23	0.216436	1.15588	4	-0.0379581	0.481861	4	-0.184194	0.570138	4	-0.293603	1.14259	4	0.0389842	0.609795	4	-0.277618	1.5689	4
ATP2B1	0.0911346	0.675194	4	-0.150361	0.5793	4	0.399912	1.44789	4	-0.136862	0.707507	4	0.0151328	0.564381	4	-0.0804381	0.687164	4
ATP2B2	-0.12687	0.606463	4	0.0719614	1.05733	4	0.268766	1.06296	4	-0.136525	0.731288	4	-0.0173373	0.558345	4	0.134498	1.05434	4
ATP2B3	-0.0676231	0.434779	4	-0.127556	0.549868	4	-0.0461666	0.458346	4	-0.0893474	0.74733	4	0.0618406	0.742208	4	-0.00768402	0.47894	4
ATP2B4	-0.235707	0.92794	4	-0.0342875	0.512225	4	0.00386854	0.594369	4	-0.0282464	0.444697	4	-0.0203394	0.43186	4	-0.0186266	0.431853	4
ATP2C2	-0.160865	0.596599	4	-0.0968262	0.51437	4	0.143393	0.934989	4	0.0651235	0.751818	4	0.00234523	0.443894	4	-0.0383534	0.556177	4
ATP4A	-0.25412	0.849546	4	-0.206638	0.774142	4	0.219355	0.941821	4	-0.156587	0.686351	4	-0.0673511	0.559697	4	0.11451	0.804134	4
ATP4B	-0.282965	1.08431	4	-0.244193	1.02149	4	0.114031	0.640933	4	0.166475	0.989217	4	0.127055	0.923366	4	0.155452	1.15305	4
ATP5A1	-0.0957723	0.66205	4	-0.103458	0.518055	4	0.0452826	0.656707	4	-0.0541493	0.485758	4	-0.0616332	0.709502	4	-0.0630625	0.570702	4
ATP6AP1	-0.468964	1.61383	4	0.00301183	0.643436	4	0.0243465	0.534492	4	0.0705046	0.769423	4	-0.0580675	0.5793	4	0.0367545	0.53973	4
ATP6AP2	0.0307419	0.551223	4	-0.150706	0.674477	4	-0.0172303	0.473979	4	0.202412	1.10554	4	-0.0386972	0.604164	4	-0.208023	1.19134	4
ATP6V0A1	-0.371428	1.31711	4	-0.0534341	0.469602	4	-0.154034	0.535664	4	-0.117709	0.550052	4	-0.0428834	0.518716	4	-0.0243469	0.4637	4
ATP6V0A2	-0.351575	1.42308	4	-0.0975202	0.528456	4	-0.158681	0.524046	4	-0.0550784	0.699431	4	0.197503	1.398	4	0.0236713	0.563183	4
ATP6V0A4	-0.0338305	0.43192	4	0.175423	1.19406	4	-0.42055	1.39442	4	-0.179461	0.703895	4	0.0619843	0.637439	4	0.210476	1.23734	4
ATP7A	-0.0271526	0.669798	4	-0.0133361	0.558659	4	-0.267254	0.727724	4	-0.0231693	0.426759	4	-0.0671484	0.621178	4	-0.105172	0.746686	4
ATP8A1	-0.227608	0.705389	4	-0.0188601	0.513134	4	-0.190176	0.56541	4	-0.0104472	0.480701	4	0.097578	0.978886	4	-0.0692531	0.592154	4
ATP8A2	0.196806	0.91548	4	-0.196842	0.778572	4	0.0935988	0.858325	4	0.0519094	0.626446	4	-0.048948	0.617671	4	-0.0462153	0.494082	4
ATP8B1	-0.0689961	0.507024	4	-0.043184	0.530291	4	-0.046816	0.557861	4	0.0437042	0.839434	4	-0.0745462	0.626246	4	-0.122419	0.735393	4
ATP8B2	-0.148138	0.944154	4	-0.153233	0.627109	4	-0.139367	0.490262	4	-0.0682755	0.487685	4	-0.146181	1.10381	4	0.0532282	0.646443	4
ATP8B4	-0.142908	0.962631	4	-0.00307486	0.598404	4	-0.00702607	0.505954	4	0.0377855	0.597363	4	-0.215363	1.65524	4	-0.0189961	0.503928	4
ATRAID	-0.124449	0.524137	4	-0.049918	0.677398	4	-0.0927006	0.580761	4	-0.161533	0.839007	4	0.0466019	0.84316	4	-0.0256533	0.464677	4
ATRN	-0.336057	1.2028	4	-0.0655243	0.437199	4	-0.346634	1.0797	4	0.040782	0.595454	4	0.00862094	0.468979	4	0.117723	0.859233	4
ATRNL1	-0.0107439	0.505879	4	-0.0392504	0.518844	4	0.0139102	0.49725	4	-0.208902	0.870384	4	0.0429492	0.600538	4	0.00979992	0.485624	4
ATRX	0.0961976	0.70293	4	-0.24272	1.10658	4	-0.0477063	0.466535	4	-0.159975	0.695757	4	-0.129244	1.00856	4	-0.226197	1.34534	4
ATXN10	-0.332554	1.17692	4	-0.18169	0.671359	4	-0.354664	1.03142	4	0.100133	0.746139	4	-0.082944	0.642106	4	0.228693	1.38683	4
ATXN3	0.250001	0.725652	1	-0.0503228	0.354667	1	-0.376644	0.75394	1	-0.114925	0.399672	1	0.347644	1.35418	1	-0.34232	1.23913	1
ATXN7L3	-0.164288	1.1746	4	-0.283863	1.0885	4	-0.252821	1.29788	4	0.00254798	0.548788	4	0.179346	1.28272	4	-0.0147901	0.461528	4
AVEN	-0.280014	0.948529	4	0.0330322	0.665942	4	-0.0218423	0.523121	4	-0.156015	0.701369	4	-0.0530718	0.548091	4	0.0324344	0.551436	4
AVPI1	0.453416	1.73484	4	-0.0929041	0.623836	4	0.189307	0.821537	4	0.491278	2.34356	4	0.0504617	0.623054	4	0.107993	0.919706	4
AVPR1A	0.102276	0.99348	4	-0.194646	0.752237	4	0.227682	0.954557	4	0.0293344	0.544822	4	0.0621786	0.657599	4	0.0487324	0.620925	4
AVPR1B	-0.213862	0.722537	4	-0.0880707	0.447042	4	-0.015487	0.584594	4	0.185022	1.11108	4	-0.0132928	0.447585	4	0.0577996	0.646148	4
AVPR2	0.125147	0.78554	4	-0.089529	0.464012	4	-0.289399	0.878666	4	-0.112959	0.583134	4	-0.0603255	0.6955	4	-0.275514	1.44711	4
AXIN1	-0.0485838	0.619709	4	-0.165255	0.619607	4	-0.0522109	0.971293	4	-0.154926	0.699525	4	0.0358055	0.640923	4	-0.0613883	0.611759	4
AXIN2	0.192518	1.13978	4	-0.0181578	0.587917	4	0.279207	1.04287	4	0.0485699	0.886882	4	0.0458804	0.731661	4	0.134817	0.947395	4
AXL	-0.216214	0.668605	4	-0.142444	0.612474	4	-0.146603	0.523526	4	-0.0297109	0.49755	4	-0.0174805	0.456212	4	0.229432	1.33871	4
B2M	-0.0478597	0.451711	4	0.0224699	0.655887	4	-0.124641	0.486641	4	-0.00366335	0.514435	4	-0.118285	0.808836	4	0.249119	1.38683	4
B3GALNT1	0.13056	0.934158	4	-0.0762529	0.419852	4	0.437562	1.81566	4	-0.382005	1.55535	4	-0.149814	0.954197	4	0.162618	0.981399	4
B3GALNT2	0.0168443	0.508165	4	-0.0753901	0.460136	4	-0.143282	0.520598	4	-0.184814	0.764018	4	0.133664	1.13031	4	0.138115	1.08143	4
B3GALT1	0.0571045	0.674463	4	0.0737204	0.983754	4	0.458698	1.60652	4	0.105201	0.925648	4	0.00962143	0.579277	4	0.0128837	0.497313	4
B3GALT2	0.0612179	0.889091	4	0.155023	1.18369	4	-0.331224	0.938222	4	0.0710488	0.675159	4	0.0847343	0.773381	4	0.165137	1.05034	4
B3GALT5	0.215856	1.19305	4	-0.0320184	0.591699	4	-0.0256143	0.462063	4	-0.167876	0.674911	4	-0.050645	0.642021	4	-0.111974	0.725926	4
B3GALT6	0.253052	1.05434	4	-0.182245	0.877911	4	-0.250948	0.749548	4	0.102626	0.666539	4	-0.0778141	0.807192	4	-0.0325676	0.512491	4
B3GLCT	-0.0402773	0.464798	4	-0.110642	0.574226	4	-0.325829	0.850051	4	-0.0813534	0.489875	4	0.0132039	0.479086	4	0.149616	1.10009	4
B3GNT2	0.161026	0.819877	4	0.0278682	0.712871	4	0.0797764	0.603319	4	0.0874619	0.740168	4	-0.0255624	0.568627	4	0.0952948	0.745834	4
B3GNT3	-0.169762	0.593483	4	-0.287105	1.10101	4	-0.0391727	0.525567	4	0.222115	1.07737	4	-0.0299095	0.510343	4	-0.0402723	0.466322	4
B3GNT4	0.0856473	0.707917	4	-0.0516794	0.453376	4	-0.254481	0.851485	4	0.0771024	0.627916	4	0.19167	1.44384	4	0.145836	1.08874	4
B3GNT5	-0.186278	0.786281	4	-0.0596259	0.516046	4	-0.0310457	0.585594	4	-0.205453	0.950768	4	-0.205334	1.07661	4	-0.0637942	0.546983	4
B3GNT6	0.0264912	0.572492	4	0.108449	0.975206	4	-0.0586941	0.714568	4	0.189449	0.987103	4	-0.12779	0.849489	4	-0.128771	0.76309	4
B3GNT7	0.0907805	0.691591	4	-0.145521	0.834672	4	-0.131725	0.496208	4	-0.286064	1.09248	4	-0.181961	1.12507	4	-0.240984	1.29729	4
B3GNT8	0.484335	1.93721	4	0.0971963	1.04466	4	0.167684	0.915386	4	0.0265296	0.531029	4	0.169529	1.18798	4	0.124035	0.828619	4
B3GNT9	0.0429118	0.581705	4	-0.0992252	0.506495	4	-0.168772	0.54295	4	-0.0111091	0.554832	4	-0.0927944	0.766204	4	-0.104831	0.689536	4
B4GALT1	-0.0952696	0.484717	4	-0.0878069	0.59458	4	0.0728949	0.619102	4	-0.0758804	0.470941	4	0.0704811	0.804397	4	-0.0138283	0.459814	4
B4GALT3	-0.27148	1.25082	4	-0.0388913	0.908511	4	0.268996	1.02056	4	0.125016	1.03137	4	0.253803	1.77813	4	-0.199665	1.04793	4
B4GALT5	-0.16619	0.596442	4	0.0230168	0.685654	4	-0.381138	1.13717	4	0.121483	0.800033	4	-0.00175508	0.534002	4	-0.0401035	0.593121	4
BACE1	-0.194809	0.703433	4	-0.193473	0.778317	4	-0.129197	0.568231	4	0.206458	1.01428	4	-0.00488879	0.567216	4	0.257107	1.61754	4
BACE2	-0.105593	0.516543	4	0.0431593	0.731408	4	-0.105593	0.524067	4	-0.116523	0.58743	4	0.00636513	0.491404	4	-0.00932454	0.49525	4
BAG3	-0.0884047	0.477689	4	-5.76043e-05	0.56307	4	-0.0830657	0.426213	4	0.0661191	0.726264	4	0.019514	0.518653	4	0.0270208	0.529028	4
BAG5	-0.0677964	0.52209	4	-0.155646	0.639446	4	-0.0868084	0.500886	4	-0.106639	0.560417	4	-0.00995108	0.510681	4	-0.116021	0.881299	4
BAIAP2	0.449978	1.98909	4	0.352469	2.35574	4	-0.159625	0.600817	4	-0.0175079	0.631727	4	-0.0237305	0.577303	4	0.0670513	0.683486	4
BAIAP2L1	0.0173665	0.580141	4	-0.210005	0.772818	4	-0.28169	0.833472	4	0.149828	0.857783	4	-0.0220154	0.520866	4	0.00718927	0.494733	4
BAIAP2L2	-0.112614	0.593737	4	0.208586	1.29193	4	-0.143222	1.09854	4	-0.0764299	0.569701	4	-0.0531907	0.556652	4	-0.210979	1.14678	4
BAIAP3	-0.0849321	0.511442	4	-0.113226	0.522992	4	-0.155286	0.520528	4	0.0215214	0.536185	4	-0.0260357	0.528898	4	-0.0241862	0.444855	4
BAMBI	0.240544	0.996704	4	0.124302	1.0024	4	0.38258	1.23836	4	0.334853	1.4073	4	0.111122	0.897683	4	0.262595	1.6459	4
BANK1	0.270246	1.20484	4	-0.0393971	0.492807	4	0.0443254	0.63797	4	0.0449735	0.734997	4	0.090033	0.816798	4	0.0149743	0.515589	4
BASP1	0.091981	0.833673	4	-0.0731939	0.527466	4	-0.0731939	0.628788	4	-0.0579063	0.555839	4	0.155317	1.04705	4	0.0235684	0.703163	4
BBOF1	0.0441451	0.551568	4	-0.178836	0.761746	4	0.232943	0.988625	4	-0.147016	0.704028	4	-0.0413381	0.492847	4	0.0376617	0.591341	4
BBS1	-0.152072	0.616314	4	-0.287204	1.22651	4	0.194313	0.894236	4	-0.253026	1.00502	4	-0.0747004	0.82773	4	-0.213119	1.17248	4
BBS2	0.213128	0.927449	4	-0.143546	0.625251	4	0.242882	0.964923	4	0.00171516	0.501465	4	-0.00202766	0.512336	4	-0.0038716	0.499447	4
BBS4	-0.255106	0.892336	4	-0.0347456	0.562824	4	-0.26123	0.787921	4	0.292839	1.36256	4	-0.00344719	0.496898	4	-0.0232793	0.497948	4
BBS5	-0.0369821	0.523684	4	0.102975	0.890273	4	-0.260892	0.775875	4	-0.0730844	0.488785	4	0.0547148	0.710432	4	0.0216402	0.581541	4
BBS7	0.331626	1.19902	4	0.0729315	0.967342	4	-0.134394	0.692106	4	0.0311113	0.597834	4	-0.0142667	0.444245	4	0.223787	1.61312	4
BBS9	-0.313951	1.04635	4	0.0295024	0.654162	4	-0.00606151	0.563375	4	-0.080943	0.560819	4	-0.0768357	0.585655	4	-0.128169	0.904905	4
BCAM	0.0920807	0.67368	4	-0.110192	0.523174	4	-0.138089	0.511801	4	0.156275	1.06989	4	-0.0844175	0.666551	4	-0.0595095	0.605012	4
BCAN	-0.00945863	0.606207	4	-0.17253	0.71448	4	-0.0515661	0.434561	4	-0.154745	0.8052	4	-0.0113987	0.483045	4	-0.077402	0.587552	4
BCAR1	-0.0169553	0.465259	4	-0.0190951	0.642227	4	-0.276285	0.916172	4	-0.242238	0.98228	4	-0.212425	1.38534	4	-0.152079	1.05755	4
BCAR3	0.329102	1.39996	4	-0.122064	0.579111	4	-0.0912536	0.479209	4	-0.190032	0.813973	4	-0.0576797	0.662494	4	0.248372	1.56601	4
BCHE	-0.227515	0.724117	4	0.00143806	0.661087	4	-0.280528	0.765885	4	-0.112153	0.552435	4	0.0192366	0.502833	4	-0.138944	0.822784	4
BCL2L12	0.453236	1.41496	2	0.0632894	0.77173	2	-0.537376	1.33857	2	-0.190253	0.683888	2	-0.0783793	0.519429	2	0.1208	0.815265	2
BCORL1	-0.0625846	0.444556	4	-0.0124364	0.634555	4	-0.180136	0.615365	4	0.270745	1.30048	4	0.122992	1.01431	4	0.109097	0.843516	4
BDKRB1	0.109396	0.7258	4	-0.305679	1.0623	4	-0.201353	0.574245	4	-0.0812551	0.489892	4	-0.200323	1.26908	4	-0.00225601	0.493943	4
BDKRB2	-0.204829	0.980005	4	-0.187582	0.759168	4	-0.429643	1.54285	4	0.0457566	0.80481	4	0.00132522	0.520455	4	0.144309	1.02042	4
BDNF	-0.108509	0.547459	4	0.174277	1.32458	4	-0.172741	0.634704	4	0.172975	0.919407	4	0.0668436	0.640864	4	0.10433	0.726497	4
BEND6	0.311821	1.20812	4	-0.128785	0.522509	4	-0.372095	1.06143	4	0.0497061	0.690842	4	-0.176108	1.07958	4	0.0160908	0.509415	4
BEST1	-0.320633	1.34265	4	-0.265379	1.11676	4	-0.329559	1.1621	4	-0.286154	1.277	4	0.0258459	0.506475	4	-0.0967877	0.703401	4
BEST2	0.0410282	0.676201	4	-0.159376	0.668024	4	-0.0189902	0.490103	4	-0.14252	0.632837	4	0.0903494	0.82263	4	0.0883491	0.956962	4
BEST3	-0.40476	1.65484	4	0.0450171	0.703822	4	-0.314826	0.857905	4	0.224979	1.11424	4	-0.114831	0.805187	4	0.0364894	0.635837	4
BEST4	-0.227248	0.698788	4	0.000771694	0.669852	4	-0.0972597	0.43303	4	-0.0335628	0.421197	4	0.157563	1.1038	4	0.0348453	0.566943	4
BFSP1	0.00961692	0.563687	4	-0.146678	0.749151	4	0.242194	1.11126	4	-0.149686	0.756838	4	0.0494941	0.654789	4	0.0315506	0.50776	4
BFSP2	0.0601521	0.725131	4	-0.12835	0.631256	4	-0.164494	0.60313	4	-0.114272	0.707221	4	0.193471	1.44876	4	0.0629045	0.620133	4
BGN	0.114024	0.995295	4	-0.157769	0.749393	4	-0.0239013	0.709001	4	-0.0900742	0.698116	4	0.0480403	0.609563	4	0.14888	1.1214	4
BICD2	0.0211193	0.653523	4	0.00541676	0.634534	4	0.0835934	0.690944	4	-0.116278	0.594788	4	0.0607466	0.849631	4	-0.0931168	0.728129	4
BIN1	0.0729034	0.703026	4	-0.204643	0.774408	4	-0.0730589	0.59909	4	0.0711721	0.611809	4	-0.0941855	0.67177	4	0.0835891	0.866544	4
BIN2	-0.369434	1.43256	4	0.0269142	0.718984	4	-0.1345	0.841071	4	-0.00242168	0.461692	4	-0.0438448	0.552031	4	0.000880834	0.577822	4
BIRC6	-0.214851	0.81424	4	0.0494944	0.814636	4	-0.0893853	0.454616	4	-0.22987	1.02073	4	0.00637436	0.443374	4	0.0928445	0.725042	4
BLK	-0.0876951	0.448392	4	0.0200727	0.624673	4	0.0218638	0.518185	4	-0.0979331	0.520571	4	0.137659	0.954886	4	-0.088073	0.633675	4
BLNK	-0.170591	0.551928	3	-0.178488	0.591849	3	-0.111583	0.433514	3	-0.0435327	0.496835	3	-0.0474279	0.532955	3	-0.045294	0.495572	3
BLVRB	-0.113008	0.6199	4	0.0307624	0.73515	4	0.208107	0.999963	4	0.00961961	0.554121	4	-0.13969	0.890252	4	0.0098834	0.491246	4
BMP1	0.172991	0.85721	4	-0.236158	0.918718	4	-0.216672	0.620221	4	-0.30398	1.18527	4	-0.139071	0.862372	4	0.0754971	0.76515	4
BMP10	0.0105266	0.645901	4	-0.106875	0.681233	4	-0.201294	0.577095	4	-0.270366	1.18626	4	0.0350582	0.586944	4	0.0550673	0.659494	4
BMP5	0.0214462	0.680585	4	-0.187826	0.728377	4	-0.51656	1.7167	4	0.120223	0.969885	4	0.0542078	0.646183	4	-0.084285	0.641853	4
BMPR1A	-0.0908986	0.506922	4	0.0391058	0.751786	4	-0.00940613	0.471042	4	-0.113871	0.546982	4	-0.100228	0.701825	4	0.0159481	0.570276	4
BMPR1B	0.0573503	0.615211	4	0.0763198	0.85195	4	0.0249337	0.598248	4	-0.175453	0.789031	4	0.00853439	0.539244	4	-0.119845	0.894721	4
BMPR2	-0.239882	0.854026	4	-0.0567508	0.493911	4	-0.249789	0.759754	4	-0.0200797	0.489591	4	-0.037207	0.506933	4	-0.0801427	0.666166	4
BMX	0.108096	0.832984	4	0.00389922	0.667654	4	0.130566	0.755589	4	0.0356186	0.580896	4	0.0188931	0.472701	4	-0.167837	1.20169	4
BOC	0.0578755	0.71563	4	0.0967784	0.977397	4	-0.0842138	0.591689	4	-0.068267	0.558853	4	0.0260819	0.620842	4	-0.0765757	0.558997	4
BORCS8-MEF2B	-0.183569	0.826365	4	0.193686	1.2632	4	-0.158104	0.513175	4	0.0691443	0.661029	4	0.0412585	0.581385	4	-0.145326	0.805796	4
BRAF	0.048788	0.60253	4	-0.120619	0.610066	4	-0.126139	0.494416	4	-0.0879997	0.51475	4	-0.0502834	0.569812	4	-0.0740619	0.670605	4
BRI3BP	0.397352	1.53485	4	0.217483	1.40365	4	0.0497056	0.595758	4	0.215305	1.05353	4	0.0352667	0.543508	4	0.0984979	0.778792	4
BRK1	-0.245881	0.85565	4	-0.162308	0.642511	4	-0.21504	0.677468	4	-0.10325	0.52506	4	-0.0339917	0.474464	4	-0.0976739	0.621343	4
BRPF1	0.00174289	0.498339	4	-0.169867	0.646365	4	0.00388723	0.608243	4	-0.0339322	0.451493	4	-0.0144301	0.539529	4	-0.100134	0.673493	4
BRS3	-1.01858	2.76687	4	-0.423399	1.7962	4	0.263897	1.20307	4	-0.537685	2.00022	4	-0.211107	1.03922	4	-0.071888	0.657545	4
BSCL2	0.00497809	0.492022	4	-0.0999108	0.654762	4	0.0337241	0.538436	4	-0.297227	1.24263	4	-0.0233516	0.490545	4	0.058376	0.685621	4
BSDC1	0.230314	1.05379	4	-0.0444926	0.74916	4	-0.227936	0.823008	4	-0.0368373	0.440369	4	0.0196788	0.505855	4	0.0326007	0.537388	4
BSG	0.0115047	0.586251	4	0.0158323	0.74073	4	-0.100861	0.51542	4	-0.0584246	0.459458	4	-0.0890861	0.830627	4	0.0661312	0.696441	4
BSND	-0.0215983	0.793996	4	-0.244617	1.02821	4	-0.236075	0.748162	4	-0.0309413	0.447937	4	-0.0905145	0.705765	4	-0.186453	1.02999	4
BST1	-0.0287206	0.448844	4	0.0120847	0.592229	4	-0.292644	0.842637	4	-0.177243	0.682323	4	0.0378761	0.712613	4	-0.0897366	0.635432	4
BST2	-0.383455	1.4337	4	-0.054393	0.493709	4	-0.233428	0.817771	4	-0.247924	1.08063	4	0.0224782	0.525119	4	-0.173766	0.999956	4
BTC	-0.0369706	0.442846	4	-0.120029	0.510128	4	-0.0809649	0.501908	4	0.231454	1.18587	4	-0.0365563	0.493232	4	-0.219203	1.2078	4
BTD	-0.041574	0.395448	2	0.329136	1.50214	2	-0.349081	0.920458	2	0.0439634	0.664222	2	0.0353018	0.430867	2	-0.177837	0.804136	2
BTK	0.0870313	0.77137	4	-0.00936772	0.576262	4	-0.259645	0.916347	4	-0.178486	0.990479	4	0.00338329	0.486358	4	-0.0437454	0.494032	4
BTLA	-0.071238	0.438107	4	-0.0713816	0.483452	4	0.186456	0.884254	4	-0.153842	0.624506	4	0.0797077	0.745639	4	0.00714768	0.485348	4
BTN1A1	-0.149269	0.637798	4	-0.0950483	0.520588	4	-0.163376	0.574802	4	-0.17387	0.81919	4	-0.0388166	0.502037	4	0.00521843	0.453051	4
BTN2A1	0.12153	0.701087	4	0.116178	1.01982	4	-0.207193	0.596956	4	-0.0349757	0.423253	4	0.0353757	0.642166	4	-0.198339	1.00624	4
BTN2A2	-0.0519968	0.634013	4	0.1636	1.18218	4	-0.183621	0.534656	4	-0.0750341	0.538959	4	-0.148783	0.98272	4	0.0943957	0.740546	4
BTN2A3P	-0.117133	0.487905	4	-0.251447	1.07451	4	-0.45216	1.51644	4	0.0189076	0.507344	4	-0.0720603	0.615581	4	-0.036878	0.47989	4
BTN3A1	0.0494726	0.624592	4	-0.00759271	0.615149	4	-0.109947	0.633484	4	-0.0598406	0.516731	4	-0.00317328	0.569233	4	-0.0263176	0.529876	4
BTN3A2	0.0948673	0.732146	4	-0.39622	1.68786	4	-0.0599043	0.443278	4	0.0619607	0.604245	4	-0.0406807	0.537541	4	0.0530405	0.587168	4
BTN3A3	0.0515595	0.587258	4	-0.101052	0.493779	4	-0.1496	0.521763	4	-0.19784	0.911813	4	0.00234118	0.495743	4	-0.019661	0.474649	4
BTNL2	0.10997	0.751297	4	-0.11262	0.593846	4	-0.00341221	0.536699	4	0.103612	0.685925	4	0.0335581	0.543377	4	-0.00617082	0.551357	4
BTNL3	0.17696	0.828625	4	-0.138651	0.673398	4	-0.0899321	0.570605	4	0.00752748	0.485796	4	0.104491	0.806003	4	0.0123221	0.464484	4
BTNL8	-0.276987	0.987332	4	-0.201326	0.769477	4	0.0588576	0.699234	4	-0.0942797	0.562901	4	0.191032	1.39353	4	0.00589171	0.457665	4
BTNL9	-0.0929766	0.475036	4	0.37334	2.43624	4	-0.408191	1.29209	4	-0.222225	0.934932	4	-0.0157193	0.449836	4	-0.205817	1.03554	4
BTRC	-0.139794	0.556886	4	-0.0557235	0.576824	4	-0.151479	0.507777	4	-0.0426199	0.410388	4	0.0945825	0.785804	4	0.0590779	0.649385	4
BUB1B-PAK6	-0.0229524	0.449645	4	-0.248586	1.28023	4	-0.32522	0.877636	4	-0.185924	0.770341	4	-0.19644	1.17932	4	-0.301788	1.76749	4
BUD31	-0.342517	1.27626	4	-0.142068	0.717493	4	-0.11979	0.48872	4	0.219221	1.02983	4	0.0339828	0.564522	4	-0.0166908	0.499965	4
BVES	0.0607045	0.563598	4	-0.0565388	0.441019	4	0.106653	0.858821	4	-0.0558916	0.436469	4	0.103928	0.929695	4	-0.0269434	0.522636	4
BZW2	-0.137913	0.565068	4	0.0759766	0.840056	4	0.124569	0.72471	4	0.14145	0.845297	4	-0.137544	0.909708	4	0.0280677	0.57006	4
C10ORF35	-0.26442	0.870573	4	-0.076236	0.522139	4	-0.477359	1.50118	4	0.0920209	0.663278	4	-0.19634	1.37407	4	0.0951592	0.718165	4
C10ORF90	-0.0698986	0.629468	4	-0.127671	0.568248	4	0.34577	1.20049	4	0.0392145	0.622142	4	0.215458	1.30539	4	0.0929549	0.821295	4
C11ORF24	0.162549	0.812949	4	0.0402029	0.718552	4	0.316218	1.2485	4	-0.0878327	0.517027	4	-0.0321324	0.523422	4	6.56396e-05	0.456926	4
C11ORF52	-0.119191	0.772123	4	-0.0996244	0.47529	4	-0.168298	0.499887	4	-0.16485	0.680466	4	-0.0728803	0.610733	4	0.0815473	0.6589	4
C12ORF49	0.240261	0.962186	4	0.0263515	0.651649	4	0.193924	0.783799	4	0.131631	0.815334	4	-0.00280521	0.465615	4	-0.157368	0.890634	4
C12ORF73	0.192551	0.873678	4	-0.0399625	0.622017	4	-0.134004	0.46695	4	-0.138817	0.663128	4	0.0183908	0.712246	4	-0.0730322	0.655319	4
C12ORF76	-0.17755	0.625778	4	-0.00807272	0.613172	4	-0.263386	0.740486	4	-0.136163	0.627219	4	0.0449388	0.600973	4	0.14719	1.06806	4
C14ORF180	0.0389565	0.626728	4	-0.183615	0.6732	4	-0.312515	0.838449	4	-0.0635469	0.568929	4	-0.098966	0.698261	4	0.12257	0.799524	4
C14ORF37	-0.100593	0.48694	4	-0.0990724	0.560583	4	0.432082	1.47895	4	-0.0110984	0.670429	4	0.237022	1.45339	4	0.139842	0.910335	4
C14ORF93	0.372874	1.54828	4	-0.0370686	0.525346	4	-0.320042	0.875534	4	0.0407824	0.701521	4	-0.119121	0.742417	4	-0.137542	0.767461	4
C16ORF52	-0.0750535	0.591742	4	-0.150839	0.75423	4	-0.226007	0.707177	4	0.0795109	0.628928	4	0.000670634	0.473094	4	0.188759	1.24367	4
C16ORF59	-0.11253	0.565251	4	-0.113029	0.55971	4	-0.0740081	0.613671	4	-0.119556	0.561518	4	-0.0484412	0.54795	4	-0.0549687	0.539897	4
C16ORF74	0.191177	0.847479	4	-0.0192044	0.549424	4	-0.186553	0.548999	4	-0.14341	0.802115	4	-0.00016986	0.471215	4	0.124074	0.907591	4
C16ORF91	-0.155163	0.546575	4	-0.0699676	0.803285	4	0.529944	1.97168	4	0.522883	2.44565	4	0.0365819	0.652488	4	-0.166206	0.935066	4
C16ORF92	-0.125036	0.695384	4	-0.252266	1.2255	4	-0.571016	1.87427	4	-0.0440353	0.484042	4	-0.139054	1.09443	4	-0.0712136	0.537636	4
C17ORF58	0.152942	0.805614	4	0.0194095	0.63711	4	-0.00608508	0.619953	4	-0.0766137	0.510175	4	-0.0756875	0.612159	4	0.0170743	0.530773	4
C17ORF62	-0.0172244	0.522913	4	0.0154569	0.639564	4	-0.117851	0.683521	4	-0.158327	0.819578	4	-0.0504675	0.535286	4	-0.0369124	0.58436	4
C17ORF80	-0.289389	0.96354	4	-0.0380693	0.531191	4	0.246649	0.90857	4	-0.291571	1.25365	4	-0.0980655	0.716153	4	-0.0296269	0.453585	4
C18ORF21	0.0604193	0.613663	4	0.0438868	0.884297	4	-0.311269	0.821688	4	-0.0841587	0.485336	4	0.0562389	0.714278	4	-0.0979875	0.682991	4
C19ORF18	-0.240442	0.745917	4	-0.0256824	0.591322	4	0.0579149	0.570853	4	-0.171666	0.722697	4	-0.0891524	0.744325	4	0.0512402	0.617612	4
C19ORF33	0.100571	0.778284	4	-0.149402	0.632983	4	-0.02463	0.667435	4	0.278882	1.186	4	-0.0874255	0.65331	4	-0.0203628	0.488997	4
C19ORF38	-0.307212	1.058	4	-0.152685	0.612854	4	-0.331781	0.975194	4	-0.028666	0.480179	4	-0.124262	0.968015	4	-0.0217624	0.468585	4
C19ORF48	-0.00210845	0.530659	4	0.0558622	0.854853	4	-0.334083	0.857997	4	0.138484	0.777789	4	-0.101283	0.715397	4	0.200582	1.24237	4
C19ORF71	-0.0959098	0.579953	4	-0.200536	0.747639	4	-0.32386	1.11197	4	-0.0635648	0.456698	4	-0.055604	0.584007	4	-0.0936421	0.618705	4
C1ORF116	0.149844	0.838536	4	-0.224499	0.901888	4	-0.31127	1.07468	4	0.0996496	0.715627	4	0.25933	1.63965	4	0.0285189	0.616417	4
C1ORF159	0.17707	0.830448	4	-0.0872581	0.441379	4	0.0900708	0.630041	4	-0.240418	0.989928	4	0.0323359	0.538018	4	0.00730864	0.493535	4
C1ORF186	-0.186515	0.649823	4	-0.0840599	0.460293	4	-0.0110114	0.471674	4	0.254283	1.1273	4	0.006414	0.554833	4	0.147066	0.879465	4
C1ORF210	0.113561	1.03225	4	0.0207941	0.632041	4	-0.0221325	0.478371	4	-0.158817	0.63783	4	-0.00453795	0.488382	4	-0.155343	0.895259	4
C1ORF27	-0.321549	1.07252	4	-0.0587378	0.474412	4	-0.375401	1.02184	4	0.207849	1.14112	4	0.0725972	0.748394	4	0.228505	1.456	4
C1ORF35	-0.202494	0.68575	4	-0.115889	0.576187	4	-0.168831	0.559283	4	-0.0853244	0.514754	4	-0.0350326	0.487674	4	-0.0355253	0.458901	4
C1ORF43	-0.205251	0.761216	4	-0.123115	0.556014	4	-0.22881	0.741564	4	0.0260993	0.534936	4	-0.0374748	0.487768	4	-0.044903	0.486802	4
C1ORF54	-0.617302	2.38724	4	-0.150228	0.573261	4	-0.45916	1.45007	4	0.164285	0.983961	4	0.0339882	0.530605	4	-0.0138864	0.488677	4
C1ORF74	-0.26742	0.919463	4	-0.214137	0.962317	4	-0.0700783	0.626559	4	-0.1141	0.70864	4	-0.31737	1.9919	4	-0.0719449	0.580067	4
C1QBP	-0.162513	0.64362	4	-0.0986018	0.575531	4	0.0192207	0.510682	4	-0.0385308	0.443258	4	0.15712	1.18096	4	-0.0585825	0.582003	4
C1QTNF2	-0.0971442	0.562095	4	-0.0566749	0.443121	4	0.136661	0.793133	4	0.069863	0.638319	4	0.0740917	0.797274	4	-0.078025	0.706363	4
C2CD2L	-0.104915	0.527418	4	0.0334042	0.684937	4	0.144451	0.814479	4	-0.0872181	0.585665	4	0.0023341	0.519154	4	0.0582411	0.678738	4
C2CD5	-0.291838	1.02908	4	-0.192892	0.920539	4	-0.38294	1.07112	4	-0.23677	1.08825	4	-0.0521335	0.635954	4	-0.0290747	0.555578	4
C2ORF40	-0.330559	1.17912	4	-0.0850357	0.490091	4	-0.127322	0.492988	4	-0.0679777	0.452204	4	-0.277718	1.72734	4	0.00970407	0.463626	4
C2ORF72	0.177498	0.919006	4	-0.139905	0.616831	4	-0.103461	0.46724	4	0.0438123	0.585835	4	0.0918003	0.757711	4	-0.0273542	0.477483	4
C2ORF82	-0.384364	1.25354	4	-0.0597626	0.544604	4	0.132771	0.825578	4	-0.302519	1.2831	4	-0.0456209	0.509167	4	-0.0247539	0.453351	4
C2ORF83	-0.119933	0.588369	4	-0.0763179	0.528471	4	-0.14427	0.523812	4	-0.108678	0.580572	4	0.0755363	0.787443	4	-0.0267692	0.462193	4
C2ORF88	0.246943	1.01823	4	-0.0403929	0.700846	4	0.17398	0.789636	4	0.0296913	0.518591	4	-0.120945	0.812372	4	-0.0592861	0.538097	4
C3	0.0136487	0.526289	4	-0.207748	0.735429	4	-0.34085	0.923472	4	-0.0804858	0.479694	4	-0.213582	1.15181	4	-0.034954	0.561381	4
C3AR1	-0.166106	0.653416	4	0.00521265	0.609059	4	-0.157296	0.638882	4	-0.379448	1.64196	4	0.089665	0.865472	4	0.209695	1.54423	4
C3ORF14	-0.0325493	0.488747	4	-0.0866307	0.465791	4	0.107239	0.652374	4	-0.166239	0.769946	4	-0.00584936	0.490616	4	-0.0853467	0.646443	4
C3ORF18	0.0321825	0.59378	4	-0.0793699	0.481029	4	-0.262667	0.874812	4	-0.160209	0.946005	4	0.107212	0.853476	4	0.0600111	0.776149	4
C3ORF20	-0.169517	0.658078	4	-0.0223003	0.541308	4	0.185677	0.837876	4	-0.0896564	0.50559	4	0.051127	0.711516	4	-0.0580572	0.594908	4
C3ORF38	-0.0603351	0.420031	4	0.081637	0.812949	4	-0.0232236	0.580077	4	-0.0266032	0.563593	4	-0.0430539	0.559199	4	-0.113276	0.699596	4
C4A	0.361037	1.38482	4	-0.116759	0.499727	4	-0.338847	0.890317	4	-0.198108	0.820293	4	-0.11514	0.913416	4	0.00249019	0.623544	4
C4BPA	0.152148	0.991577	4	-0.0856574	0.594489	4	-0.113129	0.507368	4	-0.258075	1.2431	4	0.0749937	0.672268	4	0.00136973	0.47004	4
C4BPB	-0.0962619	0.570086	4	0.196264	1.45405	4	-0.00482474	0.620967	4	-0.197596	0.806642	4	0.000366717	0.530087	4	-0.0348888	0.551079	4
C4ORF19	-0.104865	0.500716	4	-0.132161	0.549717	4	-0.0920909	0.47016	4	-0.19111	0.771073	4	-0.0748413	0.641133	4	-0.11814	0.735807	4
C4ORF22	-0.011602	0.826944	4	-0.0618953	0.689343	4	0.217357	0.914026	4	0.19371	1.14814	4	-0.0345902	0.499503	4	0.275019	1.64965	4
C4ORF32	-0.180905	0.738468	4	-0.0780498	0.542153	4	-0.368055	1.06266	4	-0.121559	0.555798	4	0.135321	1.02641	4	-0.119376	0.714628	4
C5AR1	-0.174571	0.63527	4	-0.00608362	0.537001	4	-0.115026	0.487008	4	-0.156605	0.665123	4	0.129456	0.917019	4	0.067963	0.615718	4
C5AR2	0.255985	1.18814	4	-0.136105	0.612965	4	-0.200211	0.669837	4	0.0133039	0.544152	4	0.0820328	0.667597	4	0.170312	0.983721	4
C5ORF15	0.132916	0.824965	4	-0.199552	0.795163	4	-0.198093	0.620112	4	0.0914941	0.765963	4	0.0640496	0.677799	4	-0.0216877	0.418595	4
C6	-0.101678	0.542102	4	-0.106131	0.510837	4	-0.286296	0.809198	4	-0.012645	0.57035	4	-0.0452022	0.616945	4	-0.183355	1.17149	4
C6ORF120	-0.377674	1.29916	4	-0.0265712	0.584414	4	-0.319681	0.906289	4	-0.0547059	0.494732	4	-0.0778636	0.588607	4	-0.121134	0.722792	4
C7	-0.283784	0.882222	4	-0.161268	0.640027	4	-0.319788	1.2249	4	-0.023441	0.468941	4	0.234752	1.45983	4	0.181787	0.981208	4
C7ORF43	-0.0275945	0.498445	4	0.0115067	0.67207	4	-0.140696	0.765178	4	-0.0217305	0.70581	4	-0.0726242	0.624053	4	0.00658034	0.489245	4
C8A	-0.0768839	0.541634	4	-0.133991	0.61682	4	-0.0117927	0.554645	4	-0.149375	0.740456	4	0.120268	0.844626	4	-0.177327	1.08846	4
C8B	0.033101	0.571649	4	-0.150121	0.582598	4	0.265825	0.981391	4	0.0743845	0.673461	4	0.100945	0.736557	4	0.018114	0.51705	4
C8ORF33	-0.28228	0.993589	4	-0.115365	0.529822	4	-0.182019	0.522068	4	0.0271273	0.584636	4	0.15453	1.22239	4	-0.0499755	0.567968	4
C8ORF37	-0.191366	0.761769	4	-0.249365	0.890424	4	-0.0163876	0.48513	4	0.0522114	0.743994	4	0.0400412	0.554313	4	-0.0431228	0.556178	4
C8ORF4	-0.171399	0.591759	4	-0.306781	1.30473	4	-0.244433	0.724656	4	-0.0480071	0.508916	4	0.116838	0.960342	4	-0.0622843	0.545914	4
C8ORF46	0.130171	0.772678	4	-0.0515882	0.472416	4	-0.161178	0.518353	4	-0.146168	0.758691	4	0.00593635	0.474652	4	0.151127	1.02389	4
C9	0.40602	1.5538	4	0.0474989	0.862227	4	0.0156009	0.903752	4	0.123331	0.91481	4	0.311617	1.49644	4	0.173343	1.06664	4
C9ORF135	-0.031749	0.625762	4	-0.176953	0.696321	4	0.136451	0.792364	4	-0.0629828	0.568346	4	-0.000729086	0.625771	4	-0.109515	0.711027	4
C9ORF172	-0.169043	0.719609	4	-0.0958854	0.51149	4	-0.0542772	0.442819	4	-0.224514	0.993472	4	-0.102415	0.706548	4	-0.118185	0.754647	4
C9ORF3	-0.364579	1.23581	4	0.14823	1.07148	4	0.0695813	0.640985	4	-0.0945126	0.509902	4	0.0457008	0.599702	4	-0.0776845	0.730152	4
CA12	0.0344836	0.601134	4	-0.0972193	0.582978	4	-0.0976722	0.605102	4	-0.0114209	0.535255	4	-0.0248183	0.593785	4	0.0695786	0.746874	4
CA14	0.0846243	0.655647	4	0.174031	1.32101	4	0.0938941	0.74387	4	-0.135264	0.70375	4	0.0853267	0.777212	4	0.0106896	0.490257	4
CA2	-0.0234467	0.441936	4	0.0455561	0.741144	4	-0.213502	0.577318	4	0.176418	0.982749	4	-0.10163	0.720049	4	0.223811	1.65128	4
CA4	-0.328952	1.04904	4	-0.114895	0.51909	4	-0.139307	0.552096	4	-0.0967942	0.639666	4	0.0735168	0.654777	4	-0.100783	0.696597	4
CA9	-0.245001	0.788684	4	-0.0972428	0.56582	4	-0.113156	0.457062	4	-0.0795136	0.482362	4	-0.0719537	0.572139	4	0.118188	0.837537	4
CABLES2	-0.326892	1.08209	4	-0.238405	0.919908	4	0.0755507	0.777694	4	-0.154014	0.698265	4	0.0264683	0.681877	4	-0.149357	0.820459	4
CABP1	-0.0890674	0.497665	4	-0.000335632	0.656224	4	-0.0763887	0.514407	4	0.15176	0.855094	4	0.0701692	0.646331	4	-0.0124055	0.454884	4
CABP2	-0.358657	1.32547	4	-0.10818	0.550016	4	-0.259978	0.692556	4	0.0671593	0.645625	4	-0.0126788	0.527868	4	-0.0340552	0.446637	4
CABP7	-0.214301	0.822965	4	-0.170371	0.817527	4	-0.215711	0.684543	4	0.00281203	0.527241	4	0.0611098	0.623196	4	0.0682435	0.673034	4
CACHD1	0.0522129	0.685564	4	0.142179	1.21316	4	0.0177221	0.525647	4	-0.0805518	0.529661	4	-0.00894088	0.499333	4	0.223869	1.25959	4
CACNA1A	-0.180656	0.644111	4	0.0666923	0.824498	4	-0.183023	0.566656	4	-0.0946193	0.663738	4	-0.0357433	0.582966	4	-0.0615339	0.618764	4
CACNA1B	-0.0654132	0.583369	4	0.0626649	0.75515	4	-0.143298	0.54443	4	-0.137166	0.588487	4	-0.00731698	0.445088	4	-0.029839	0.470338	4
CACNA1C	0.117004	0.697114	4	0.107771	0.937942	4	-0.263933	0.806031	4	-0.219859	1.0627	4	0.0954809	0.781571	4	-0.0966831	0.691318	4
CACNA1D	-0.138309	0.60056	4	-0.14393	0.661435	4	0.205233	1.02823	4	0.176484	0.883443	4	-0.0842824	0.612047	4	-0.10444	0.639435	4
CACNA1E	-0.383816	1.30171	4	0.0397167	0.684393	4	-0.550576	1.77581	4	-0.0864843	0.496331	4	-0.0793031	0.758439	4	-0.302645	1.67833	4
CACNA1F	-0.109983	0.674353	4	0.00487349	0.693669	4	-0.0898363	0.46991	4	-0.0647684	0.569905	4	0.0520624	0.653419	4	0.154855	0.991208	4
CACNA1G	-0.232401	0.889932	4	-0.0202413	0.580207	4	0.203953	0.886735	4	-0.0864722	0.568892	4	-0.0395188	0.521305	4	-0.0064398	0.428644	4
CACNA1H	0.10802	0.707849	4	-0.207212	0.86813	4	-0.0546556	0.526128	4	-0.0316311	0.57802	4	0.122187	0.831318	4	-0.053255	0.507825	4
CACNA1I	-0.200665	0.783753	4	0.082856	0.998932	4	0.287009	1.00065	4	-0.212777	0.956993	4	-0.00652822	0.44639	4	-0.0748543	0.626398	4
CACNA1S	0.104882	0.89997	4	-0.0167061	0.540848	4	0.103846	0.768566	4	-0.0989773	0.661507	4	-0.0397696	0.557607	4	-0.0347117	0.45887	4
CACNA2D1	-0.0852773	0.54787	4	-0.27989	1.30392	4	0.0803656	0.687918	4	-0.00191575	0.489887	4	-0.207759	1.32805	4	0.0378017	0.552229	4
CACNA2D2	0.141717	0.747166	4	0.177554	1.20791	4	-0.146207	0.65698	4	0.0362073	0.55836	4	0.0397231	0.746102	4	0.0714594	0.671055	4
CACNA2D3	-0.0762182	0.52323	4	-0.0153897	0.565087	4	0.0483851	0.598645	4	-0.163646	0.791738	4	-0.0533692	0.513727	4	-0.0385801	0.491991	4
CACNA2D4	0.0313656	0.529344	4	0.0695676	0.937596	4	0.0545637	0.541528	4	0.174526	0.897018	4	0.139757	1.22222	4	0.15135	0.978835	4
CACNB1	-0.0731132	0.459962	4	-0.198649	0.773343	4	-0.189266	0.669248	4	-0.24634	0.971338	4	-0.148496	0.899755	4	0.0390053	0.705427	4
CACNB2	0.110382	0.76064	4	0.0594751	0.725256	4	0.176715	0.828121	4	-0.0969321	0.549139	4	0.0781253	0.725591	4	-0.103742	0.714295	4
CACNG1	-0.0437266	0.463893	4	-0.0635728	0.439511	4	-0.281641	0.761061	4	0.110863	0.742616	4	0.281773	1.19129	4	0.450338	2.45229	4
CACNG4	-0.214323	0.81234	4	-0.0667551	0.491948	4	0.40022	1.49616	4	-0.184695	1.22932	4	0.0838702	0.840317	4	0.0719031	0.904944	4
CACNG5	0.0328255	0.580134	4	-0.100285	0.639727	4	-0.0105305	0.557946	4	-0.0605259	0.499369	4	0.0369678	0.643198	4	-0.0154119	0.425069	4
CACNG6	0.0306784	0.592192	4	0.122871	0.924951	4	-0.151356	0.523621	4	-0.199276	0.996366	4	-0.0702704	0.71207	4	-0.143191	0.878001	4
CACNG7	0.066911	0.606472	4	-0.0539884	0.50064	4	-0.0238663	0.544543	4	0.16124	0.863974	4	-0.00687954	0.442923	4	0.0468936	0.788839	4
CACNG8	-0.0155231	0.510393	4	-0.0413063	0.475494	4	-0.0187273	0.489074	4	-0.107507	0.979957	4	-0.0823707	0.682472	4	-0.201938	1.33981	4
CADM1	0.0544523	0.59688	4	0.178882	1.36615	4	-0.122504	0.527748	4	-0.0651395	0.504606	4	-0.131543	1.01339	4	-0.00229127	0.465879	4
CADM2	0.0398541	0.562241	4	-0.0355792	0.536936	4	0.120444	0.698201	4	0.0451207	0.573036	4	0.223407	1.53645	4	0.189334	1.09685	4
CADM3	0.300837	1.27753	4	-0.0633116	0.621697	4	-0.17245	0.590439	4	0.0695551	0.724297	4	0.0392456	0.690791	4	-0.0687459	0.618767	4
CADM4	0.10236	0.753285	4	0.0262781	0.655133	4	-0.0944204	0.497444	4	-0.236243	0.968192	4	0.12823	1.01932	4	-0.084502	0.65364	4
CALCR	-0.170775	0.693781	4	-0.0504283	0.598132	4	0.0710215	0.659353	4	0.0517169	0.738021	4	0.0147342	0.474327	4	0.0181929	0.485358	4
CALCRL	-0.200401	0.781854	4	-0.0591972	0.456061	4	-0.0112979	0.476107	4	0.00249998	0.587933	4	-0.0296683	0.540404	4	0.112147	0.829938	4
CALD1	-0.440604	1.43258	4	-0.135957	0.775714	4	-0.339346	1.07006	4	-0.192879	0.915038	4	0.109648	0.845834	4	0.0348163	0.519807	4
CALHM1	0.152988	0.854139	4	0.265629	1.56636	4	-0.343421	0.976749	4	-0.153212	0.704126	4	-0.0494317	0.530854	4	0.117744	0.854459	4
CALML5	0.080982	0.648036	4	-0.0908041	0.554833	4	-0.10804	0.444744	4	-0.101263	0.613013	4	-0.0252291	0.44193	4	0.0483071	0.563273	4
CALN1	-0.0619491	0.49434	4	-0.0153223	0.549841	4	-0.0247987	0.649397	4	-0.0148674	0.510066	4	-0.102721	0.777364	4	-0.0268699	0.487632	4
CALR	-0.0264035	0.459894	4	-0.0267614	0.543931	4	-0.307398	0.925465	4	0.0477846	0.567095	4	-0.100364	0.726203	4	-0.00288022	0.508232	4
CALU	-0.210256	0.775701	4	-0.170585	0.875898	4	-0.176089	0.556894	4	-0.0543281	0.494961	4	-0.0790447	0.664202	4	0.00357615	0.477132	4
CALY	0.0332137	0.581288	4	0.0467662	0.690737	4	-0.182961	0.823589	4	0.120875	0.899475	4	0.0391761	0.592066	4	0.430913	2.73516	4
CAMK1G	0.027401	0.543801	4	-0.0217534	0.612186	4	-0.0951274	0.474114	4	0.0915562	0.813058	4	0.131848	0.980557	4	-0.00272861	0.484802	4
CAMK2A	-0.153462	0.604121	4	-0.153462	0.64619	4	-0.153462	0.537224	4	0.0125497	0.663375	4	0.00225567	0.56743	4	-0.0133651	0.454681	4
CAMK2B	-0.324004	1.30311	4	0.000330267	0.572684	4	0.00344152	0.512932	4	-0.402631	1.87541	4	-0.0250465	0.549734	4	0.145179	0.903099	4
CAMK2D	-0.029601	0.435854	4	-0.353567	1.24458	4	0.125893	0.770072	4	-0.471288	2.10446	4	0.00314522	0.46083	4	-0.0387614	0.478761	4
CAMK2G	-0.0563117	0.466229	4	-0.0227114	0.523891	4	-0.304309	1.03197	4	0.0942377	0.74114	4	0.0915963	0.784438	4	-0.0863679	0.585573	4
CAMKV	-0.215015	0.773398	4	-0.20375	0.862472	4	0.000996621	0.522987	4	0.0152801	0.533161	4	0.0529754	0.825022	4	0.127146	0.905803	4
CANT1	0.0327961	0.574612	3	0.199845	1.12684	3	-0.146757	0.528641	3	0.0323316	0.557665	3	-0.193836	1.00192	3	0.212509	1.39878	3
CANX	0.0196737	0.546856	4	-0.0855289	0.44592	4	-0.133401	0.502452	4	-0.0808283	0.541346	4	-0.0682053	0.620984	4	-0.108116	0.712218	4
CAP1	-0.0667014	0.462863	4	-0.128613	0.614754	4	-0.21338	0.735897	4	-0.0476541	0.494215	4	0.17604	1.27803	4	0.0123147	0.524961	4
CAP2	0.19012	1.03293	4	-0.215604	0.974745	4	-0.217235	0.607026	4	-0.238749	1.02689	4	0.0705912	0.685203	4	0.0402667	0.579732	4
CAPN1	0.110457	0.636746	4	-0.196021	0.719792	4	0.0769286	0.586845	4	0.127485	0.730487	4	-0.168257	1.12533	4	0.277302	1.75702	4
CAPN2	0.0207128	0.601876	4	-0.110242	0.516147	4	-0.0980536	0.519651	4	-0.208737	0.929837	4	0.121071	0.828306	4	0.105857	0.884241	4
CAPNS1	-0.137223	0.55935	4	-0.0521034	0.472831	4	-0.0849055	0.484694	4	-0.102326	0.64951	4	-0.111599	0.865138	4	-0.0490714	0.614531	4
CAPNS2	-0.0525538	0.496702	4	-0.218377	0.855393	4	-0.348741	0.940465	4	-0.0232398	0.509338	4	0.0742364	0.782234	4	-0.0959646	0.625952	4
CAPRIN2	0.0537943	0.817272	4	-0.142262	0.589014	4	-0.160043	0.527844	4	-0.111054	0.547895	4	-0.00113548	0.713547	4	0.0672574	0.790486	4
CAPS	-0.0144249	0.52987	4	-0.0543825	0.509936	4	0.106994	0.683209	4	-0.00079117	0.504105	4	0.0553034	0.806102	4	0.0948675	0.719167	4
CARMIL1	-0.033635	0.559696	4	-0.130003	0.556766	4	0.00441381	0.607868	4	-0.0732883	0.494805	4	-0.105338	0.689968	4	-0.0813228	0.684881	4
CARMIL2	-0.0162939	0.53037	4	-0.197621	0.866714	4	-0.0280841	0.471978	4	-0.120912	0.549286	4	0.0903672	0.945304	4	0.0631727	0.617778	4
CARMIL3	-0.292714	1.1255	4	-0.00334408	0.664508	4	0.0490424	0.590827	4	-0.105705	0.554244	4	-0.060387	0.598409	4	-0.212521	1.34439	4
CASC4	-0.218422	0.760587	4	-0.0461301	0.529754	4	-0.274738	0.829857	4	0.0596691	0.624966	4	0.152344	1.15085	4	-0.0772245	0.619646	4
CASD1	0.0679125	0.670006	4	-0.0175913	0.561123	4	-0.125775	0.527608	4	-0.0351519	0.478571	4	-0.0580473	0.597719	4	-0.0408884	0.479329	4
CASK	-0.0893354	0.496898	4	-0.142486	0.623086	4	-0.160022	0.650046	4	0.0325502	0.548576	4	0.0206637	0.506175	4	-0.171195	0.981734	4
CASKIN2	0.110488	0.805154	4	0.0455861	1.24336	4	0.555723	1.89415	4	0.0191424	0.587639	4	-0.144338	0.905975	4	-0.160972	1.02256	4
CASP1	-0.332203	1.06877	4	0.125005	0.929005	4	0.0104736	0.560589	4	-0.0653282	0.515101	4	0.144722	1.1506	4	0.073597	0.679322	4
CASP4	0.0702609	0.630224	4	0.17241	1.3941	4	-0.213382	0.775283	4	-0.0149997	0.451304	4	-0.0149188	0.452086	4	0.33565	2.20473	4
CASP7	-0.281886	1.03693	4	0.160866	1.21153	4	-0.0664737	0.480455	4	-0.237127	0.886227	4	-0.198524	1.34403	4	-0.032443	0.502772	4
CASR	0.206611	1.15846	4	-0.187854	0.703828	4	-0.0978736	0.748228	4	-0.1725	0.773213	4	0.101716	0.813883	4	-0.202003	1.10455	4
CATIP	-0.0614106	0.41628	4	-0.045845	0.509644	4	0.239509	1.16924	4	-0.050534	0.455423	4	-0.069922	0.741792	4	0.114037	0.821317	4
CATSPER1	0.0464518	0.574623	4	-0.0991297	0.508458	4	-0.223263	0.615036	4	-0.0451179	0.465076	4	-0.136335	0.858797	4	-0.0507992	0.574064	4
CATSPER2	-0.300048	1.02332	4	-0.0978719	0.566608	4	0.0675772	0.633766	4	-0.267621	1.0975	4	-0.118882	0.829468	4	-0.144459	0.782094	4
CATSPER3	0.29435	1.36907	4	-0.137337	0.687004	4	-0.129113	0.459067	4	0.181315	1.05897	4	-0.0199819	0.4482	4	-0.0478107	0.738308	4
CATSPER4	-0.155484	0.560378	4	-0.0576514	0.588494	4	-0.0157135	0.701296	4	0.0442149	0.90024	4	0.116955	0.854613	4	0.0359314	0.597973	4
CATSPERD	-0.185091	0.606145	3	-0.329758	1.16966	3	-0.083795	0.461087	3	-0.0912472	0.489438	3	-0.0217575	0.562491	3	-0.219558	1.13542	3
CATSPERE	-0.0656138	0.446661	4	-0.0663291	0.446007	4	-0.442688	1.25675	4	0.106238	0.696715	4	-0.131308	0.931098	4	0.404629	2.39724	4
CATSPERG	0.0556354	0.794476	4	-0.0620466	0.510623	4	-0.0271835	0.609435	4	-0.00440411	0.528718	4	-0.00519718	0.464164	4	0.0538522	0.64501	4
CATSPERZ	0.0200084	0.760216	4	-0.262117	1.03784	4	0.0715613	0.675957	4	0.316706	1.58509	4	-0.0561834	0.547907	4	0.072255	0.681937	4
CAV1	0.337867	1.33219	4	0.0484279	0.772339	4	0.00678413	0.672704	4	-0.242326	1.03896	4	-0.0508845	0.592524	4	-0.194234	0.979492	4
CAV2	-0.21466	0.799677	4	0.0486046	0.7517	4	-0.237698	0.63378	4	-0.200994	0.833361	4	-0.00378155	0.463184	4	0.116825	0.856524	4
CAV3	-0.139888	0.579312	4	-0.0179184	0.528819	4	-0.00917228	0.472748	4	-0.108062	0.604868	4	0.119807	0.849488	4	-0.0692655	0.612458	4
CAVIN1	-0.0791767	0.53253	4	0.0742452	0.896196	4	0.0508129	0.675706	4	0.0678668	0.611782	4	-0.0385123	0.551654	4	-0.0142468	0.432618	4
CAVIN2	0.0993201	0.679207	4	-0.0551185	0.487403	4	0.0707445	0.573289	4	0.0761178	0.611012	4	0.318921	2.46219	4	0.198692	1.53513	4
CAVIN3	-0.128741	0.650291	4	-0.200736	0.856232	4	-0.080131	0.491606	4	-0.0161352	0.543426	4	-0.0998582	0.785868	4	-0.0110426	0.501154	4
CAVIN4	-0.0837592	0.486179	4	-0.0188422	0.549606	4	0.0904111	0.655916	4	-0.119569	0.60801	4	-0.109699	0.760482	4	-0.0744455	0.573882	4
CBARP	-0.221608	0.878729	4	-0.240929	1.09789	4	0.0285064	0.535171	4	0.0344708	0.607861	4	-0.0650329	0.553604	4	-0.0930276	0.654781	4
CBL	-0.0541322	0.523189	4	-0.237405	1.01616	4	0.141537	0.719211	4	-0.152602	0.734724	4	-0.110619	0.93091	4	-0.102566	0.695907	4
CBLN1	0.0147242	0.660009	4	0.210083	1.40084	4	-0.504484	1.63423	4	0.153128	0.89928	4	0.0677821	0.791176	4	-0.122941	0.80399	4
CBWD1	0.0778379	0.736394	4	-0.219554	0.882294	4	-0.0197647	0.48113	4	0.153459	0.859706	4	0.0784177	0.965005	4	-0.180776	1.0371	4
CBWD2	-0.147144	0.676104	4	0.156012	1.04254	4	-0.20911	0.589656	4	0.121511	0.899365	4	0.0706408	0.674438	4	0.0186758	0.491422	4
CBWD3	0.084763	0.603714	2	-0.16819	0.532987	2	0.374482	1.00483	2	0.755967	2.5776	2	0.356649	1.6941	2	0.289669	1.45022	2
CBWD5	0.123955	0.669263	3	-0.0161959	0.559948	3	-0.302279	0.877547	3	-0.178548	0.770722	3	2.13418e-05	0.521629	3	-0.0420033	0.426299	3
CBWD6	-0.285615	0.970383	3	-0.198994	0.703735	3	-0.201721	0.512779	3	-0.126683	0.584473	3	0.014056	0.600043	3	-0.0351293	0.442675	3
CC2D1A	-0.0421865	0.502619	4	-0.0149831	0.578034	4	-0.27141	0.748476	4	-0.0678122	0.481213	4	0.083832	0.793275	4	0.0766591	0.689879	4
CCBE1	0.195599	0.949758	4	-0.066307	0.48061	4	0.199592	0.874668	4	-0.0162135	0.448045	4	0.148157	1.16968	4	0.226281	1.38326	4
CCDC107	0.273086	1.18345	4	0.112234	1.15451	4	-0.472915	1.53936	4	0.0109016	0.503796	4	-0.0274481	0.477757	4	0.126063	1.08457	4
CCDC112	-0.195688	0.914492	4	-0.0496935	0.516419	4	0.0449277	0.647307	4	-0.0610912	0.503077	4	0.13749	1.14982	4	0.0957815	0.786684	4
CCDC115	0.108402	0.683779	4	0.143167	1.07609	4	0.204513	0.878265	4	-0.0363069	0.767676	4	-0.0590708	0.707035	4	-0.0686689	0.59526	4
CCDC124	0.163738	0.87077	4	-0.136567	0.669121	4	-0.494673	1.71413	4	-0.0384463	0.532473	4	0.0874524	0.770888	4	-0.186334	1.09354	4
CCDC126	0.393063	1.49357	4	0.0417663	0.667265	4	-0.138714	0.594583	4	0.0868946	0.651781	4	-0.0208238	0.469896	4	-0.219076	1.53172	4
CCDC144NL	-0.0593274	0.457045	4	0.00998638	0.610215	4	0.0443067	0.575125	4	-0.13673	0.71722	4	-0.0310375	0.574253	4	-0.00327761	0.506587	4
CCDC15	-0.0414787	0.690464	4	0.0494155	0.730624	4	-0.105334	0.648794	4	-0.0151309	0.526686	4	-0.0143705	0.564182	4	0.0546782	0.638168	4
CCDC154	0.215821	0.946219	4	-0.144393	0.590881	4	-0.220923	0.766695	4	0.231657	1.14609	4	0.0831233	0.832238	4	-0.125193	0.832728	4
CCDC170	0.125268	0.797822	4	0.0055236	0.706839	4	-0.033053	0.465482	4	-0.137096	0.700344	4	0.0632526	0.660555	4	-0.0123581	0.424657	4
CCDC24	0.0971786	0.757008	4	-0.129903	0.550901	4	-0.390127	1.3336	4	-0.121096	0.596255	4	-0.139018	1.00823	4	-0.174419	1.25792	4
CCDC28A	0.134923	0.845117	4	0.0681841	0.731429	4	-0.189101	0.577281	4	0.0347145	0.65087	4	0.0584961	0.624027	4	0.0738587	0.653938	4
CCDC47	0.263551	1.07278	4	-0.0125736	0.557904	4	0.0121448	0.66222	4	-0.17843	0.763845	4	0.225406	1.34115	4	0.158984	0.948613	4
CCDC59	-0.180295	0.774329	4	-0.0336018	0.55641	4	-0.0232451	0.509597	4	-0.0196265	0.495194	4	-0.111549	0.763229	4	0.0750618	0.632825	4
CCDC62	-0.272651	0.891875	4	-0.204107	0.884499	4	0.255598	0.946925	4	0.109446	0.748159	4	0.0996036	0.766739	4	-0.0653242	0.547867	4
CCDC66	0.110807	0.765501	4	-0.0629386	0.635381	4	-0.19383	0.569804	4	0.161917	1.22797	4	-0.0818343	0.804046	4	-0.125802	0.730718	4
CCDC69	0.0860327	0.638984	4	-0.132599	0.538316	4	-0.186956	0.695936	4	-0.0703083	0.500854	4	-0.0129242	0.453089	4	-0.0666373	0.571241	4
CCDC78	0.146153	0.984911	4	-0.163335	0.739749	4	-0.0116548	0.47548	4	-0.0587067	0.457754	4	0.0373998	0.559618	4	0.0475066	0.647828	4
CCDC8	0.230025	0.929795	4	0.126117	0.962939	4	0.39944	1.5621	4	0.104192	0.756612	4	-0.0431089	0.561272	4	0.101981	0.71843	4
CCDC80	-0.214402	0.677001	4	0.0683204	0.740416	4	0.0375966	0.571728	4	-0.0756903	0.534379	4	-0.118593	0.824442	4	-0.0443296	0.468308	4
CCDC83	-0.20884	0.725049	4	0.0267707	0.678852	4	-0.12851	0.482884	4	0.0783051	0.647276	4	0.0256587	0.679707	4	0.00728873	0.46721	4
CCDC85C	-0.064658	0.549789	4	-0.0532343	0.528789	4	-0.286668	0.855822	4	0.0234857	0.541659	4	0.0722975	0.644828	4	0.0335067	0.554203	4
CCDC88A	-0.122448	0.548323	4	-0.0587326	0.489977	4	0.17156	0.847968	4	-0.0054757	0.462429	4	-0.0876095	0.822766	4	0.0729242	0.642831	4
CCDC93	0.10386	0.68178	4	-0.0422873	0.505841	4	-0.0200732	0.55223	4	0.214395	1.18821	4	0.00169202	0.461924	4	0.122775	0.884568	4
CCDC97	0.0892212	0.76234	4	-0.159942	0.684204	4	-0.152046	0.572185	4	0.151845	0.848824	4	0.0356612	0.564839	4	0.0655393	0.695912	4
CCKAR	-0.0585089	0.717547	4	-0.0243546	0.505584	4	-0.191704	0.646287	4	-0.0160642	0.57188	4	0.085848	0.75456	4	-0.152256	0.948708	4
CCKBR	-0.271126	0.948749	4	-0.119956	0.752131	4	-0.146036	0.502717	4	-0.0328493	0.465564	4	-0.0200947	0.441188	4	0.225572	1.34859	4
CCNT2	0.0374863	0.562167	4	-0.0806299	0.475731	4	0.283666	1.18518	4	-0.171073	0.745065	4	0.0972	0.857303	4	0.00539881	0.49643	4
CCNY	-0.258997	0.862144	4	-0.0752652	0.515183	4	0.148308	0.822089	4	-0.110215	0.539699	4	-0.0318691	0.472869	4	0.096003	0.708915	4
CCNYL1	-0.109577	0.524998	4	-0.0631446	0.787092	4	-0.322027	0.999601	4	-0.263169	1.17013	4	-0.217832	1.5174	4	-0.191175	1.04813	4
CCR1	-0.32943	1.28953	4	-0.162656	0.741931	4	0.259524	1.19134	4	0.423738	2.03741	4	0.253237	1.6771	4	-0.0814273	0.670019	4
CCR10	-0.155797	0.634572	4	-0.129308	0.564449	4	0.187616	0.880523	4	0.066514	0.650795	4	0.130739	1.10043	4	-0.0178036	0.47982	4
CCR2	0.0252635	0.532958	4	-0.13036	0.563425	4	-0.266509	0.825052	4	0.0177099	0.538786	4	-0.0437569	0.563498	4	0.0609857	0.596112	4
CCR3	0.062728	0.616012	4	-0.0846057	0.500706	4	-0.0489763	0.54657	4	0.0645411	0.687719	4	-0.0715802	0.675839	4	0.0111077	0.582462	4
CCR4	-0.0197783	0.495998	4	-0.183486	0.824859	4	0.0751411	0.607214	4	-0.0355871	0.437515	4	-0.0477764	0.580547	4	-0.0280768	0.458135	4
CCR5	-0.267146	1.07097	4	-0.0237263	0.53263	4	0.0921925	0.637651	4	-0.0309953	0.426909	4	-0.0102961	0.441365	4	0.128881	0.79608	4
CCR6	-0.0834356	0.727673	4	0.360173	2.49242	4	-0.230396	0.644967	4	-0.0430649	0.497571	4	0.0496811	0.613208	4	-0.160766	0.894576	4
CCR7	-0.0641232	0.447447	4	-0.0510696	0.528864	4	0.197314	0.859987	4	0.285954	1.30588	4	-0.152065	0.952927	4	-0.0845972	0.669906	4
CCR8	-0.0405191	0.471679	4	-0.323974	1.16351	4	-0.220284	0.71881	4	-0.0645224	0.59574	4	0.219566	1.41573	4	-0.161299	0.90125	4
CCR9	-0.157338	0.687404	4	-0.104604	0.560248	4	0.00125678	0.578319	4	-0.0295279	0.518888	4	-0.0290231	0.47653	4	0.0854153	0.664058	4
CCRL2	-0.185683	0.72931	4	-0.0602247	0.548999	4	0.0595759	0.704139	4	0.00759485	0.516203	4	0.112713	0.836147	4	-0.122718	0.71823	4
CCT3	0.1942	0.876176	4	-0.223698	0.882138	4	-0.204797	0.761426	4	-0.0874492	0.580848	4	-0.0183854	0.458421	4	0.0223574	0.635012	4
CCT4	0.0472895	0.632797	4	-0.114649	0.598798	4	0.356469	1.37947	4	0.00380323	0.643345	4	-0.0871104	0.716876	4	-0.0560701	0.579851	4
CD101	0.248678	1.091	4	0.0141295	0.709483	4	0.182469	0.859734	4	0.117525	0.865581	4	0.113075	0.806395	4	-0.147596	0.8347	4
CD109	0.111838	0.745519	4	-0.11668	0.550174	4	0.0962753	0.629169	4	-0.329815	1.46609	4	-0.212648	1.40332	4	-0.106955	0.719741	4
CD14	0.0671587	0.744121	4	0.0717102	0.989286	4	-0.313809	0.96965	4	-0.141057	0.718563	4	0.0564614	0.605787	4	-0.0799549	0.618852	4
CD151	0.0589389	0.683332	4	0.0435313	0.828473	4	0.0229037	0.562747	4	-0.201432	0.947186	4	0.101088	0.760232	4	0.184213	1.14532	4
CD160	-0.0232619	0.476874	4	-0.132309	0.587158	4	-0.137232	0.535145	4	-0.147883	0.679725	4	0.0485653	0.695359	4	0.0143183	0.623098	4
CD163	0.140974	0.884596	4	-0.133235	0.575808	4	-0.297182	0.76371	4	-0.127689	0.586171	4	0.0140084	0.527055	4	-0.0626488	0.60292	4
CD163L1	-0.160755	0.661582	4	0.253062	1.6417	4	-0.172067	0.613943	4	0.193019	0.982124	4	-0.0225876	0.464055	4	-0.160647	0.960064	4
CD164	0.00635689	0.588398	4	-0.0216675	0.548326	4	0.106313	0.747448	4	0.0445075	0.665221	4	-0.200707	1.24162	4	-0.112069	0.931861	4
CD164L2	0.0641527	0.842867	4	-0.302099	1.19168	4	-0.155695	0.714415	4	-0.029982	0.43621	4	0.0659502	0.626143	4	-0.0962637	0.604729	4
CD177	0.140066	0.75432	4	0.113995	1.08798	4	0.00398047	0.56133	4	-0.172848	0.773303	4	0.186288	1.22162	4	0.0182982	0.533314	4
CD180	0.327444	1.35357	4	-0.111554	0.516232	4	-0.313441	0.838034	4	0.130316	0.966123	4	-0.0714487	0.59912	4	0.241618	1.59581	4
CD19	-0.00518325	0.469189	4	0.206511	1.50624	4	0.0355491	0.638899	4	-0.0703976	0.510685	4	-0.0024753	0.522302	4	-0.121973	0.997014	4
CD1A	-0.0602506	0.456653	4	0.0214676	0.710156	4	-0.2274	0.696814	4	0.0162974	0.559004	4	0.101672	0.76682	4	-0.0332764	0.473528	4
CD1B	0.0337209	0.584695	4	-0.145485	0.575984	4	0.101255	0.665796	4	-0.168086	0.744404	4	0.18752	1.44695	4	0.163269	1.07302	4
CD1C	0.0139534	0.552708	4	0.0775393	0.792366	4	0.0751709	0.784796	4	-0.054769	0.672702	4	0.0496378	0.661615	4	-0.0432193	0.641098	4
CD1D	-0.21781	0.712151	4	-0.172337	0.63622	4	-0.299548	0.810262	4	-0.150714	0.699868	4	-0.0696905	0.64652	4	-0.035415	0.491001	4
CD1E	0.011688	0.621804	4	-0.174064	0.635529	4	0.0197822	0.610015	4	0.170525	0.887741	4	0.208747	1.3557	4	0.152577	1.10464	4
CD2	-0.297929	1.01706	4	-0.101331	0.472458	4	-0.297929	0.856953	4	0.114454	0.844867	4	0.0560114	0.622773	4	0.0296949	0.578414	4
CD200	-0.254169	0.892924	4	-0.247046	0.925294	4	0.284362	1.32224	4	-0.320139	1.20788	4	-0.13564	0.965384	4	0.117327	0.75733	4
CD200R1	-0.206419	0.756028	4	-0.150898	0.665225	4	0.175044	0.771616	4	-0.0582806	0.578473	4	0.0393035	0.630874	4	0.149039	0.968984	4
CD200R1L	0.0144578	0.546625	4	-0.356973	1.41777	4	-0.203235	0.783538	4	-0.149113	0.701525	4	0.133556	0.882541	4	-0.0717116	0.554098	4
CD207	-0.129085	0.566912	4	0.0276372	0.782335	4	-0.180755	0.553852	4	0.0951837	0.727436	4	-0.0511654	0.587934	4	-0.0203165	0.50855	4
CD209	-0.0454248	0.500179	4	-0.186926	0.704651	4	-2.99569e-05	0.524432	4	0.00748131	0.505985	4	0.0429056	0.64718	4	-0.0586968	0.612683	4
CD22	0.0287665	0.67894	4	0.126355	1.23282	4	-0.282599	0.862954	4	-0.0866674	0.505568	4	-0.0806228	0.822222	4	-0.169584	0.98264	4
CD226	0.262791	1.02894	4	-0.0954507	0.506608	4	-0.0590723	0.634412	4	0.120211	0.744325	4	-0.102937	0.728797	4	0.105937	0.844795	4
CD24	-0.215244	0.813288	4	-0.159943	0.630116	4	-0.116859	0.534159	4	-0.0745495	0.61988	4	-0.107789	0.792089	4	-0.0566421	0.624996	4
CD244	0.102023	0.665088	4	-0.120953	0.595522	4	-0.0219882	0.585045	4	-0.316081	1.3229	4	-0.168255	1.19265	4	0.00184351	0.467918	4
CD248	-0.107182	0.591018	4	0.0236982	0.641939	4	-0.169073	0.58175	4	0.265637	1.36727	4	-0.0272843	0.456613	4	-0.0260506	0.449922	4
CD27	-0.168221	0.653953	4	0.101963	0.890712	4	0.196171	0.853254	4	0.0330556	0.732146	4	0.0292653	0.660723	4	0.356796	1.96992	4
CD274	-0.236748	0.95815	4	-0.22493	0.995497	4	-0.107989	0.479478	4	-0.233154	1.01053	4	-0.121315	0.852322	4	0.0318008	0.550988	4
CD276	0.10145	0.666851	4	-0.0508218	0.508432	4	0.399356	1.59267	4	0.12827	0.720042	4	-0.0688949	0.622056	4	0.102514	0.738383	4
CD28	-0.166781	1.1765	4	-0.207029	0.843504	4	-0.062594	0.590357	4	-0.258312	1.10249	4	-0.080307	0.634578	4	-0.0892328	0.600236	4
CD2AP	-0.137885	0.553392	4	-0.296998	1.48556	4	-0.0352399	0.441924	4	-0.451597	1.91719	4	0.014375	0.47303	4	-0.209751	1.0803	4
CD300A	0.0665422	0.596552	4	-0.186497	0.809108	4	0.0650742	0.690012	4	-0.163709	0.779405	4	-0.0618076	0.578691	4	0.00807179	0.48006	4
CD300C	-0.0792363	0.489665	4	-0.217728	0.818687	4	-0.215217	0.646829	4	-0.0133619	0.537806	4	-0.0674458	0.660813	4	0.155587	0.914708	4
CD300E	-0.0193356	0.538369	4	-0.241633	0.881014	4	-0.115727	0.471463	4	-0.072871	0.47329	4	-0.0713313	0.610003	4	0.00313333	0.508634	4
CD300H	-0.178769	0.678092	4	-0.116123	0.506272	4	-0.0788906	0.452569	4	0.109479	0.775935	4	-0.0458455	0.55102	4	-0.018184	0.456852	4
CD300LB	-0.0602436	0.671097	4	0.0160133	0.64838	4	-0.0256926	0.753143	4	0.100237	0.790687	4	0.0911586	0.710216	4	-0.0102071	0.496076	4
CD300LD	0.354938	1.48254	4	-0.0160617	0.536129	4	-0.238977	0.686593	4	-0.0702317	0.518502	4	0.0539204	0.659071	4	-0.0588411	0.590206	4
CD300LF	-0.0313479	0.755034	4	-0.0313479	0.738434	4	-0.0313479	0.835427	4	-0.0244237	0.740961	4	0.00698551	0.662447	4	0.0462591	0.741539	4
CD300LG	-0.0152353	0.541075	4	-0.131842	0.544433	4	0.19146	0.8315	4	-0.296322	1.36288	4	0.0908282	0.829511	4	0.156607	1.13927	4
CD302	-0.143152	0.546806	4	-0.057003	0.4884	4	-0.169955	0.639748	4	0.21375	1.1335	4	0.0041207	0.527812	4	-0.0153905	0.491483	4
CD320	0.0373332	0.586589	4	-0.107108	0.601928	4	-0.18347	0.584348	4	-0.201408	0.96555	4	-0.0998147	0.678572	4	-0.0297144	0.478831	4
CD33	0.114281	0.873196	4	-0.0885939	0.476668	4	-0.331109	0.951456	4	-0.237314	1.00907	4	0.025655	0.602071	4	0.0790387	0.647924	4
CD34	-0.074335	0.677143	4	-0.074335	0.647863	4	0.0730216	0.79503	4	-0.062089	0.663661	4	-0.00466346	0.505921	4	-0.062089	0.766745	4
CD36	-0.023651	0.479931	4	0.0832471	0.907847	4	-0.442745	1.50517	4	-0.150985	0.856652	4	0.261337	1.70157	4	-0.0999682	0.687124	4
CD37	-0.032364	0.444385	4	-0.00696655	0.660142	4	0.228256	0.970019	4	-0.10051	0.518384	4	-0.102905	0.738445	4	-0.0103661	0.435831	4
CD38	0.183957	0.874963	4	-0.112384	0.659553	4	-0.305264	0.954623	4	-0.100248	0.611738	4	-0.319231	2.02939	4	-0.26081	1.48622	4
CD3D	0.100204	0.650304	3	-0.252844	1.0009	3	-0.406711	1.06874	3	0.319307	1.35099	3	-0.00620715	0.443482	3	-0.159657	0.8323	3
CD3E	-0.165838	0.626467	4	-0.0310154	0.64094	4	-0.319278	0.878726	4	0.231398	1.10541	4	0.2328	1.31447	4	0.00223196	0.446947	4
CD3G	0.0123115	0.500608	4	-0.133099	0.544355	4	-0.133099	0.474019	4	-0.0565942	0.556918	4	-0.0495404	0.631224	4	-0.116715	0.713576	4
CD4	-0.248775	0.842484	4	-0.209998	0.853161	4	-0.275349	0.874357	4	-0.22407	0.914359	4	-0.128529	0.8763	4	-0.0707681	0.617015	4
CD40	-0.0939323	0.517959	4	0.044363	0.84036	4	-0.335503	0.922344	4	0.0569401	0.601887	4	0.306918	2.07629	4	0.317419	1.84403	4
CD40LG	-0.166446	0.640255	3	-0.282283	1.02569	3	0.600521	1.7478	3	-0.112532	0.545564	3	-0.110172	0.661875	3	-0.208212	1.10561	3
CD44	-0.397162	1.42044	4	-0.217893	0.815747	4	-0.221767	0.610664	4	-0.174884	0.776604	4	-0.22397	1.30568	4	-0.268991	1.44577	4
CD46	0.00174717	0.587756	4	-0.0136995	0.630947	4	-0.175643	0.536959	4	-0.0820348	0.53609	4	-0.0196503	0.431723	4	0.158978	1.02172	4
CD47	0.22042	1.01129	4	0.169262	1.24656	4	0.0766231	0.774199	4	0.072971	0.629258	4	0.194099	1.25343	4	0.039624	0.566266	4
CD48	0.081784	0.926302	4	-0.0222549	0.781835	4	-0.0222549	0.872593	4	0.0691653	0.82873	4	0.0347767	0.680007	4	0.00255511	0.691003	4
CD5	-0.225465	0.789314	4	-0.0117606	0.584538	4	0.110314	0.706592	4	-0.0461187	0.502904	4	0.149092	0.983075	4	-0.0558013	0.501385	4
CD52	0.247695	1.01217	4	-0.302137	1.18314	4	0.111753	0.644267	4	0.0295837	0.612671	4	-0.0756444	0.806604	4	0.0432591	0.555476	4
CD53	-0.0500712	0.52398	4	-0.153899	0.649102	4	0.275154	1.25644	4	0.2439	1.12006	4	0.083253	0.742855	4	-0.0987402	0.672045	4
CD55	-0.129736	0.699781	4	-0.0575025	0.480546	4	0.197911	0.888664	4	-0.00546593	0.596509	4	-0.0920483	0.724343	4	-0.0555197	0.639967	4
CD58	-0.358264	1.58165	4	-0.209151	0.790766	4	-0.136415	0.508444	4	0.0833979	0.689757	4	0.175094	1.16392	4	-0.109653	0.653624	4
CD59	-0.0765005	0.459245	4	0.132186	1.2049	4	0.00749145	0.612062	4	0.0431103	0.812569	4	-0.0135451	0.474525	4	0.0647142	0.655541	4
CD5L	0.218474	1.18148	4	-0.0822902	0.58238	4	-0.0153882	0.596994	4	-0.182068	0.779054	4	0.0638893	0.670887	4	-0.100923	0.664598	4
CD6	-0.169407	0.602987	4	-0.259769	1.0036	4	-0.250113	0.853385	4	0.138002	0.895524	4	0.122739	0.872968	4	0.140987	0.8997	4
CD63	0.122568	0.751461	4	-0.0788479	0.479125	4	-0.112711	0.578988	4	0.0101727	0.533754	4	0.0640429	0.724795	4	0.0270239	0.780381	4
CD68	-0.0815618	0.555564	4	0.00507319	0.641903	4	0.309724	1.12029	4	0.172092	0.891153	4	-0.0140857	0.487425	4	0.028802	0.602978	4
CD69	0.144478	0.962075	4	-0.118091	0.514705	4	-0.0643017	0.45415	4	-0.0463497	0.509473	4	-0.0942382	0.66151	4	-0.233411	1.29352	4
CD7	0.0289724	0.601937	4	-0.196673	0.755154	4	-0.207522	0.600044	4	-0.141765	0.693995	4	-0.0745474	0.673818	4	-0.0808265	0.611547	4
CD70	-0.0366366	0.470108	4	-0.0450581	0.513182	4	-0.178681	0.760944	4	0.250492	1.18967	4	-0.24119	1.61752	4	-0.325627	2.02437	4
CD72	-0.13452	0.544835	4	-0.0637224	0.46266	4	-0.0677216	0.475152	4	-0.24096	0.926067	4	-0.045027	0.534869	4	-0.141059	0.796089	4
CD74	-0.0379675	0.524772	4	0.0842785	1.03927	4	-0.00237053	0.591137	4	0.433266	1.88133	4	0.0727933	0.776201	4	-0.0120454	0.660428	4
CD79A	-0.148569	0.589091	4	0.173552	1.11263	4	0.422063	1.38469	4	0.0710834	0.756263	4	0.0551725	0.631023	4	0.232112	1.27043	4
CD79B	-0.141661	0.632985	4	0.00206148	0.633086	4	0.0364228	0.65388	4	0.0240705	0.567287	4	-0.0417898	0.596912	4	-0.160382	0.971292	4
CD80	-0.126804	0.528609	4	-0.0788036	0.473108	4	-0.00678807	0.47813	4	-0.0498511	0.448999	4	0.0382725	0.676395	4	-0.0344211	0.533482	4
CD81	-0.186378	0.70871	4	-0.0126882	0.559328	4	-0.150555	0.588036	4	-0.108298	0.578787	4	0.032935	0.667946	4	-0.142677	0.991764	4
CD82	0.0252478	0.610439	4	-0.172471	0.663642	4	-0.0951448	0.523409	4	0.191336	0.917335	4	-0.0841746	0.723936	4	-0.0519705	0.525066	4
CD83	0.128515	0.767002	4	-0.0666625	0.713785	4	-0.0975772	0.460621	4	-0.115237	0.592765	4	-0.274277	1.84656	4	0.0100569	0.470338	4
CD84	-0.11908	0.543759	4	-0.1131	0.541159	4	0.0359012	0.527737	4	-0.126043	0.605533	4	-0.11877	0.887662	4	-0.0970907	0.773135	4
CD86	0.0940686	0.723785	4	0.123423	1.20081	4	0.0796718	0.604983	4	0.0998529	0.7034	4	-0.0559474	0.541227	4	-0.209033	1.22734	4
CD8A	-0.125937	0.575613	4	-0.0136466	0.570108	4	0.043623	0.567029	4	0.133744	0.751184	4	0.0209579	0.524714	4	-0.202225	1.11262	4
CD8B	-0.103342	0.489551	4	-0.0488714	0.500582	4	0.0387056	0.563381	4	-0.0980743	0.528682	4	0.0228105	0.54539	4	0.0300499	0.614485	4
CD8B2	-0.0328141	0.523845	4	0.0381139	0.670834	4	-0.035071	0.493146	4	-0.0949229	0.501449	4	-0.221094	1.36453	4	-0.0482612	0.560414	4
CD9	0.0694584	0.686726	4	0.0120922	0.642985	4	0.385024	1.37696	4	0.0491807	0.550939	4	0.428639	3.14786	4	0.203227	1.33532	4
CD93	-0.239126	0.798388	4	-0.200119	0.766224	4	-0.265631	0.720028	4	-0.177662	0.80925	4	0.0812477	0.77051	4	-0.0272327	0.513994	4
CD96	-0.14522	0.57063	4	0.0199034	0.719033	4	-0.0979278	0.465885	4	-0.1757	0.77522	4	0.00556943	0.479042	4	-0.0125447	0.635108	4
CD99	-0.209129	0.737917	4	-0.100694	0.564233	4	0.0783449	0.706012	4	-0.136277	0.622486	4	-0.0402201	0.542801	4	-0.223059	1.41657	4
CD99L2	-0.138056	0.543454	4	-0.0791728	0.462908	4	-0.0987398	0.696522	4	-0.0349393	0.442662	4	0.307807	1.91861	4	0.14662	0.99326	4
CDAN1	0.0813366	0.69226	4	-0.0592524	0.577321	4	0.00926153	0.559821	4	0.0682231	0.673609	4	-0.025786	0.564889	4	-0.0551089	0.620279	4
CDC42	0.00506647	0.545584	4	0.0721112	1.27659	4	-0.0107392	0.528204	4	-0.123603	0.613059	4	-0.0768054	0.656085	4	0.0383345	0.552328	4
CDC42BPB	-0.332461	1.18637	4	-0.019804	0.541414	4	0.179036	0.759057	4	-0.0895014	0.579602	4	0.171088	1.3169	4	0.106872	0.791594	4
CDC42EP1	0.0770689	0.583603	4	-0.0471078	0.563109	4	-0.285456	0.786467	4	0.0173233	0.514792	4	-0.156444	0.984246	4	0.244885	1.53934	4
CDC42EP3	-0.359271	1.23318	4	-0.215554	0.84754	4	-0.182685	0.642726	4	0.0114262	0.626172	4	-0.126097	0.900728	4	0.0178359	0.566483	4
CDC42EP4	-0.18438	0.628679	4	-0.0838708	0.483853	4	0.241168	0.911783	4	0.0266443	0.517227	4	-0.135849	0.844292	4	0.0350747	0.618503	4
CDC42SE1	-0.231839	0.786986	4	-0.137674	0.595009	4	-0.348175	0.892736	4	-0.0436044	0.446013	4	-0.068188	0.676562	4	-0.0134919	0.499466	4
CDC42SE2	0.0608035	0.625811	4	0.117029	0.915443	4	0.361284	1.35904	4	0.185561	1.04974	4	-0.155215	1.07133	4	0.0227085	0.566439	4
CDCP1	-0.132908	0.563836	4	-0.049166	0.477517	4	0.0737666	0.612155	4	-0.0515185	0.470936	4	-0.0712575	0.6999	4	-0.0910915	0.62738	4
CDH1	-0.386483	1.35875	4	-0.179231	0.642965	4	0.0188928	0.564313	4	-0.0449072	0.45202	4	0.0479456	0.604544	4	0.055902	0.58317	4
CDH10	-0.226783	0.837919	4	-0.202622	0.744372	4	-0.0812969	0.450671	4	0.234379	1.21947	4	-0.0925612	0.747189	4	-0.0971894	0.76945	4
CDH11	0.116513	0.899801	4	-0.216245	0.87996	4	0.037035	0.931744	4	-0.109082	0.574326	4	-0.177473	1.22458	4	-0.0251608	0.47851	4
CDH12	-0.0123398	0.456015	4	-0.0909761	0.480661	4	-0.00730631	0.513309	4	0.0316305	0.762459	4	0.00822684	0.454987	4	0.0195568	0.580012	4
CDH13	0.0810089	0.665191	4	0.0124674	0.662796	4	0.170427	0.971116	4	0.0138187	0.508718	4	-0.0658253	0.64572	4	0.121611	0.865027	4
CDH15	-0.153803	0.838942	4	-0.0640435	0.510097	4	-0.0927484	0.464606	4	-0.0273665	0.455824	4	-0.0687857	0.683298	4	0.0201431	0.515698	4
CDH16	-0.0371244	0.452946	4	-0.214615	0.770345	4	-0.0859593	0.536787	4	0.215286	1.10897	4	0.0219932	0.552576	4	0.138991	1.00238	4
CDH17	-0.00528158	0.476941	4	-0.0164159	0.534824	4	-0.194969	0.598881	4	0.0908158	0.776588	4	-0.0697531	0.585626	4	-0.015603	0.446819	4
CDH18	0.0678271	0.598407	4	-0.0660442	0.534868	4	-0.258544	0.692931	4	0.0605733	0.581578	4	0.0674808	0.747882	4	0.114137	0.788559	4
CDH19	-0.0576167	0.535888	4	-0.222501	0.83959	4	0.306848	1.09973	4	-0.0465632	0.497259	4	-0.0093579	0.678031	4	-0.157224	0.898097	4
CDH2	-0.101701	0.526614	4	-0.112785	0.569803	4	-0.279297	0.772803	4	-0.168293	0.71232	4	-0.122588	0.823588	4	-0.157572	0.907468	4
CDH20	-0.18816	0.692222	4	-0.160693	0.714968	4	0.00703313	0.607609	4	0.119231	0.847437	4	-0.124376	0.786875	4	0.0537835	0.601386	4
CDH22	-0.111697	0.564373	4	0.0403146	0.799761	4	-0.00604586	0.534751	4	-0.00325946	0.52951	4	-0.107663	0.802232	4	0.104029	0.837228	4
CDH23	0.095783	0.62696	4	-0.192637	0.826752	4	-0.28978	0.929144	4	-0.0999577	0.673393	4	0.133416	0.977881	4	0.0148903	0.497623	4
CDH24	0.266359	1.12479	4	-0.0466955	0.483559	4	-0.146266	0.605594	4	0.0822579	0.716213	4	-0.00575286	0.48372	4	-0.0834874	0.610374	4
CDH26	-0.165424	0.824815	4	-0.095551	0.507114	4	0.0831846	0.593167	4	-0.0675859	0.501755	4	-0.0197829	0.488917	4	0.0145962	0.480733	4
CDH3	0.0254126	0.514731	4	-0.290459	1.3053	4	0.440806	1.60322	4	0.0447335	0.663627	4	0.00872809	0.590951	4	-0.199641	1.12151	4
CDH4	-0.143125	0.590556	4	-0.185655	0.708233	4	-0.0253039	0.462735	4	-0.166783	0.672886	4	-0.0363345	0.565903	4	-0.178042	0.931252	4
CDH5	-0.0232927	0.471056	4	-0.0691129	0.507217	4	0.0973106	0.725993	4	0.104002	0.702993	4	0.0475332	0.67393	4	-0.00226188	0.444652	4
CDH6	-0.274746	0.872486	4	-0.187923	0.795166	4	-0.245523	0.786144	4	-0.241732	1.14437	4	-0.204425	1.28397	4	-0.244475	1.39106	4
CDH7	-0.178887	0.685931	4	-0.135573	0.610752	4	-0.349726	0.920974	4	0.0918413	0.777997	4	-0.150417	0.999473	4	-0.119147	0.713869	4
CDH8	-0.383986	1.41267	4	-0.0216849	0.518343	4	0.124662	0.677883	4	-0.0975684	0.530707	4	-0.0993282	0.914022	4	-0.0639082	0.675055	4
CDH9	0.0658521	0.624603	4	-0.0103373	0.651701	4	-0.161132	0.627023	4	-0.194683	0.77226	4	0.055922	0.672232	4	-0.0877814	0.769322	4
CDHR1	-0.448492	1.4691	4	-0.150238	0.619676	4	-0.31141	0.851426	4	-0.317797	1.43401	4	-0.00539481	0.47306	4	-0.0356681	0.4899	4
CDHR2	0.0655998	0.705948	4	-0.171582	0.771382	4	0.16351	0.890763	4	0.00539457	0.59456	4	-0.0875782	0.736917	4	-0.141889	0.958792	4
CDHR3	-0.120497	0.858858	4	-0.102151	0.514063	4	-0.313488	0.848553	4	0.0133195	0.621413	4	-0.0661934	0.583762	4	0.0362273	0.547562	4
CDHR5	-0.0885397	0.646028	4	-0.0751794	0.505101	4	-0.27055	0.715047	4	0.143337	0.851863	4	-0.18584	1.15269	4	-0.101199	0.646353	4
CDIPT	0.0504836	0.636233	4	-0.0404767	0.536007	4	-0.0718176	0.475758	4	-0.0911575	0.508791	4	0.0449172	0.553337	4	-0.0065743	0.434329	4
CDK14	0.213973	1.00019	4	-0.192961	0.793776	4	-0.343562	1.08469	4	0.0463928	0.564213	4	-0.0473088	0.548148	4	-0.20658	1.15898	4
CDK16	-0.197428	0.750282	4	0.0409866	0.731364	4	0.0196023	0.520946	4	0.0372245	0.634049	4	0.195764	1.30977	4	0.167818	0.965644	4
CDK5	-0.202863	0.693915	4	-0.0562228	0.442636	4	-0.174933	0.708835	4	-0.0139352	0.442947	4	0.121894	0.921671	4	-0.0661713	0.596453	4
CDK5R1	-0.266436	0.904656	4	0.112825	0.945075	4	0.0122847	0.533782	4	-0.0963578	0.561031	4	0.0102183	0.453371	4	-0.0488427	0.54916	4
CDK5R2	-0.0932494	0.460837	3	-0.27919	0.948532	3	0.218762	0.78455	3	0.276572	1.2027	3	0.121546	0.853512	3	-0.00621641	0.440955	3
CDK5RAP2	-0.139297	0.532147	4	0.0586957	0.820843	4	-0.290414	0.791264	4	-0.256341	1.05839	4	-0.0686438	0.621833	4	-0.0540911	0.524505	4
CDON	-0.213268	0.848158	4	0.0213473	0.672309	4	-0.0909423	0.48336	4	0.0156032	0.545999	4	-0.0454749	0.595131	4	0.0834791	0.773256	4
CDRT15	-0.388598	1.27929	4	0.0235385	0.67203	4	-0.518111	1.57085	4	0.179931	0.876209	4	0.0324741	0.547029	4	-0.00316692	0.462426	4
CDSN	0.000737048	0.48037	4	-0.130342	0.592214	4	0.0898931	0.97658	4	0.189617	1.05123	4	0.0444302	0.565404	4	-0.0859269	0.591928	4
CDV3	-0.135544	0.540741	4	-0.0889762	0.45357	4	-0.117945	0.609336	4	0.00965808	0.549715	4	-0.206992	1.26571	4	-0.232942	1.34297	4
CEACAM1	0.0433815	0.775736	4	-0.0302683	0.754429	4	-0.0302683	0.848694	4	0.0210547	0.720441	4	-0.0314404	0.645377	4	0.119392	0.832935	4
CEACAM16	-0.284102	1.03268	4	-0.296812	1.27957	4	-0.296812	0.913247	4	0.166585	0.894485	4	-0.159223	1.21355	4	0.0500511	0.630107	4
CEACAM19	-0.225021	0.642944	3	-0.0796616	0.654503	3	-0.246581	0.620816	3	-0.185742	0.783636	3	-0.0152723	0.502578	3	-0.12127	0.704666	3
CEACAM20	-0.0626799	0.444019	4	0.183274	1.31608	4	-0.204261	0.691249	4	-0.0933703	0.53881	4	-0.083246	0.698396	4	0.0848532	0.712461	4
CEACAM21	0.0244961	0.606818	4	-0.0466426	0.547023	4	-0.095321	0.644671	4	-0.076459	0.649334	4	-0.0226122	0.506534	4	-0.0150414	0.443108	4
CEACAM3	-0.1809	0.678856	4	-0.0680516	0.505673	4	-0.0612954	0.68491	4	-0.0245614	0.523981	4	-0.0563703	0.605322	4	-0.0997646	0.753678	4
CEACAM4	0.245413	1.21094	4	0.121478	1.03754	4	0.0571546	0.593324	4	-0.0347309	0.449785	4	-0.0696155	0.589909	4	0.0314482	0.691538	4
CEACAM5	-0.152604	0.589552	4	-0.0321188	0.479669	4	0.459487	1.68264	4	-0.0339567	0.516887	4	0.0132864	0.569691	4	0.0709066	0.691507	4
CEACAM6	0.136674	0.845246	4	0.082529	1.05874	4	0.134001	0.878712	4	-0.117942	0.634516	4	0.0449797	0.581962	4	-0.139247	0.780618	4
CEACAM7	0.197374	1.00615	4	-0.27288	0.970167	4	0.0653374	0.829054	4	-0.056883	0.465966	4	0.143608	1.09435	4	0.205548	1.29282	4
CEACAM8	0.160808	0.822914	4	0.0356479	0.668599	4	0.248028	1.14937	4	-0.155111	0.660988	4	0.0654231	0.690255	4	0.152857	1.02599	4
CECR6	-0.0935334	0.477706	4	0.0174112	0.635236	4	-0.0132845	0.709685	4	0.173727	1.09258	4	-0.157111	1.06808	4	-0.0478756	0.591452	4
CELSR1	0.265999	1.23797	4	-0.201338	0.79274	4	0.212499	1.04984	4	-0.140332	0.58981	4	-0.134343	1.08314	4	-0.402969	2.85146	4
CELSR2	0.0117785	0.601697	4	0.155075	1.09268	4	-0.206906	0.643955	4	-0.0281693	0.597665	4	-0.0185156	0.485671	4	-0.033993	0.457321	4
CELSR3	-0.193319	0.785657	4	0.0256596	0.633783	4	-0.326454	1.02624	4	-0.0600084	0.601436	4	-0.178861	1.21465	4	0.088652	0.697693	4
CEMIP	0.252161	1.0504	4	-0.0723053	0.445325	4	-0.294547	0.821267	4	-0.1049	0.587316	4	-0.116044	0.862908	4	-0.0412879	0.497059	4
CENPJ	-0.0814331	0.518037	4	-0.0168769	0.551553	4	0.0847623	0.594625	4	-0.0180302	0.465467	4	0.155108	1.01081	4	0.330322	2.19921	4
CEP162	-0.0110641	0.519891	4	-0.0846435	0.468571	4	0.118423	0.679956	4	0.102333	0.724847	4	-0.029155	0.487051	4	-0.069203	0.59134	4
CEP295	-0.253731	0.850993	4	-0.0270198	0.618028	4	0.197195	0.899281	4	-0.255896	1.33682	4	-0.164123	1.17957	4	-0.0106385	0.506989	4
CEP55	-0.100729	0.523489	4	-0.247639	0.960586	4	-0.0399932	0.44958	4	-0.145118	0.719312	4	-0.0975132	0.810842	4	0.253201	1.59634	4
CEP57L1	-0.109124	0.545761	4	-0.303558	1.1177	4	-0.242783	0.728981	4	0.0366214	0.859613	4	-0.122038	0.908274	4	-0.116454	0.837901	4
CEP89	-0.0571391	0.450422	4	-0.0442783	0.558388	4	0.0598009	0.616277	4	-0.0195966	0.522175	4	-0.0877582	0.699916	4	-0.140073	0.771034	4
CERCAM	0.138792	0.881766	4	0.208209	1.70556	4	0.00448734	0.517638	4	-0.0651796	0.46849	4	-0.0147887	0.517271	4	-0.0547207	0.550128	4
CERK	-0.135071	0.630294	4	-0.012533	0.551759	4	-0.135071	0.571015	4	-0.0236267	0.494324	4	-0.0274161	0.588654	4	0.00229745	0.627623	4
CERS2	-0.0690526	0.506812	4	-0.188251	0.690657	4	-0.177973	0.53048	4	0.0113953	0.615151	4	-0.0305514	0.578491	4	-0.0183592	0.446243	4
CERS6	-0.105508	0.542369	4	-0.0967054	0.484344	4	-0.351151	1.00905	4	-0.0610418	0.448125	4	0.10888	0.895373	4	0.215272	1.18829	4
CES1	0.142297	0.949653	4	-0.00618509	0.55037	4	-0.23794	0.61686	4	-0.166804	0.69816	4	-0.0450175	0.580027	4	-0.078925	0.621012	4
CFAP126	-0.0617177	0.465512	4	-0.0736637	0.490415	4	-0.245465	0.685123	4	-0.120162	0.573979	4	0.104151	0.949963	4	0.177581	1.17152	4
CFAP157	0.223267	0.969668	4	0.195346	1.30806	4	-0.354993	1.13863	4	-0.0725573	0.495365	4	-0.08444	0.661372	4	-0.130369	0.867557	4
CFAP206	-0.0974703	0.508494	4	-0.0124135	0.580259	4	-0.190838	0.695455	4	0.160226	0.905122	4	-0.067163	0.610459	4	-0.0659503	0.577486	4
CFAP47	-0.445678	1.52291	4	-0.111187	0.500099	4	-0.0246296	0.596519	4	-0.183717	0.758667	4	-0.129211	0.888536	4	0.112943	0.765413	4
CFAP54	0.10265	0.697264	4	-0.196259	0.711551	4	0.0740284	0.652448	4	-0.0764661	0.486126	4	-0.0172122	0.432172	4	-0.00624819	0.472639	4
CFAP58	-0.00707676	0.589268	4	0.0790254	1.0191	4	-0.0301734	0.583902	4	-0.0537763	0.466782	4	0.205449	1.49287	4	0.1295	0.911693	4
CFAP65	-0.0199096	0.624734	4	-0.0386687	0.477251	4	-0.0560041	0.434333	4	-0.0410298	0.470233	4	0.00914559	0.474939	4	0.0589872	0.756309	4
CFB	-0.253406	0.831201	3	-0.261571	1.00708	3	-0.261571	0.738504	3	-0.105754	0.513969	3	-0.0564006	0.622788	3	-0.225277	1.20597	3
CFC1	0.00967768	0.739034	4	0.00189652	0.70606	4	0.0508084	0.588158	4	-0.224416	0.852017	4	0.108213	1.19514	4	-0.0770893	0.612709	4
CFH	0.136749	0.711463	4	-0.13682	0.55939	4	0.189542	0.782632	4	0.0776376	0.715079	4	0.135274	1.12484	4	-0.0479645	0.517957	4
CFHR1	-0.245126	0.576704	1	-0.271776	0.740987	1	-0.236996	0.49	1	0.0226482	0.471086	1	0.253224	1.02735	1	-0.0689641	0.406526	1
CFHR3	-0.210006	0.839936	4	-0.222244	0.848864	4	0.146641	0.762149	4	0.130808	0.776006	4	-0.160491	0.925119	4	0.0539094	0.570158	4
CFHR4	-0.022922	0.479169	4	-0.033589	0.555634	4	-0.138395	0.561509	4	-0.0371698	0.468863	4	-0.0661306	0.664379	4	0.0165512	0.486484	4
CFHR5	-0.0933019	0.558572	4	0.0509076	0.738219	4	-0.263056	0.777612	4	-0.0659069	0.545277	4	0.143587	1.01808	4	-0.025089	0.482977	4
CFL1	-0.197075	0.756777	4	-0.155633	0.698389	4	-0.0743038	0.488489	4	-0.318092	1.26003	4	-0.065175	0.652117	4	-0.0767449	0.553291	4
CFL2	-0.124804	0.52764	4	0.0609259	0.726548	4	0.0550136	0.566281	4	-0.00489982	0.454946	4	-0.00883325	0.445564	4	0.117346	0.770502	4
CFLAR	-0.0775285	0.575002	4	-0.0947939	0.51298	4	0.0616613	0.632089	4	-0.0582071	0.484268	4	0.0570997	0.684445	4	-0.167841	0.988727	4
CFTR	0.0239026	0.527779	4	-0.135301	0.597308	4	-0.200706	0.622039	4	-0.143235	0.649509	4	-0.052431	0.619731	4	0.0256788	0.57308	4
CGN	-0.314177	1.00745	4	-0.0883916	0.478513	4	-0.0757936	0.554976	4	-0.0317792	0.474119	4	-0.0900498	0.657897	4	-0.0868671	0.70681	4
CGNL1	-0.0394573	0.482724	4	0.288951	1.70728	4	0.0757204	0.693548	4	0.176354	1.04963	4	-0.0825824	0.624304	4	-0.0211412	0.43169	4
CH17-360D5.1	-0.257125	0.857144	4	-0.0358036	0.508518	4	0.192592	0.947226	4	-0.118346	0.551773	4	0.11373	0.828026	4	-0.0633796	0.666371	4
CHCHD7	-0.106462	0.51023	4	-0.220867	0.992484	4	-0.152374	0.514589	4	-0.272888	1.01842	4	-0.0897614	0.692316	4	-0.177642	0.920189	4
CHD8	0.0633873	0.661887	4	0.127556	1.04909	4	0.0158448	0.765031	4	-0.0714732	0.567209	4	0.0291096	0.730255	4	0.0403906	0.672189	4
CHD9	0.0165701	0.526148	4	0.0721828	0.937528	4	-0.10126	0.57608	4	-0.0851101	0.55767	4	0.173247	1.05297	4	0.157631	1.05528	4
CHGA	-0.0854372	0.509029	4	-0.109466	0.577046	4	-0.0533173	0.545653	4	-0.0873815	0.499644	4	-0.168389	1.14488	4	-0.199819	1.12577	4
CHIC1	0.0112437	0.572934	4	-0.0468819	0.464775	4	0.083169	0.769272	4	0.0219728	0.598972	4	0.0877232	0.720865	4	-0.0642405	0.525419	4
CHIC2	0.279111	1.09632	4	-0.145954	0.721392	4	0.0647783	0.595409	4	-0.0984239	0.699744	4	0.264579	1.82022	4	0.0663701	0.683834	4
CHL1	-0.0560209	0.716669	4	-0.0999155	0.539265	4	-0.128904	0.592749	4	-0.095028	0.593174	4	0.0507137	0.576667	4	-0.175808	1.00714	4
CHMP2A	-0.0848316	0.59758	4	-0.024372	0.517536	4	-0.185784	0.699295	4	-0.084391	0.493857	4	-0.0890187	0.672573	4	-0.166336	1.02529	4
CHP1	0.166923	0.954983	4	-0.142927	0.595747	4	0.311824	1.18261	4	0.222312	1.07021	4	0.0893654	0.892373	4	-0.0552285	0.624715	4
CHP2	-0.343732	1.12963	4	0.0703632	0.946775	4	-0.216325	0.63526	4	-0.160562	0.828396	4	-0.0286026	0.45467	4	-0.0322109	0.564142	4
CHPF2	-0.123938	0.533702	4	-0.123385	0.520542	4	-0.153902	0.639316	4	-0.0173823	0.49533	4	-0.223886	1.49186	4	-0.0472771	0.493399	4
CHRFAM7A	-0.213431	0.802423	4	0.133455	1.06225	4	-0.0973813	0.492938	4	0.149727	0.86862	4	-0.130155	0.859703	4	0.0171652	0.510502	4
CHRM1	0.276154	1.10956	4	-0.145532	0.588762	4	-0.0919879	0.504961	4	0.152731	0.826975	4	-0.176965	1.23922	4	-0.00144703	0.528073	4
CHRM2	-0.0339522	0.500621	4	0.133531	1.30969	4	-0.0886261	0.452709	4	-0.162987	0.682788	4	-0.0382131	0.495483	4	0.0559085	0.636849	4
CHRM3	-0.0312402	0.482947	4	-0.151628	0.634684	4	-0.163057	0.650855	4	-0.122513	0.86586	4	0.164435	1.14684	4	-0.0712681	0.575986	4
CHRM4	-0.131012	0.675577	4	-0.104465	0.64637	4	-0.160836	0.57972	4	0.0795421	0.715851	4	-0.0032739	0.504027	4	-0.0650477	0.64083	4
CHRM5	-0.348176	1.46983	4	-0.00176601	0.724258	4	-0.0901825	0.487206	4	-0.0600109	0.509331	4	0.109012	1.15053	4	0.0511019	0.740362	4
CHRNA1	-0.239562	0.864755	4	-0.187254	0.809997	4	-0.101572	0.76646	4	0.067443	0.621721	4	0.25318	1.82958	4	-0.0315155	0.622318	4
CHRNA10	0.085288	0.605971	4	0.0852079	1.06298	4	-0.0660117	0.455284	4	0.0600996	0.585536	4	-0.0178684	0.434896	4	-0.178666	1.07087	4
CHRNA2	0.0926301	0.640558	4	-0.20637	0.848852	4	0.0559141	0.620981	4	-0.215079	0.807542	4	0.0923521	0.794974	4	-0.144477	0.810172	4
CHRNA3	0.179296	0.88599	4	-0.216154	0.772471	4	-0.0179436	0.579037	4	0.283067	1.35479	4	-0.120668	0.823589	4	-0.218413	1.27002	4
CHRNA4	0.16663	0.968261	4	-0.044529	0.532845	4	0.265773	0.961376	4	-0.0702255	0.573027	4	-0.120526	0.860369	4	0.0178489	0.506519	4
CHRNA5	-0.148633	0.601873	4	-0.100131	0.487298	4	0.0108129	0.588116	4	0.0431566	0.686354	4	0.0985169	0.760951	4	-0.0115087	0.4319	4
CHRNA6	-0.261236	0.884839	4	-0.296072	1.04669	4	0.123688	0.876957	4	0.00147488	0.533435	4	-0.0987357	0.772064	4	0.0409661	0.586824	4
CHRNA7	-0.293876	0.86468	4	-0.106518	0.563678	4	-0.0837689	0.53429	4	0.0215526	0.517391	4	-0.000780033	0.461617	4	0.0069328	0.478521	4
CHRNA9	0.251628	1.00725	4	0.0128541	0.671569	4	0.0121616	0.587643	4	-0.181582	0.780112	4	-0.2028	1.25943	4	-0.0870465	0.635776	4
CHRNB1	0.217819	1.32711	4	-0.0832219	0.45623	4	-0.371902	1.0809	4	0.0163785	0.650139	4	0.049595	0.580989	4	0.0713798	0.756451	4
CHRNB2	-0.0277056	0.503941	4	-0.130489	0.602916	4	0.0457431	0.595694	4	0.0839953	0.723731	4	0.0622531	0.799279	4	-0.0138241	0.473767	4
CHRNB3	-0.140555	0.667252	4	-0.22459	0.948176	4	-0.051539	0.450565	4	-0.0156681	0.459031	4	0.0243816	0.578703	4	0.0384378	0.611307	4
CHRNB4	0.0983271	0.65214	4	-0.0824377	0.508423	4	-0.230335	0.917116	4	-0.22245	0.915429	4	0.172826	1.19856	4	-0.0865346	0.615753	4
CHRND	0.0330789	0.523628	4	-0.0982922	0.482965	4	-0.267442	0.763982	4	-0.0134184	0.560129	4	-0.0549973	0.580071	4	0.0828556	0.84177	4
CHRNE	-0.0661567	0.532449	4	-0.00915792	0.627302	4	-0.221825	0.610764	4	0.0133098	0.500471	4	-0.265284	1.61301	4	-0.155576	0.911632	4
CHRNG	-0.260451	1.00681	4	-0.240219	1.07002	4	-0.280463	1.13851	4	-0.0949314	0.84157	4	-0.0266124	0.556802	4	-0.00887478	0.526086	4
CHST11	0.220945	1.02094	4	-0.289538	1.03621	4	-0.0490981	0.526093	4	0.0180404	0.686857	4	-0.148896	0.934521	4	-0.0242545	0.469026	4
CHST12	0.0389616	0.774215	4	0.089478	1.03406	4	0.173162	0.988206	4	0.0780307	0.898546	4	0.0883068	0.838301	4	-0.0539953	0.577425	4
CHST3	0.0343671	0.766284	4	-0.188997	0.704201	4	-0.0328078	0.468828	4	0.140414	0.882902	4	0.0433228	0.539764	4	0.0628675	0.657067	4
CHST6	-0.26803	1.08234	4	-0.202568	0.765402	4	-0.396609	1.19706	4	-0.184434	0.757701	4	-0.217253	1.45329	4	-0.318468	1.96866	4
CHST7	-0.0553605	0.518531	4	-0.0584755	0.501355	4	-0.136761	0.572188	4	0.0523484	0.721428	4	-0.0514702	0.622025	4	-0.00587657	0.479432	4
CHSY3	-0.226339	0.864439	4	-0.237495	0.869167	4	-0.139223	0.674032	4	0.0296548	0.520134	4	0.0509682	0.58722	4	0.040597	0.558192	4
CIB1	-0.267574	0.950677	4	-0.00465072	0.613905	4	-0.305081	0.820732	4	-0.481565	2.33364	4	0.119325	0.923564	4	0.128413	0.984065	4
CIB2	-0.0423605	0.465505	4	-0.223149	0.854078	4	-0.179313	0.531586	4	-0.0407862	0.495327	4	-0.14628	0.866035	4	-0.118257	0.731	4
CKAP4	-0.199116	0.78244	4	-0.207147	0.914013	4	-0.0638041	0.524068	4	-0.0100943	0.48924	4	-0.0900423	0.743603	4	0.0224802	0.686595	4
CKAP5	0.064673	0.568115	4	-0.106269	0.511119	4	-0.163621	0.629012	4	0.0242261	0.588704	4	0.00439934	0.451483	4	0.113642	0.773165	4
CLASP2	-0.158907	0.600708	4	-0.0442476	0.594632	4	-0.19623	0.575039	4	-0.016253	0.489391	4	0.0143201	0.486377	4	0.019017	0.691612	4
CLCA1	0.0220252	0.639853	4	0.186935	1.29465	4	0.029455	0.54365	4	0.0729488	0.629774	4	0.0700582	0.791033	4	0.202513	1.41274	4
CLCA2	0.263482	1.29535	4	-0.198732	0.760859	4	-0.00607518	0.48551	4	0.0516942	0.610471	4	-0.0985975	0.703486	4	0.0656054	0.80826	4
CLCA4	0.0333311	0.531989	3	-0.0180305	0.470699	3	-0.388643	0.956666	3	-0.422294	1.72865	3	-0.0185837	0.451132	3	-0.0435023	0.737095	3
CLCN1	-0.11114	0.547531	4	-0.00563249	0.708633	4	-0.162897	0.602366	4	-0.148264	0.782013	4	-0.0307139	0.486134	4	-0.101468	0.804101	4
CLCN2	-0.0872235	0.493968	4	-0.147872	0.572348	4	0.341939	1.20561	4	0.0996986	0.724321	4	-0.103959	0.850798	4	-0.202152	1.02127	4
CLCN5	-0.0896642	0.508535	4	-0.118335	0.709482	4	0.032074	0.547871	4	0.361105	1.5982	4	0.0374356	0.545508	4	0.10698	0.82901	4
CLCN6	-0.0106086	0.52336	4	-0.241396	1.1794	4	0.262767	1.00915	4	-0.300008	1.41715	4	0.167583	1.10228	4	0.015761	0.490782	4
CLCNKB	-0.158813	0.573801	4	0.0823176	0.87066	4	-0.0920716	0.575829	4	0.0533403	0.753865	4	-0.103406	0.677889	4	-0.0650954	0.56045	4
CLDN1	-0.141712	0.64096	4	-0.0266953	0.623356	4	0.480502	1.63615	4	-0.0723209	0.615131	4	-0.0389847	0.583298	4	0.0219905	0.534793	4
CLDN10	0.196817	0.931125	4	-0.158131	0.840827	4	-0.325199	1.02556	4	0.0238969	0.51221	4	-0.0212042	0.458578	4	0.0822699	0.655163	4
CLDN11	-0.196675	0.712644	4	-0.168083	0.69627	4	-0.245492	0.653961	4	-0.0140987	0.441672	4	-0.0392049	0.56789	4	-0.152537	0.934296	4
CLDN12	0.253856	1.26426	4	0.0243558	0.720054	4	0.0219313	0.602403	4	-0.0272699	0.50381	4	0.0792326	0.799817	4	0.182793	1.42556	4
CLDN14	-0.0342374	0.507582	4	0.0380364	0.968932	4	0.18428	0.893127	4	0.0787951	0.881815	4	-0.0616183	0.666258	4	0.0287428	0.806129	4
CLDN15	-0.127595	0.518047	4	0.330717	2.14367	4	0.0478983	0.566245	4	-0.126422	0.648832	4	0.132843	1.07089	4	0.264426	1.63403	4
CLDN16	0.0805308	0.761237	4	-0.0455486	0.532313	4	-0.136063	0.481996	4	-0.16439	0.812197	4	0.0802115	0.715779	4	0.149595	0.930469	4
CLDN17	-0.201296	0.710807	4	-0.165665	0.684699	4	0.252302	1.03783	4	-0.0229899	0.442998	4	0.00477423	0.485299	4	-0.0191565	0.461582	4
CLDN18	-0.155678	0.605623	4	-0.0376004	0.563241	4	-0.0953604	0.44455	4	0.0244543	0.562166	4	0.0469143	0.612392	4	0.141672	0.896112	4
CLDN19	-0.104075	0.482772	4	-0.193965	0.971927	4	-0.211366	0.663127	4	0.0145059	0.494053	4	-0.0456613	0.496266	4	0.11224	0.770815	4
CLDN2	-0.0830602	0.55128	4	0.053941	0.712642	4	0.068111	0.778474	4	0.0670368	0.773489	4	-0.0609719	0.691107	4	0.0247994	0.541126	4
CLDN20	-0.0338489	0.538801	4	-0.21466	1.01933	4	0.253881	0.923834	4	-0.0888681	0.543524	4	-0.0710532	0.599357	4	0.132412	0.909057	4
CLDN22	-0.210167	0.731741	4	-0.175088	0.789233	4	0.132993	0.726547	4	-0.125288	0.609858	4	-0.15646	1.17604	4	-0.000903816	0.515007	4
CLDN23	-0.0338173	0.654912	4	0.231047	1.42241	4	-0.133761	0.668453	4	0.200401	0.954247	4	-0.210838	1.42326	4	-0.0995215	0.750466	4
CLDN24	0.0821512	0.85211	4	0.0165998	0.78093	4	-0.383695	1.21913	4	-0.0737431	0.511366	4	-0.0534169	0.533831	4	-0.0248085	0.545378	4
CLDN25	-0.152657	0.587922	4	-0.10551	0.489834	4	0.139824	0.880482	4	-0.171941	0.754556	4	0.0587604	0.67692	4	-0.0101456	0.437323	4
CLDN3	-0.00063226	0.576749	4	-0.226352	0.786218	4	0.370807	1.2671	4	0.0534768	0.649702	4	0.015763	0.506346	4	-0.00580833	0.428325	4
CLDN34	-0.295575	1.12448	4	-0.207518	0.760183	4	-0.00918764	0.502952	4	-0.101925	0.590317	4	-0.160264	1.04282	4	-0.252125	1.36968	4
CLDN4	0.275627	1.25056	4	-0.13632	0.562785	4	-0.0577113	0.417346	4	-0.230124	1.01484	4	-0.1072	0.709166	4	-0.227007	1.39563	4
CLDN5	0.224307	1.04313	4	-0.213853	0.834127	4	0.113542	0.661539	4	-0.0554121	0.568626	4	-0.00573747	0.472126	4	-0.0773369	0.617894	4
CLDN6	-0.092816	0.599621	4	-0.0563054	0.6409	4	0.266993	1.3717	4	-0.00556381	0.559236	4	0.134272	1.09319	4	-0.0491088	0.574352	4
CLDN7	-0.0103675	0.640144	4	0.0923395	0.87433	4	-0.338218	1.01116	4	-0.290032	1.05903	4	-0.0158554	0.434729	4	-0.135564	0.811463	4
CLDN8	-0.289274	0.938735	4	-0.100404	0.509913	4	-0.296334	0.811939	4	-0.0458898	0.597714	4	-0.0174453	0.46095	4	0.188075	1.07245	4
CLDN9	0.0246114	0.529386	4	0.0905811	0.877412	4	0.27224	1.19292	4	0.157032	1.02907	4	0.0785542	0.737905	4	0.218709	1.60472	4
CLDND1	-0.0789049	0.52853	4	0.00992179	0.796359	4	-0.0420026	0.585246	4	-0.0325782	0.556932	4	-0.0975775	0.793585	4	-0.0297018	0.438931	4
CLEC10A	-0.301287	0.891972	4	-0.0327605	0.486052	4	-0.161779	0.73378	4	-0.220885	0.94644	4	-0.116498	0.724067	4	-0.0319458	0.455461	4
CLEC12A	-0.224523	0.942227	4	0.0475967	0.831324	4	-0.184812	0.642764	4	0.117458	0.759444	4	0.178993	1.13996	4	0.0989522	0.767265	4
CLEC12B	-0.134016	0.534737	4	-0.0911771	0.478455	4	-0.204689	0.659189	4	-0.0494917	0.46606	4	0.29372	2.05755	4	-0.0661663	0.638441	4
CLEC14A	0.225214	0.979412	4	-0.12832	0.639219	4	-0.0976782	0.51617	4	-0.167856	0.768273	4	0.0239755	0.514964	4	-0.145858	0.983547	4
CLEC17A	-0.079858	0.542904	4	0.0779852	0.883759	4	-0.0212429	0.672056	4	-0.277128	1.13367	4	0.176749	1.14985	4	0.00208346	0.449925	4
CLEC1A	-0.0732234	0.612086	4	-0.0967744	0.562563	4	-0.158972	0.519525	4	0.256599	1.16924	4	0.0202197	0.581041	4	-0.0566442	0.648328	4
CLEC1B	0.143691	1.04619	4	0.0462499	0.780695	4	-0.166105	0.771523	4	-0.090097	0.626238	4	-0.0320574	0.523357	4	0.12604	0.81489	4
CLEC2A	0.0267798	0.544059	4	-0.0631379	0.567843	4	0.270259	1.04096	4	-0.197065	0.793827	4	0.074802	0.685067	4	-0.0744513	0.719246	4
CLEC2B	-0.155122	0.687412	4	-0.163118	0.74876	4	0.0128537	0.519694	4	-0.0417371	0.521395	4	-0.0115805	0.466023	4	-0.0252744	0.453848	4
CLEC2D	0.122471	0.74786	4	-0.100103	0.484337	4	-0.218095	0.721514	4	-0.147611	0.745258	4	-0.0344633	0.622533	4	-0.170731	0.983931	4
CLEC2L	-0.156564	0.85745	4	-0.0925352	0.546907	4	-0.133393	0.531165	4	-0.0203479	0.58056	4	0.0825976	0.758038	4	-0.0120343	0.496829	4
CLEC4A	0.531081	2.11848	4	0.12226	0.967672	4	-0.356674	1.11967	4	-0.121126	0.562391	4	0.041783	0.659102	4	-0.0439186	0.516038	4
CLEC4C	0.167453	0.85281	4	-0.0947292	0.494024	4	0.00302062	0.573152	4	-0.202912	0.881882	4	-0.0267155	0.758921	4	-0.109834	0.71732	4
CLEC4D	-0.318846	1.233	4	-0.173893	0.69726	4	0.139363	0.712861	4	-0.0569912	0.461472	4	0.0359525	0.560814	4	-0.116825	0.672391	4
CLEC4E	-0.0925407	0.478496	4	-0.041314	0.497546	4	0.0030415	0.596711	4	0.158463	1.01334	4	-0.0255937	0.470283	4	0.193916	1.25988	4
CLEC4F	0.120882	0.742394	4	0.0175269	0.846947	4	-0.206667	0.586696	4	0.0352895	0.611823	4	0.0740491	0.638956	4	0.0742925	0.786637	4
CLEC4G	-0.0950102	0.501462	4	-0.0893381	0.537047	4	0.283416	1.09596	4	-0.137866	0.65791	4	0.103474	0.790167	4	-0.0089358	0.478828	4
CLEC4M	-0.0914411	0.46801	4	0.0291242	0.776094	4	-0.0512118	0.465813	4	-0.0719499	0.463626	4	0.0685558	0.677157	4	0.245536	1.25243	4
CLEC5A	-0.0933061	0.566537	4	-0.143356	0.586549	4	-0.0933792	0.554326	4	-0.0756545	0.538672	4	0.096888	0.815517	4	-0.0903105	0.614291	4
CLEC6A	-0.292595	1.05667	4	0.0938962	1.00705	4	-0.234871	0.751942	4	-0.0359766	0.443737	4	-0.00339804	0.515981	4	-0.21885	1.28378	4
CLEC7A	-0.179768	0.81733	4	-0.226924	0.908071	4	0.148342	0.820951	4	-0.0165726	0.469005	4	0.0375855	0.686137	4	0.0268963	0.581111	4
CLEC9A	-0.295495	0.901383	4	0.18126	1.2294	4	-0.176332	0.602699	4	-0.204418	0.857474	4	0.138322	0.975592	4	-0.0397771	0.467337	4
CLECL1	-0.238896	0.982849	4	-0.18935	0.745931	4	-0.0626067	0.44972	4	-0.225899	1.00627	4	0.0692616	0.693237	4	0.0438764	0.555938	4
CLIC1	-0.316142	0.963447	4	0.00313964	0.66006	4	0.0306376	0.527708	4	-0.0309792	0.469674	4	0.0108747	0.517862	4	-0.150713	0.858146	4
CLIC2	-0.0749883	0.443131	4	0.0161966	0.629783	4	0.0546009	0.606279	4	-0.168122	0.745511	4	-0.0804887	0.757361	4	0.0710617	0.678968	4
CLIC4	0.207526	0.990796	4	0.0763539	0.810289	4	0.124109	0.784201	4	-0.191392	0.751819	4	0.0795444	0.783146	4	-0.146411	0.822952	4
CLIC5	-0.0819722	0.483004	4	-0.0920283	0.472969	4	-0.218411	0.597806	4	0.308077	1.41507	4	0.0014296	0.465803	4	-0.135768	0.948605	4
CLIC6	-0.0905989	0.551756	4	0.119393	1.00904	4	0.119357	0.80482	4	0.0199902	0.505045	4	-0.0354863	0.746868	4	-0.00899049	0.733689	4
CLIP3	0.0883661	0.717131	4	0.0616823	0.875905	4	0.0668399	0.67016	4	-0.233207	0.898883	4	-0.0734868	0.704065	4	0.0462267	0.573527	4
CLMP	-0.0976804	0.502487	4	-0.177408	0.708833	4	0.118558	0.717136	4	0.297014	1.4619	4	-0.0870018	0.639256	4	-0.0631415	0.504889	4
CLN3	-0.0778866	0.551502	4	-0.0778866	0.509194	4	-0.0778866	0.613409	4	-0.0163528	0.510192	4	-0.0329124	0.587653	4	-0.0654629	0.602679	4
CLN5	0.00185638	0.592913	4	0.134073	0.990375	4	0.00879154	0.537456	4	-0.018824	0.596382	4	-0.0012285	0.469025	4	0.0280227	0.574535	4
CLPTM1	-0.216144	0.87826	4	0.114225	1.02182	4	-0.040062	0.448169	4	-0.0540692	0.632928	4	-0.153113	0.977503	4	-0.0545002	0.611079	4
CLPTM1L	-0.0497146	0.475833	4	-0.135768	0.571381	4	-0.252522	0.681389	4	-0.0955551	0.587406	4	-0.142976	0.893248	4	-0.149961	0.86715	4
CLRN1	0.0551369	0.570005	4	-0.0542294	0.535539	4	-0.0878157	0.641662	4	-0.180197	0.741899	4	0.141518	1.09968	4	-0.0851803	0.588387	4
CLSTN1	-0.213123	0.764547	4	-0.029541	0.554399	4	-0.171577	0.510129	4	-0.0645356	0.590394	4	0.0373294	0.535517	4	-0.119007	0.786287	4
CLSTN2	-0.124803	0.598954	4	0.0493333	0.74505	4	0.00841356	0.649922	4	0.00542085	0.551496	4	0.00657268	0.519755	4	0.0116993	0.68448	4
CLSTN3	0.0670633	0.772676	4	-0.0577895	0.491945	4	0.0397927	0.598649	4	-0.0933896	0.502285	4	0.0265076	0.486352	4	0.1121	0.906428	4
CLTB	-0.250906	0.8173	4	-0.132148	0.540558	4	-0.132717	0.463923	4	-0.142998	0.619307	4	0.0310409	0.549438	4	0.0730171	0.708518	4
CLTC	0.0756797	0.61559	4	-0.025611	0.609425	4	0.153133	0.824445	4	-0.156431	0.810341	4	0.00615045	0.525302	4	-0.147087	0.898235	4
CLU	-0.0537695	0.518604	4	-0.111989	0.613729	4	0.272592	1.05097	4	-0.00284195	0.51332	4	0.0109493	0.487903	4	0.036015	0.557082	4
CLUL1	-0.117633	0.53962	4	0.130482	1.20253	4	0.0457174	0.639957	4	0.0120553	0.501055	4	-0.142986	0.950314	4	0.022176	0.555276	4
CMKLR1	-0.17651	0.670318	4	0.124325	1.10435	4	-0.117231	0.526325	4	-0.169545	0.74886	4	0.0176254	0.515847	4	-0.200899	1.18223	4
CMTM4	0.156807	0.889598	4	-0.0351548	0.536253	4	0.0230036	0.523516	4	0.205509	0.94855	4	0.0451407	0.563235	4	-0.131625	0.820953	4
CMTM6	0.108125	0.752717	4	-0.169103	0.731991	4	0.0427721	0.586512	4	-0.167055	0.84264	4	0.05537	0.672141	4	-0.0342631	0.659123	4
CMTM7	-0.160666	0.669268	4	0.0544062	0.737643	4	-0.0190979	0.478229	4	-0.0434164	0.54045	4	0.0873641	0.744218	4	-0.0275697	0.506306	4
CMTR2	0.0463605	0.709201	4	-0.0667187	0.581376	4	-0.128001	0.512692	4	0.183446	0.951973	4	-0.0897391	0.822065	4	0.0464916	0.656778	4
CNGA1	0.000831897	0.64924	4	-0.0318544	0.506067	4	-0.122869	0.591331	4	-0.0352721	0.425966	4	0.180932	1.40672	4	0.0932911	0.69983	4
CNIH2	0.084552	0.729088	4	0.158015	1.44485	4	-0.160787	0.554121	4	-0.20209	0.821615	4	-0.0747761	0.606468	4	0.000486697	0.464849	4
CNIH3	-0.0644006	0.495648	4	-0.0672469	0.574644	4	-0.0621246	0.44724	4	-0.0765511	0.53753	4	0.107296	0.821576	4	-0.180404	0.986167	4
CNKSR2	-0.0535793	0.448066	4	-0.248721	1.1033	4	0.0512013	0.552889	4	-0.0538711	0.515299	4	-0.104327	0.779992	4	-0.116291	0.81986	4
CNKSR3	-0.110431	0.506336	4	-0.309423	1.46642	4	0.114946	0.626562	4	-0.146947	0.632122	4	-0.0328585	0.586804	4	-0.0070318	0.478854	4
CNMD	-0.213606	0.86866	4	-0.0717078	0.494046	4	-0.343017	0.94798	4	-0.502191	2.30665	4	-0.156942	1.02249	4	-0.0211982	0.540387	4
CNNM1	0.380182	1.26511	3	0.222754	1.3989	3	-0.288969	0.802767	3	0.35418	1.42258	3	0.0888064	0.729509	3	0.0399893	0.525399	3
CNNM2	-0.176577	0.947582	4	-0.027665	0.539666	4	0.137318	0.820955	4	-0.0957769	0.645594	4	-0.152128	1.16748	4	-0.0145968	0.446432	4
CNNM3	0.0506535	0.81615	4	-0.093307	0.451799	4	0.00837968	0.555427	4	-0.248297	1.04755	4	-0.0607287	0.724431	4	-0.173445	0.985022	4
CNNM4	-0.128753	0.700865	4	-0.0361283	0.536024	4	0.0738329	0.72476	4	-0.161428	0.842121	4	-0.00879881	0.559491	4	0.192067	1.10526	4
CNR1	-0.0645394	0.467763	4	-0.047812	0.519574	4	-0.0410326	0.685465	4	-0.288569	1.33442	4	-0.23765	1.73772	4	0.0855341	0.764397	4
CNR2	0.374108	1.43561	3	-0.0144653	0.495082	3	-0.56538	1.5318	3	0.125403	0.77708	3	-0.0353574	0.459002	3	0.0668523	0.773509	3
CNST	-0.0384159	0.457094	4	0.0750987	0.895978	4	-0.490798	1.47215	4	-0.0668326	0.462851	4	-0.18241	1.10201	4	-0.0607583	0.570716	4
CNTD1	0.101504	0.787129	4	-0.0675257	0.454176	4	-0.0862431	0.427867	4	-0.160915	0.717528	4	-0.0644931	0.650714	4	-0.121761	0.709713	4
CNTFR	-0.167303	0.58211	4	0.054291	0.867013	4	-0.104109	0.462643	4	-0.166693	0.674744	4	-0.0151654	0.548431	4	-0.0976584	0.647721	4
CNTN1	-0.337365	1.18328	4	-0.225617	0.80114	4	0.094253	0.62462	4	0.109038	0.79281	4	-0.141351	0.833625	4	0.0970053	0.734623	4
CNTN2	-0.0987331	0.574037	4	0.171813	1.12969	4	-0.0560142	0.842208	4	-0.0507821	0.473435	4	-0.0884356	0.885291	4	0.117225	0.78576	4
CNTN3	-0.0353656	0.49292	4	-0.0813954	0.550598	4	-0.0320576	0.586615	4	-0.075644	0.466018	4	0.0946623	0.817407	4	-0.046753	0.537203	4
CNTN4	0.53231	2.18078	4	-0.38773	1.52196	4	-0.146449	0.48579	4	0.0209767	0.68083	4	-0.0538611	0.702929	4	-0.0208601	0.42912	4
CNTN5	-0.243033	0.766245	4	-0.174709	0.704224	4	0.112743	0.713081	4	0.00927433	0.574409	4	0.0636749	0.62202	4	-0.075302	0.602011	4
CNTN6	0.102341	0.840892	4	-0.228301	0.861893	4	0.205016	0.981883	4	0.0150158	0.718818	4	-0.0289032	0.460364	4	0.00106807	0.509491	4
CNTNAP1	-0.0545158	0.48973	4	-0.0221598	0.539701	4	-0.23171	0.667519	4	0.115549	0.767769	4	-0.0131848	0.502293	4	-0.116312	0.697561	4
CNTNAP2	-0.0131604	0.518048	4	0.116912	1.02852	4	-0.203058	0.589987	4	-0.129892	0.723847	4	-0.0683036	0.583484	4	-0.0586272	0.564403	4
CNTNAP3	0.111922	0.719103	4	-0.0823507	0.469545	4	-0.00347748	0.549813	4	-0.0776252	0.501385	4	0.000421286	0.443486	4	0.0532645	0.616333	4
CNTNAP4	-0.365145	1.13833	4	-0.017981	0.512671	4	-0.237887	0.720087	4	-0.253915	0.970482	4	0.0760397	0.912639	4	0.0395145	0.57065	4
CNTNAP5	-0.337582	1.08312	4	-0.196837	0.695055	4	-0.343507	0.983454	4	0.04773	0.578141	4	-0.222751	1.38724	4	-0.0166964	0.49935	4
COBL	0.0855845	0.956824	4	-0.00474042	0.667693	4	-0.216469	0.833194	4	0.188313	1.00964	4	-0.131756	1.0425	4	-0.100182	0.674432	4
COBLL1	0.131713	0.893933	4	0.092576	0.850827	4	0.226422	1.07318	4	0.0992623	0.728067	4	0.0505193	0.567098	4	0.0517514	0.62061	4
COG3	-0.109972	0.557253	4	-0.0206161	0.576817	4	-0.10237	0.598922	4	-0.116609	0.544567	4	-0.183829	1.17756	4	0.0656691	0.624737	4
COL11A1	0.0719408	0.643977	4	-0.0113077	0.53812	4	0.111038	0.68976	4	0.0439896	0.540135	4	-0.0224396	0.467719	4	0.180035	1.1375	4
COL12A1	0.234864	1.1863	4	-0.224905	0.859839	4	-0.280316	0.915991	4	-0.0587533	0.468976	4	0.0305305	0.506196	4	0.206219	1.23732	4
COL13A1	0.342888	1.30324	4	0.0945523	0.894846	4	-0.010774	0.508588	4	0.0527831	0.696529	4	0.0952204	0.843733	4	0.0626693	0.697153	4
COL14A1	0.23184	1.15587	4	-0.115129	0.54949	4	-0.321057	0.871404	4	-0.146778	0.658215	4	0.0170442	0.570486	4	0.0829038	0.83912	4
COL16A1	-0.135513	0.551463	4	-0.0668646	0.420194	4	0.144936	0.766041	4	0.0279995	0.7723	4	-0.0888055	0.655239	4	0.0785205	0.782357	4
COL17A1	-0.146846	0.5748	4	-0.0749894	0.568821	4	0.107658	0.852487	4	0.0109841	0.580299	4	0.0298239	0.541258	4	0.127848	0.89001	4
COL1A1	0.336274	1.41712	4	-0.119889	0.810202	4	-0.0293624	0.619775	4	0.0539061	0.634802	4	-0.0751653	0.755496	4	-0.0657471	0.54475	4
COL1A2	-0.170981	0.681515	4	-0.171456	0.743894	4	-0.0744276	0.580713	4	0.0225834	0.5363	4	0.1582	0.989618	4	-0.0724142	0.651781	4
COL23A1	-0.0893421	0.48437	4	0.088517	0.90462	4	-0.0637986	0.43704	4	-0.277573	1.09331	4	-0.00697847	0.516049	4	0.0874471	0.762884	4
COL26A1	-0.366621	1.43068	4	-0.285244	1.13511	4	-0.408253	1.39082	4	-0.127581	0.595856	4	0.012135	0.475033	4	0.0820695	0.672611	4
COL2A1	0.0870961	0.664652	4	-0.0499422	0.492027	4	0.129466	0.945218	4	-0.244813	0.946993	4	0.0846043	0.852743	4	0.004668	0.560079	4
COL3A1	-0.199624	0.723611	4	-0.165091	0.676448	4	-0.355515	1.00213	4	0.145512	0.858287	4	-0.0188132	0.490773	4	0.0738773	0.782534	4
COL5A1	0.162824	0.88157	4	0.0875526	0.846449	4	0.287978	1.17961	4	-0.0390184	0.536199	4	0.146336	0.966006	4	0.00223031	0.701802	4
COL5A2	0.371248	1.33831	4	-0.0784335	0.510696	4	0.0385666	0.642139	4	0.0125016	0.487839	4	-0.137121	1.04934	4	-0.0293565	0.433715	4
COL5A3	0.0570131	0.802331	4	0.0647649	0.817072	4	-0.158848	0.544105	4	-0.20152	0.801016	4	-0.0785031	0.653492	4	0.0497903	0.613606	4
COL6A1	-0.196435	0.675781	4	0.0115037	0.72307	4	-0.074862	0.650336	4	-0.0218267	0.631281	4	0.10691	0.783	4	-0.0709532	0.580694	4
COL6A2	0.0629078	0.607091	4	-0.0234791	0.533435	4	-0.286564	1.12904	4	-0.0894885	0.52439	4	-0.0299721	0.479847	4	0.0310401	0.598	4
COL6A3	0.0637027	0.654659	4	-0.0152797	0.731142	4	-0.13666	0.522516	4	0.00482712	0.595286	4	-0.0685903	0.563378	4	-0.115993	0.825442	4
COL6A5	-0.0865136	0.460886	4	0.105431	0.917095	4	-0.0218487	0.556683	4	-0.299054	1.25637	4	-0.0357387	0.506501	4	0.0124944	0.462668	4
COL6A6	-0.193482	0.728342	4	-0.0446607	0.53825	4	-0.168217	0.573238	4	-0.0656027	0.483476	4	0.0891152	0.765234	4	0.0926044	0.718441	4
COL7A1	0.128476	0.758065	4	-0.109446	0.482208	4	-0.468562	1.42751	4	-0.139409	0.659059	4	-0.0384812	0.511787	4	-0.0255412	0.491848	4
COLEC12	-0.287597	1.1019	4	-0.0567804	0.454065	4	-0.424211	1.18382	4	-0.215562	1.00861	4	-0.242041	1.53972	4	-0.0175395	0.54845	4
COLGALT1	0.0174432	0.607959	4	-0.0680573	0.484533	4	-0.0905948	0.521129	4	0.073229	0.717137	4	0.0232991	0.642491	4	-0.143894	0.819114	4
COLGALT2	0.459611	1.82138	4	-0.0821178	0.495927	4	-0.235683	0.775557	4	0.0440651	0.569927	4	-0.0484317	0.540625	4	0.121832	0.92577	4
COLQ	-0.293055	0.981701	4	-0.297073	1.19499	4	-0.487873	1.47385	4	-0.303342	1.25083	4	-0.205599	1.401	4	-0.381475	2.25844	4
COMMD4	-0.00559387	0.510264	4	-0.101713	0.581626	4	-0.215633	0.582148	4	-0.225034	1.00257	4	-0.0202272	0.579838	4	-0.195986	1.12068	4
COMT	-0.276288	0.91431	4	0.183024	1.26677	4	-0.328096	0.970064	4	-0.179144	0.896012	4	0.0811226	0.700442	4	-0.157562	0.986565	4
COMTD1	-0.0587535	0.479636	4	-0.271123	1.10487	4	0.105221	0.672145	4	-0.100363	0.564486	4	0.0314904	0.54078	4	-0.0730008	0.724999	4
COPB1	0.280314	1.43528	4	-0.290112	1.21881	4	-0.22693	0.831416	4	0.213126	1.33179	4	-0.0623999	0.610523	4	0.174514	1.17416	4
COPRS	-0.0147258	0.64204	4	0.0138413	0.600882	4	-0.107259	0.491138	4	-0.0580742	0.506932	4	-0.118966	0.804491	4	-0.0940547	0.670797	4
COQ7	-0.01915	0.570624	4	-0.0470211	0.530264	4	-0.306225	0.870277	4	-0.184695	0.759832	4	-0.0154841	0.473241	4	0.081253	0.711976	4
COQ8B	0.131473	0.79326	2	-0.0527436	0.413353	2	-0.0659107	0.471643	2	-0.00908425	0.42451	2	-0.0780764	0.507846	2	0.00590764	0.381683	2
CORIN	-0.116295	0.606447	4	-0.128455	0.674053	4	-0.0801052	0.630957	4	-0.0819313	0.499302	4	0.116015	0.842763	4	-0.111967	0.760933	4
CORO1B	-0.284365	1.0691	4	-0.0576933	0.463555	4	-0.184211	0.606624	4	0.0954922	0.743446	4	-0.182499	1.38903	4	-0.118514	0.744373	4
CORO1C	-0.131599	0.509777	4	-0.21195	0.80276	4	-0.282948	1.00391	4	0.0374668	0.652166	4	0.0105862	0.590094	4	-0.211759	1.32687	4
CORO2A	-0.117843	0.626957	4	-0.034269	0.521952	4	-0.0546675	0.507291	4	0.0529336	0.60857	4	-0.00687314	0.473238	4	-0.126381	0.844785	4
CORO2B	0.167179	0.956552	4	0.0607583	0.735191	4	-0.110027	0.571747	4	-0.0353355	0.435113	4	-0.082435	0.688126	4	-0.0387187	0.483116	4
COX6B2	-0.154134	0.591289	4	-0.232885	0.819655	4	0.00671886	0.514512	4	0.0421619	0.585125	4	0.0413072	0.554014	4	-0.00551712	0.476968	4
CP	0.0527175	0.666621	4	-0.166424	0.689498	4	-0.111415	0.461147	4	-0.239856	1.05077	4	-0.0139795	0.610529	4	-0.105341	0.769713	4
CPAMD8	-0.00303582	0.541634	4	0.131455	1.07157	4	-0.420535	1.18794	4	-0.00200297	0.53577	4	0.0230155	0.496153	4	-0.1235	0.717225	4
CPD	0.0818714	0.677004	4	-0.131068	0.531696	4	0.354741	1.26107	4	0.177745	0.938007	4	0.0673967	0.654603	4	-0.0181784	0.462082	4
CPE	-0.202781	0.716413	4	-0.055195	0.445975	4	-0.169171	0.629239	4	0.0769746	0.867694	4	0.137398	0.9946	4	-0.0636039	0.578472	4
CPLX3	-0.116446	0.569821	4	0.0289048	0.793141	4	-0.0462875	0.519586	4	-0.206702	0.865351	4	0.116791	0.859806	4	-0.125693	0.78533	4
CPLX4	0.347113	1.51543	4	-0.0663357	0.512513	4	-0.123344	0.510433	4	-0.290717	1.28312	4	0.0436103	0.556179	4	-0.0110239	0.440835	4
CPM	0.0297686	0.623239	4	-0.108996	0.605815	4	-0.303605	0.814488	4	-0.264115	1.04947	4	0.00972004	0.521457	4	0.00335342	0.521076	4
CPN1	0.0240812	0.565723	4	-0.116498	0.5065	4	-0.231069	0.658488	4	-0.0995025	0.549747	4	0.029383	0.634882	4	-0.0523808	0.546801	4
CPNE1	0.2584	0.735718	1	-0.312517	0.852015	1	0.358601	0.823796	1	-0.118094	0.406026	1	-0.000732922	0.346318	1	0.0763916	0.525327	1
CPNE2	0.065848	0.646383	4	-0.122419	0.568879	4	0.174393	0.774178	4	0.143182	1.03728	4	-0.183466	1.30063	4	-0.217522	1.37134	4
CPNE3	-0.0656873	0.505259	4	-0.0233453	0.510122	4	-0.374203	1.28958	4	0.286086	1.39769	4	0.0874091	0.783773	4	-0.0498962	0.911663	4
CPNE6	-0.0137133	0.559576	4	0.0217361	0.60319	4	-0.42746	1.43502	4	-0.30071	1.244	4	-0.167505	1.0325	4	-0.227514	1.29879	4
CPNE7	-0.329771	1.14705	4	-0.168666	0.685531	4	-0.308921	1.32041	4	0.214706	1.05609	4	-0.0891506	0.654264	4	0.0809087	0.68213	4
CPO	0.19353	0.940282	4	-0.156979	0.70673	4	-0.0617346	0.471826	4	-0.137093	0.608264	4	0.0181752	0.65555	4	-0.147952	0.871137	4
CPPED1	0.267215	1.08528	4	0.105379	0.862164	4	0.0201087	0.530706	4	-0.227936	0.929747	4	0.0659194	0.669051	4	0.0558597	0.621122	4
CPQ	-0.123549	0.520312	4	0.203831	1.40589	4	-0.0349072	0.47009	4	-0.00351857	0.485132	4	0.115763	0.988558	4	0.213317	1.38051	4
CPTP	-0.246222	0.866396	4	-0.100465	0.478435	4	0.0149906	0.634162	4	-0.173386	0.694148	4	0.0250598	0.576581	4	-0.0598931	0.56168	4
CPVL	0.337315	1.29509	4	0.0712998	0.813297	4	-0.0357655	0.450376	4	0.0886571	0.684965	4	0.0650945	0.729011	4	0.0872218	0.99085	4
CPXM1	0.4043	1.59714	4	-0.156185	0.601337	4	-0.354712	0.985133	4	0.0374744	0.739658	4	-0.0335631	0.458252	4	-0.0296006	0.533919	4
CPXM2	0.20346	0.968353	4	-0.0978693	0.469823	4	-0.116432	0.458703	4	-0.00136896	0.537154	4	0.00817474	0.464993	4	0.0203171	0.504904	4
CPZ	0.312309	1.43859	4	-0.113057	0.507762	4	0.200866	0.900623	4	0.114607	0.79966	4	0.0915307	0.945492	4	-0.155545	0.934428	4
CR1	-0.27316	0.931937	4	-0.187258	0.684903	4	-0.215119	0.638854	4	0.197494	1.1151	4	-0.110997	0.814785	4	0.273809	1.60678	4
CR1L	-0.100987	0.629163	4	-0.0623886	0.458888	4	0.0806118	0.620605	4	0.216911	1.09681	4	0.0849203	0.76222	4	-0.0722269	0.5679	4
CR2	-0.14179	0.606176	4	-0.11343	0.548581	4	-0.111878	0.509429	4	0.154654	0.980784	4	0.0576303	0.805872	4	-0.103383	0.730769	4
CRB1	-0.088448	0.50731	4	-0.00879973	0.582993	4	0.091772	0.627184	4	-0.087394	0.602165	4	-0.132972	0.831335	4	-0.049686	0.742809	4
CRB2	0.365355	1.56752	4	-0.396776	1.6256	4	-0.147085	0.678173	4	-0.284756	1.08937	4	-0.313961	1.82483	4	0.000614649	0.696744	4
CRB3	-0.148201	0.738176	4	-0.035669	0.579944	4	-0.336862	0.894663	4	0.167056	0.902725	4	-0.203234	1.19769	4	0.0378137	0.553503	4
CRCP	-0.454312	1.67304	4	-0.270723	0.999506	4	-0.120772	0.599501	4	-0.0409459	0.473858	4	-0.138008	1.26887	4	-0.188728	1.00385	4
CREB5	-0.0527391	0.442779	4	-0.327853	1.46899	4	-0.174255	0.6871	4	-0.191326	0.998634	4	-0.227713	1.41329	4	-0.0196866	0.42612	4
CREG1	-0.0306469	0.478482	4	0.0719625	0.99275	4	-0.228254	0.746953	4	-0.0852535	0.526239	4	-0.103747	0.880805	4	-0.0102234	0.542311	4
CRELD2	0.299003	1.08478	4	-0.0216177	0.570225	4	-0.044821	0.451319	4	-0.0884557	0.591752	4	0.114672	0.799006	4	-0.0652549	0.586642	4
CRHR1	-0.299936	1.25727	4	-0.0945416	0.604717	4	-0.227987	0.728995	4	0.179754	1.10853	4	-0.0695056	0.798781	4	-0.0981349	0.660413	4
CRHR2	-0.0370086	0.424081	4	-0.148868	0.595032	4	0.0901082	0.689014	4	-0.14599	0.626746	4	0.0371343	0.631114	4	0.134094	0.93381	4
CRIM1	-0.085678	0.625062	4	-0.297744	1.12912	4	-0.0112503	0.513863	4	-0.121835	0.562706	4	0.121144	0.882841	4	0.132511	0.847127	4
CRIP1	-0.20415	0.727702	4	-0.0771065	0.510641	4	-0.276041	0.816302	4	-0.149504	0.64116	4	-0.133563	0.902742	4	-0.0379265	0.545031	4
CRIP2	0.032487	0.576788	4	-0.0264201	0.671987	4	-0.0211059	0.487944	4	0.138942	0.792058	4	-0.0927985	0.805243	4	-0.168662	1.10253	4
CRK	0.063729	0.656332	4	0.129113	1.17667	4	-0.122177	0.603409	4	0.0727078	0.66321	4	-0.0413465	0.515135	4	-0.051554	0.494348	4
CRLF1	-0.115205	0.508516	4	-0.0783075	0.483585	4	0.0760669	0.993497	4	0.0823411	0.792616	4	-0.120479	0.787399	4	-0.141809	0.897842	4
CRLF2	0.102171	0.678359	4	0.0243937	0.968318	4	-0.0066101	0.659161	4	-0.171069	0.718292	4	0.00537312	0.449599	4	0.0737738	0.691554	4
CRLF3	-0.0985173	0.478073	4	-0.164854	0.651428	4	-0.25209	0.661694	4	0.111296	0.713771	4	-0.122498	0.827634	4	-0.210338	1.12131	4
CROCC	-0.0158756	0.541282	4	0.120152	1.13132	4	-0.0476915	0.428965	4	-0.0501631	0.547733	4	-0.112386	0.707308	4	-0.0809533	0.648157	4
CRTAM	-0.00941144	0.569289	4	0.114176	1.04729	4	-0.130838	0.556142	4	-0.0678881	0.62582	4	0.0980131	0.810863	4	0.0475762	0.748034	4
CRTAP	-0.214245	0.815345	4	-0.178285	0.82748	4	0.0703137	0.654131	4	0.194523	1.13633	4	0.0477357	0.700863	4	0.00335213	0.457609	4
CRTC1	-0.0756855	0.533573	4	-0.229298	0.889489	4	-0.114363	0.494567	4	0.0343982	0.579698	4	-0.139815	0.980117	4	0.0887276	0.678369	4
CRYAB	-0.285952	1.08943	4	-0.235443	0.931309	4	0.0116842	0.550851	4	0.347328	1.50843	4	0.0893438	0.736885	4	-0.156335	0.917082	4
CRYGD	-0.0620705	0.477888	4	-0.183578	0.682515	4	0.127143	0.667699	4	0.0241928	0.539835	4	0.0863871	0.736979	4	-0.0975408	0.77215	4
CRYL1	-0.0611287	0.491612	4	0.00112341	0.595944	4	0.311109	1.10921	4	-0.100509	0.658657	4	0.152088	1.01809	4	-0.0994237	0.704385	4
CSDE1	0.147714	0.773328	4	-0.0331935	0.509008	4	-0.0794633	0.428587	4	-0.213648	0.858938	4	0.0823086	1.07102	4	-0.0304976	0.700909	4
CSF1	-0.0222011	0.553985	4	0.124897	1.09998	4	-0.117508	0.529679	4	0.359952	1.61708	4	0.0261555	0.503812	4	-0.026209	0.637599	4
CSF1R	0.291679	1.22014	4	-0.133862	0.662213	4	-0.0457436	0.471471	4	-0.0657163	0.512108	4	0.0938344	0.992952	4	0.0391451	0.728037	4
CSF2RA	-0.265046	0.819684	4	-0.0766793	0.529485	4	0.140677	0.798047	4	0.124308	0.7322	4	-0.197366	1.11558	4	0.207356	1.19725	4
CSF2RB	-0.242878	0.899691	4	-0.364063	1.60014	4	-0.22473	0.759394	4	-0.235477	0.988983	4	0.0418057	0.592349	4	0.19442	1.19143	4
CSF3R	-0.0772763	0.492751	4	-0.333353	1.17458	4	-0.110308	0.510838	4	-0.215932	0.876641	4	0.0440555	0.683376	4	-0.167108	1.16191	4
CSK	-0.256317	1.00034	4	-0.0111995	0.543364	4	-0.309784	0.815337	4	-0.20291	0.905406	4	-0.0913732	0.707943	4	-0.10254	0.932199	4
CSMD1	0.448066	1.78659	4	-0.0757735	0.477125	4	-0.141016	0.514346	4	-0.110023	0.536859	4	-0.0882174	0.64547	4	0.00831267	0.465439	4
CSMD2	0.207341	0.970353	4	-0.0293832	0.502902	4	-0.362051	1.12104	4	0.223633	1.15034	4	-0.100003	0.751339	4	-0.197284	1.08512	4
CSMD3	-0.0775498	0.49314	4	-0.0835928	0.4403	4	-0.414408	1.26767	4	-0.355098	1.39957	4	0.214116	1.48044	4	0.063948	0.647917	4
CSNK1D	-0.036509	0.556032	4	0.00774733	0.620069	4	0.126965	0.709679	4	-0.0147334	0.547692	4	0.0117544	0.476574	4	0.0441747	0.739802	4
CSPG4	-0.306887	0.966803	4	-0.0790723	0.624482	4	-0.180711	0.656854	4	-0.105398	0.597563	4	-0.116759	0.777836	4	-0.0302156	0.451863	4
CSPG5	-0.179981	0.610341	4	0.005929	0.582307	4	-0.191007	0.557128	4	0.0278382	0.540727	4	-0.112227	0.735201	4	-0.0648052	0.598983	4
CST6	-0.213868	0.774818	4	0.0711824	0.821426	4	-0.162105	0.539452	4	-0.240277	1.28668	4	-0.203811	1.18175	4	-0.116867	0.742489	4
CT83	-0.308274	0.965743	4	0.243545	1.82858	4	-0.227318	0.881358	4	-0.0972478	0.679668	4	-0.00385659	0.515087	4	-0.206708	1.29293	4
CTLA4	0.103041	0.744316	4	-0.154913	0.607353	4	-0.270376	0.742569	4	-0.132879	0.589971	4	0.0777395	0.749688	4	0.00633024	0.497732	4
CTNNA1	-0.0703891	0.599911	4	-0.0648105	0.591047	4	-0.152839	0.504322	4	-0.120457	0.558768	4	0.163005	1.04839	4	0.0458583	0.629727	4
CTNNA2	-0.258208	0.840233	4	-0.0230071	0.54209	4	-0.261988	0.738722	4	-0.21904	0.895938	4	-0.106954	0.7455	4	0.0932206	0.789951	4
CTNNAL1	0.0372463	0.61569	4	-0.250172	0.955252	4	-0.111897	0.448552	4	-0.250443	0.957293	4	0.0618911	0.652593	4	-0.172627	0.892579	4
CTNNB1	-0.142214	0.609955	4	-0.0163121	0.51242	4	0.0997879	0.712805	4	-0.114879	0.689689	4	-0.0131674	0.434468	4	-0.227806	1.24748	4
CTNNBIP1	0.18063	0.889094	4	0.0757486	0.815045	4	-0.187051	0.535881	4	-0.0975549	0.606386	4	-0.133743	0.872434	4	-0.0615976	0.619621	4
CTNND1	0.0637056	0.579481	4	0.01162	0.623107	4	0.0762088	0.657263	4	0.00360038	0.549932	4	0.0466385	0.617468	4	-0.0597526	0.564425	4
CTNND2	0.183352	0.876154	4	-0.177136	0.693915	4	-0.0899832	0.506291	4	0.128019	0.800597	4	0.118974	1.15017	4	-0.0211791	0.496439	4
CTNS	0.00942843	0.505928	4	-0.0405075	0.468075	4	0.112586	0.814023	4	-0.284852	1.53234	4	-0.000528915	0.44032	4	-0.113058	0.83107	4
CTSA	0.0434794	0.612827	4	0.314371	1.84335	4	0.177667	0.868808	4	-0.434441	1.85276	4	-0.170868	1.06581	4	-0.159176	0.923047	4
CTSC	-0.340864	1.07329	4	-0.130162	0.575045	4	0.292358	1.23869	4	0.0581035	0.685298	4	-0.0777297	0.646366	4	0.0665921	0.843399	4
CTSD	0.0378927	0.645842	4	-0.0403059	0.475857	4	0.0244848	0.534786	4	-0.0664693	0.603701	4	0.102895	1.01145	4	-0.124353	1.03208	4
CTSF	-0.0530023	0.492169	4	0.0213402	0.625541	4	0.0246627	0.527741	4	-0.21681	0.950772	4	-0.0121908	0.490516	4	-0.248433	1.49829	4
CTSK	0.0497669	0.59536	4	-0.191971	0.727824	4	-0.0408084	0.533366	4	-0.101838	0.621655	4	0.099577	0.75205	4	0.0146532	0.484663	4
CTSL	0.0107844	0.489899	4	0.0325733	0.671223	4	0.154462	0.795432	4	0.0375228	0.570761	4	0.00172904	0.569198	4	0.0141674	0.527013	4
CTSV	-0.0369028	0.58818	4	-0.0457948	0.484596	4	-0.116033	0.49925	4	-0.230912	1.57262	4	-0.341624	2.60155	4	-0.151243	0.943907	4
CTTN	0.23831	1.17808	4	-0.128054	0.527234	4	-0.311509	0.996813	4	-0.23213	0.927354	4	0.253729	1.64757	4	-0.118171	0.721182	4
CTXN1	0.0117613	0.532288	4	0.245415	1.52745	4	0.114711	0.715566	4	-0.112646	0.623616	4	0.0769803	0.669338	4	-0.041293	0.465656	4
CUBN	-0.0567513	0.523933	4	-0.18634	0.663366	4	0.155439	0.741391	4	-0.200881	0.811886	4	0.0944021	0.96819	4	0.0460692	0.586291	4
CUEDC1	0.0930262	0.664604	4	-0.15591	0.636136	4	-0.0599522	0.639353	4	0.0778729	0.769839	4	0.10372	0.834557	4	0.00167664	0.603967	4
CUTA	-0.00646413	0.474491	4	-0.107446	0.583077	4	-0.285968	1.25234	4	-0.257186	1.1877	4	0.0642064	0.755143	4	0.219062	1.30581	4
CUZD1	-0.193097	0.675595	4	-0.204734	0.745457	4	-0.082346	0.495704	4	-0.127004	0.646469	4	-0.108097	0.871288	4	0.027477	0.550281	4
CX3CL1	-0.297037	0.932392	4	0.0499124	0.764919	4	-0.228345	0.656167	4	0.0843067	0.662775	4	0.127968	1.03089	4	-0.0439051	0.494932	4
CX3CR1	0.333419	1.27207	4	0.0285	0.637476	4	-0.12779	0.701374	4	-0.0301874	0.428596	4	0.076561	0.67231	4	0.0495293	0.658905	4
CXADR	0.131248	0.711007	4	-0.134399	0.651559	4	-0.0699724	0.440428	4	0.108282	1.08272	4	-0.0589683	0.579308	4	0.0501519	0.622055	4
CXCL16	-0.050401	0.598846	4	-0.216248	0.839905	4	-0.0514613	0.547521	4	-0.114014	0.685656	4	0.0786594	0.655794	4	0.000803212	0.453226	4
CXCR1	0.0980239	0.692015	4	-0.112208	0.503575	4	0.304384	1.11985	4	-0.0926712	0.506664	4	-0.0257875	0.456669	4	-0.0794712	0.572922	4
CXCR2	-0.120434	0.571829	4	-0.335082	1.44726	4	-0.251574	0.705174	4	-0.157083	0.652243	4	-0.121036	0.838921	4	0.00498058	0.471356	4
CXCR3	0.150234	0.94791	4	-0.000690638	0.57001	4	-0.244911	0.67082	4	-0.185651	0.768631	4	-0.024287	0.502661	4	-0.0526764	0.634018	4
CXCR4	-0.0594191	0.521419	4	-0.182796	0.884692	4	0.0486082	0.6008	4	0.109826	0.857895	4	0.00276291	0.453426	4	0.0632531	0.685316	4
CXCR5	-0.0155171	0.500707	4	-0.0394885	0.561421	4	-0.259125	1.06386	4	0.00637605	0.505286	4	-0.0376872	0.496268	4	-0.111829	0.661749	4
CXCR6	-0.120944	0.495141	4	0.0221526	0.693204	4	0.32846	1.12126	4	-0.0672406	0.447185	4	0.14781	1.11806	4	-0.0334532	0.518787	4
CYBA	-0.101058	0.57349	4	0.171623	1.14891	4	0.446566	1.47806	4	-0.170361	0.806328	4	0.228598	1.43889	4	0.151377	0.92182	4
CYBB	-0.112738	0.487387	4	-0.115943	0.520336	4	0.0171847	0.711646	4	0.0895343	0.76939	4	0.00945991	0.548854	4	-0.00145111	0.490516	4
CYFIP2	0.0335388	0.511187	4	-0.186506	0.798551	4	0.102061	0.609183	4	0.246833	1.25554	4	0.0423858	0.575265	4	-0.103931	0.77833	4
CYLD	0.148798	0.761756	4	-0.133339	0.614247	4	-0.344558	1.01685	4	0.0716931	0.641013	4	-0.0367647	0.493261	4	-0.00340044	0.5111	4
CYP20A1	0.22486	0.956469	4	0.16964	1.27071	4	0.251716	0.919954	4	0.139245	0.781238	4	0.0595161	0.726135	4	0.0232932	0.519374	4
CYP21A2	0.232425	1.01867	4	0.0107861	0.656621	4	-0.0247887	0.568953	4	-0.106379	0.544672	4	-0.0439043	0.564379	4	-0.0303593	0.436843	4
CYP24A1	-0.200606	0.756542	4	-0.193652	0.853259	4	0.155083	0.868307	4	-0.130894	0.637017	4	-9.66401e-05	0.450286	4	0.0423273	0.553511	4
CYP2W1	0.101708	0.732227	4	-0.0398982	0.616782	4	-0.0960334	0.431692	4	0.0420975	0.607035	4	0.0351727	0.577888	4	0.214932	1.2216	4
CYS1	-0.124908	0.522286	4	0.102201	1.0968	4	-0.0968873	0.439098	4	0.190295	1.06312	4	0.041194	0.663218	4	-0.128898	0.778345	4
CYSLTR1	0.00173773	0.712285	4	-0.204934	0.862192	4	-0.1246	0.466284	4	-0.0442825	0.545282	4	-0.0626103	0.664815	4	-0.0846456	0.660167	4
CYSLTR2	-0.13426	0.520174	4	-0.0288419	0.523506	4	-0.0209871	0.493131	4	-0.0446661	0.490597	4	-0.0737439	0.578933	4	0.0310403	0.554122	4
CYTH1	-0.141796	0.676411	4	0.0117172	0.586362	4	0.515907	1.76502	4	-0.0555863	0.53622	4	0.132228	0.883806	4	-0.0749614	0.690965	4
CYTH2	-0.267892	1.17306	4	-0.168133	0.827109	4	-0.0595725	0.440798	4	-0.145308	0.636652	4	-0.0723629	0.668322	4	0.218027	1.22814	4
CYTH3	-0.130924	0.548505	4	-0.157159	0.646438	4	0.220687	0.937768	4	0.148935	0.821718	4	0.0210238	0.573116	4	-0.169414	0.889798	4
CYTH4	0.309714	1.19933	4	0.0552927	0.738313	4	0.220426	1.01076	4	-0.170739	0.8383	4	-0.0536068	0.736534	4	0.0725863	0.722381	4
CYYR1	0.108101	0.673247	4	0.161218	1.17385	4	-0.22758	0.674397	4	0.187773	1.00742	4	0.0391782	0.545706	4	0.0840799	0.805464	4
DAAM1	-0.0249042	0.455678	4	0.01616	0.615667	4	0.0780867	0.626565	4	0.094593	0.680607	4	-0.0933342	0.701496	4	0.0465088	0.557886	4
DAB2	0.106846	0.677087	4	-0.031396	0.486805	4	-0.125633	0.493229	4	-0.0659115	0.488582	4	0.0672409	0.77774	4	0.000731358	0.505878	4
DAB2IP	0.0719502	0.599033	4	0.0253168	0.670681	4	-0.185691	0.678712	4	0.2356	1.23089	4	0.118837	0.864053	4	-0.0142557	0.609746	4
DAG1	-0.0446873	0.680109	4	-0.223067	0.949234	4	-0.0250385	0.550508	4	-0.11505	0.662846	4	0.139357	1.14021	4	-0.152344	1.07294	4
DAGLA	0.0794974	0.680702	4	-0.0766227	0.426129	4	0.0492598	0.565217	4	0.147476	0.851366	4	0.0183352	0.478291	4	-0.0218985	0.598084	4
DAGLB	-0.229348	0.787274	4	0.16264	1.44684	4	0.296526	1.04004	4	-0.134417	0.609678	4	-0.176895	1.28633	4	-0.196198	1.21718	4
DAW1	0.0681513	0.654487	4	-0.0886195	0.46555	4	0.133831	0.896508	4	0.161027	0.839916	4	0.158922	1.14399	4	-0.0812743	0.617754	4
DBH	0.172656	0.871854	4	0.119673	1.03075	4	-0.125907	0.59003	4	-0.0954543	0.65185	4	-0.0253265	0.49028	4	-0.00374398	0.541028	4
DBN1	0.0865449	0.691894	4	-0.180275	0.730318	4	-0.350871	1.07798	4	-0.138182	0.585953	4	-0.132096	1.06307	4	-0.0208717	0.526284	4
DBNL	-0.321818	1.03741	4	-0.199701	0.790672	4	-0.0844457	0.65827	4	-0.0127258	0.453617	4	0.0638016	0.702789	4	-0.222179	1.23892	4
DCAF13	0.241036	1.22241	4	0.123638	1.10176	4	0.0864686	0.600774	4	-0.159962	0.720897	4	0.0696165	0.690277	4	-0.0184828	0.423296	4
DCAF16	-0.0627065	0.443751	4	-0.1719	0.823136	4	0.0516983	0.544245	4	-0.237218	1.0171	4	-0.00756114	0.456811	4	-0.00543512	0.429897	4
DCBLD1	-0.0708836	0.430688	4	-0.158455	0.742486	4	-0.369581	1.22922	4	-0.204147	0.963056	4	-0.225392	1.36527	4	0.0589885	0.658228	4
DCBLD2	-0.470573	1.59384	4	0.0108373	0.712248	4	-0.0998082	0.529236	4	-0.118578	0.65972	4	-0.0537311	0.566256	4	-0.232281	1.13979	4
DCC	-0.00893983	0.467358	4	-0.113036	0.552897	4	-0.117735	0.491458	4	0.0365082	0.671922	4	0.113729	1.13093	4	-0.145256	0.796269	4
DCHS1	0.00533882	0.665385	4	0.0151317	0.66586	4	0.0152603	0.611744	4	-0.0370054	0.563445	4	0.0639701	0.647878	4	-0.00126184	0.534506	4
DCHS2	-0.083595	0.482517	4	-0.274844	1.14481	4	-0.0321473	0.442539	4	0.0606674	0.701467	4	-0.126291	0.892266	4	0.0178545	0.483782	4
DCN	-0.136549	0.615442	4	0.0863803	0.977003	4	0.105796	0.635321	4	0.129709	0.748485	4	-0.119716	0.848902	4	0.0423674	0.566469	4
DCP2	0.0289978	0.659845	4	0.236873	1.42233	4	0.0575461	0.818611	4	0.503615	2.32491	4	0.000914368	0.632499	4	0.220109	1.29773	4
DCST1	-0.195662	0.625426	4	0.0751204	0.806127	4	0.119885	0.786486	4	-0.254975	1.05998	4	0.0105888	0.513165	4	-0.0701642	0.559582	4
DCSTAMP	0.0594424	0.639749	4	-0.405077	1.63433	4	-0.0543002	0.443493	4	0.0013047	0.595647	4	-0.107994	0.713021	4	0.0878395	0.709824	4
DCT	-0.246084	0.9718	4	0.0793218	0.940844	4	-0.0750875	0.676962	4	-0.215736	0.834339	4	0.0137278	0.5006	4	-0.0910155	0.690426	4
DCTN6	0.0453074	0.567291	4	0.0842116	0.833166	4	0.0588921	0.657303	4	0.130898	0.921283	4	0.107745	0.871126	4	0.0543778	0.704747	4
DCUN1D2	0.0856487	0.639371	4	-0.114275	0.627067	4	-0.266724	0.802618	4	0.310588	1.39003	4	0.073089	0.670874	4	-0.0127524	0.412423	4
DCUN1D3	-0.0756769	0.487102	4	-0.299083	1.23818	4	0.201581	0.808846	4	0.0139669	0.538374	4	-0.0425952	0.485457	4	-0.0613475	0.560459	4
DDAH1	0.110408	0.82433	4	-0.0539366	0.664568	4	-0.230323	0.660548	4	0.0961568	0.925633	4	-0.0505456	0.639338	4	-0.0762176	0.744663	4
DDB2	-0.028237	0.480819	4	-0.0940942	0.520537	4	0.0284572	0.532297	4	-0.00157411	0.511534	4	0.0765855	0.734085	4	0.208812	1.17608	4
DDIAS	0.186622	1.02497	4	0.0448332	0.717552	4	-0.178843	0.606535	4	-0.133823	0.657048	4	0.0685758	0.758184	4	0.043724	0.56818	4
DDIT4L	-0.0693497	0.555315	4	0.000111384	0.578582	4	-0.0714562	0.419226	4	0.0120548	0.508468	4	0.0102783	0.577577	4	-0.0422891	0.557782	4
DDN	-0.0337109	0.483507	4	-0.0559346	0.47756	4	0.126905	0.651446	4	-0.00295282	0.537984	4	0.113454	0.792705	4	-0.0213709	0.67571	4
DDR1	0.138759	0.865543	4	0.0503907	0.796621	4	-0.0990889	0.593422	4	-0.127872	0.586441	4	-0.0355309	0.552215	4	-0.119161	0.699836	4
DDR2	-0.0494069	0.522417	4	-0.018627	0.537696	4	-0.381577	1.0957	4	0.0637615	0.618326	4	-0.0240238	0.494274	4	-0.0707206	0.607406	4
DDX58	0.0170015	0.539574	4	0.1496	1.05031	4	0.00796933	0.521564	4	-0.029356	0.468853	4	0.00376529	0.49727	4	0.0187108	0.529883	4
DDX60L	-0.286534	1.1055	4	-0.159717	0.662093	4	0.249821	0.929473	4	-0.0577119	0.588363	4	0.257833	1.87165	4	-0.0104408	0.439472	4
DEF6	-0.408236	1.33512	4	0.0557624	0.763381	4	-0.48031	1.43352	4	-0.0848057	0.538639	4	-0.111206	0.812228	4	-0.0133488	0.522277	4
DENND1A	0.104412	0.907197	4	0.0911902	1.0276	4	-0.172588	0.613828	4	-0.0731896	0.479624	4	0.0310938	0.786544	4	-0.117155	0.903298	4
DENND4C	-0.0137579	0.479706	4	-0.127877	0.565013	4	0.112091	0.772325	4	-0.0164815	0.576712	4	0.133149	0.920656	4	0.0409847	0.5573	4
DENND6B	-0.0232041	0.564377	4	-0.00739612	0.681137	4	-0.0659702	0.434681	4	0.017971	0.663297	4	0.172302	1.30025	4	-0.00108267	0.528512	4
DES	0.148792	0.780558	4	-0.0416099	0.499391	4	0.196701	0.83139	4	-0.0420354	0.446545	4	0.0486588	0.599464	4	0.288212	1.75641	4
DFFA	-0.208354	0.769793	4	0.263689	1.96374	4	-0.0215711	0.51365	4	-0.0176507	0.518998	4	0.120124	0.989653	4	-0.0900465	0.623867	4
DFNA5	0.138239	0.754469	4	0.0375013	0.67457	4	0.0846025	0.621199	4	-0.0073155	0.47433	4	0.0830259	0.695039	4	0.0928567	0.803597	4
DGCR2	-0.354863	1.22063	4	-0.114482	0.578348	4	0.367999	1.34589	4	0.0635428	0.590445	4	0.0975865	0.938967	4	0.103968	0.88347	4
DGKG	-0.0653038	0.519712	4	-0.0969103	0.484999	4	-0.0894562	0.47018	4	0.0344053	0.741105	4	0.0184007	0.596621	4	0.245882	1.2357	4
DGKH	-0.00951662	0.54066	4	-0.104323	0.608483	4	-0.265027	0.764839	4	0.0453517	0.625166	4	-0.0977375	0.798685	4	0.17788	1.14475	4
DGKQ	-0.161144	0.578564	4	-0.0455424	0.45542	4	-0.104286	0.461463	4	-0.0537202	0.467718	4	0.0356451	0.655435	4	-0.0944714	0.82403	4
DGKZ	0.161618	0.918885	4	-0.0633616	0.54646	4	0.365013	1.18816	4	-0.115713	0.580457	4	0.127269	0.87603	4	-0.097822	0.658603	4
DHDDS	-0.0399138	0.547733	4	-0.0131533	0.856443	4	0.0749563	0.6139	4	0.137669	0.801503	4	0.0171861	0.531935	4	0.0552535	0.615524	4
DHDH	-0.178854	0.675749	4	-0.0877238	0.577202	4	0.0153342	0.724171	4	-0.111194	0.53815	4	-0.0908106	0.770934	4	0.0104483	0.596596	4
DHH	-0.159065	0.581159	4	-0.0653014	0.534386	4	-0.0146861	0.601729	4	-0.0870238	0.511243	4	-0.0313029	0.611201	4	-0.131425	0.741793	4
DHPS	-0.156514	0.605181	4	-0.0827637	0.456563	4	-0.0364652	0.471862	4	-0.0887143	0.50364	4	-0.0188034	0.52474	4	-0.0662576	0.57671	4
DHRS7B	0.046067	0.577749	4	0.0286349	0.715804	4	-0.207909	0.700466	4	-0.157014	0.831556	4	-0.0455296	0.579023	4	0.0438217	0.718477	4
DIAPH1	0.205559	0.867698	4	-0.132915	0.547364	4	-0.170807	0.555916	4	0.0859117	0.640518	4	-0.314829	2.08081	4	-0.207664	1.24731	4
DIAPH3	-0.171038	0.697163	4	-0.148551	0.652648	4	0.024067	0.535817	4	0.0573089	0.633057	4	-0.0984427	0.690381	4	-0.0697322	0.558352	4
DIO3	-0.160167	0.819899	4	0.0433514	0.873552	4	-0.309263	0.915011	4	-0.0311924	0.466203	4	-0.0589601	0.613543	4	0.129336	0.883985	4
DIRAS1	-0.298621	1.00295	4	-0.252426	1.05903	4	-0.369868	1.24946	4	0.282172	1.55878	4	-0.0395677	0.492847	4	-0.0549709	0.614224	4
DIRAS2	-0.428174	1.76534	4	0.0186416	0.676168	4	0.0938173	0.690239	4	-0.025883	0.54521	4	-0.242356	1.57967	4	-0.0909745	0.851168	4
DIRAS3	0.16193	0.870492	4	-0.254008	0.896435	4	-0.214745	0.633291	4	-0.0229971	0.489279	4	-0.25786	1.63926	4	-0.061604	0.683393	4
DIRC2	-0.178205	0.757674	4	0.00315029	0.633529	4	0.196439	0.839933	4	-0.0778979	0.484526	4	-0.0651663	0.623962	4	0.103067	0.790216	4
DIS3L	-0.164967	0.692163	4	-0.114578	0.525488	4	0.102717	0.739657	4	0.0118446	0.542468	4	0.0477937	0.807398	4	0.0522797	0.58529	4
DISP2	-0.138806	0.623438	4	-0.123547	0.555735	4	-0.116711	0.6215	4	0.256399	1.36033	4	-0.0360841	0.587897	4	0.0477628	0.567732	4
DKK3	-0.318239	1.16308	4	-0.101595	0.48584	4	-0.0998539	0.498778	4	-0.140686	0.644286	4	0.156501	1.0057	4	-0.0231408	0.458633	4
DLG1	-0.244709	0.99942	4	-0.191247	0.79274	4	-0.0740235	0.510506	4	-0.00542775	0.506971	4	-0.0295216	0.524343	4	0.145024	0.964187	4
DLG2	-0.233454	0.788396	4	-0.283825	1.12482	4	-0.465862	1.39588	4	-0.190711	0.77023	4	0.00619908	0.459244	4	-0.351172	2.33075	4
DLG4	-0.129476	0.610038	4	-0.276935	1.13504	4	-0.411427	1.31898	4	-0.242759	1.09738	4	-0.127974	0.886829	4	0.0422224	0.582387	4
DLG5	-0.0445578	0.710546	4	-0.021297	0.574853	4	-0.194077	0.604744	4	-0.195749	0.854716	4	-0.00818198	0.457509	4	-0.174805	0.944576	4
DLGAP1	0.058568	0.58056	4	-0.166533	0.690236	4	0.145463	0.797843	4	-0.135747	0.656924	4	-0.0217583	0.54434	4	-0.0506757	0.578705	4
DLGAP2	-0.00629719	0.622339	4	0.0383792	0.85816	4	-0.321189	0.943889	4	0.128066	0.969904	4	0.0629837	0.620222	4	0.0150641	0.54295	4
DLGAP3	0.130595	0.902727	4	-0.106784	0.497136	4	-0.133959	0.51073	4	0.228946	1.05301	4	-0.0354281	0.502225	4	0.110991	0.83412	4
DLK1	-0.0413031	0.446127	4	0.0184395	0.782092	4	0.22655	1.12342	4	-0.225514	0.934392	4	0.131694	0.911555	4	-0.102896	0.654507	4
DLK2	-0.148703	0.599226	4	-0.0923976	0.452138	4	-0.167222	0.622472	4	-0.0401403	0.461909	4	-0.0384882	0.513705	4	0.107231	0.84566	4
DLL1	-0.297255	1.20968	4	-0.22351	0.990293	4	-0.187224	0.597334	4	-0.2211	0.860791	4	-0.114981	0.856759	4	-0.20814	1.38489	4
DLL3	0.0302372	0.535203	4	-0.362673	1.58461	4	-0.0235325	0.481297	4	-0.0102541	0.484391	4	-0.108035	0.735726	4	0.0379387	0.541848	4
DLL4	-0.260226	0.990267	4	-0.260961	1.01887	4	-0.490529	1.36281	4	-0.309316	1.39998	4	-0.0728464	0.62994	4	0.0150701	0.535191	4
DMBT1	0.198166	0.937723	4	-0.230083	0.826955	4	-0.176855	0.552879	4	0.186561	1.036	4	0.16962	1.11645	4	-0.0809705	0.560928	4
DMD	-0.129719	0.636742	4	-0.0958349	0.548227	4	0.201006	0.852268	4	-0.19581	0.742578	4	-0.00639851	0.680288	4	-0.0131658	0.550249	4
DMPK	-0.235786	0.796213	4	-0.243984	0.928766	4	0.0660526	0.705418	4	-0.192986	0.794956	4	-0.244425	1.54138	4	-0.0896087	0.663423	4
DMTF1	0.0879579	0.792999	4	-0.143266	0.903699	4	-0.165808	0.595402	4	-0.076584	0.611559	4	0.075116	0.755913	4	0.201971	1.20804	4
DMTN	0.277006	1.17429	4	-0.345034	1.27209	4	0.290187	1.08745	4	0.105625	0.815028	4	0.0727952	0.684399	4	0.195234	1.29046	4
DMWD	-0.115123	0.508868	4	0.0846349	0.866797	4	-0.392968	1.30326	4	-0.0713896	0.567492	4	0.0429396	0.545413	4	-0.220948	1.40105	4
DMXL2	0.117077	0.723864	4	0.000915413	0.732541	4	-0.0473888	0.516809	4	0.198201	1.12262	4	0.160396	0.986485	4	0.205459	1.11241	4
DNAAF1	0.164274	0.874776	4	-0.101925	0.581927	4	0.107214	0.66265	4	0.105803	0.711541	4	-0.0652377	0.586647	4	-0.127431	1.021	4
DNAAF4	0.30534	1.15569	4	-0.0554796	0.538299	4	-0.0761666	0.459553	4	0.0402494	0.581159	4	-0.0161812	0.474708	4	0.0730457	0.696054	4
DNAH17	-0.0978437	0.542484	4	-0.0736207	0.442671	4	0.00660407	0.574783	4	-0.15459	0.635364	4	-0.092956	0.888447	4	0.0285461	0.563286	4
DNAJA3	-0.0187176	0.580429	4	-0.306652	1.40949	4	0.122474	0.649548	4	-0.0370253	0.557352	4	0.0394341	0.595248	4	-0.10529	0.676408	4
DNAJA4	0.0377723	0.610025	4	-0.181995	0.903417	4	-0.0691076	0.565203	4	-0.204612	0.935163	4	0.0833098	0.815323	4	-0.0593118	0.504948	4
DNAJB13	-0.0715648	0.428636	4	-0.0492749	0.464388	4	-0.291205	0.919825	4	-0.0112244	0.528181	4	-0.128593	1.01139	4	-0.0965303	0.661177	4
DNAJB4	0.0133286	0.505015	4	-0.12076	0.545425	4	-0.271837	0.773602	4	-0.0177958	0.491864	4	-0.0436103	0.521211	4	0.0926411	0.736319	4
DNAJC18	0.138008	0.840148	4	-0.1279	0.648481	4	-0.121542	0.582947	4	-0.0110017	0.472251	4	0.00661623	0.463048	4	0.0145004	0.49847	4
DNAJC5	-0.22242	0.812309	4	-0.0137761	0.565141	4	0.061726	0.69373	4	-0.170632	0.836998	4	-0.149676	0.925766	4	-0.0509032	0.555573	4
DNAJC6	-0.0880504	0.48545	4	0.00870358	0.601466	4	0.152134	0.704034	4	0.0655148	0.717209	4	0.0341104	0.525616	4	0.163414	1.15395	4
DNAJC9	-0.0365157	0.509196	4	-0.212032	0.838055	4	-0.0681131	0.494834	4	0.0874481	0.779921	4	0.0162795	0.474209	4	-0.0886222	0.657198	4
DNASE1L1	0.141506	0.797914	4	0.207984	1.34076	4	-0.351807	0.974373	4	-0.0165085	0.59415	4	-0.0516475	0.530955	4	-0.0269839	0.539185	4
DNER	0.3395	1.43942	4	0.0841156	0.883831	4	0.479352	1.53813	4	0.0348771	0.549541	4	0.0626624	0.645805	4	0.00388092	0.480396	4
DOC2A	-0.0353572	0.441132	4	-0.0362638	0.576329	4	-0.357126	0.98253	4	-0.0440722	0.453798	4	-0.153455	1.05966	4	-0.020589	0.553939	4
DOC2B	-0.104351	0.513965	4	-0.104351	0.513835	4	-0.104351	0.530781	4	0.016433	0.653122	4	-0.018495	0.520872	4	-0.00641009	0.598471	4
DOCK4	-0.224814	0.942825	4	0.0681501	0.743592	4	-0.111295	0.464016	4	-0.1043	0.562227	4	-0.0335553	0.536968	4	-0.0153872	0.493734	4
DOCK5	-0.0159265	0.497396	4	-0.124215	0.559775	4	0.08042	0.623531	4	-0.114742	0.679723	4	0.108915	0.89013	4	-0.132292	0.887225	4
DOCK8	-0.0589828	0.458215	4	-0.104341	0.473267	4	0.11404	0.674359	4	-0.100737	0.53689	4	-0.164578	1.17955	4	-0.143581	0.904599	4
DOK3	-0.245338	0.890281	4	-0.0355093	0.532274	4	-0.251077	0.749646	4	-0.11744	0.546275	4	-0.173485	1.22923	4	-0.110459	0.744891	4
DOK7	-0.291178	0.993714	4	-0.165328	0.62009	4	0.218139	0.834113	4	-0.175297	0.798501	4	-0.0627589	0.568313	4	-0.0552881	0.61496	4
DONSON	-0.196667	0.692297	4	-0.13004	0.556341	4	-0.0468571	0.502925	4	0.0429604	0.915832	4	-0.175135	1.08918	4	-0.0123385	0.801066	4
DPCR1	-0.207466	0.640914	4	-0.17764	0.843547	4	-0.0461722	0.542199	4	-0.142519	0.76493	4	-0.095965	0.772758	4	0.00620518	0.447383	4
DPEP1	-0.639112	2.623	4	-0.461152	2.37635	4	0.175464	0.818926	4	-0.341945	1.53529	4	-0.109784	1.04581	4	-0.0490792	0.702959	4
DPEP2	0.155213	0.791022	4	-0.11269	0.55254	4	0.15821	0.795189	4	0.0497266	0.723477	4	-0.000881306	0.508015	4	-0.0430959	0.487935	4
DPEP3	-0.412713	1.40673	4	-0.203661	0.807762	4	-0.247568	1.27134	4	-0.00206313	0.559239	4	-0.305678	1.83246	4	0.0113085	0.516467	4
DPH1	-0.178583	0.714383	4	-0.0762864	0.490882	4	-0.0923782	0.511467	4	0.193406	0.97153	4	0.0454171	0.586584	4	0.179853	1.00619	4
DPP10	-0.0296251	0.639979	4	-0.0281269	0.52414	4	-0.00871947	0.627622	4	0.260467	1.20191	4	-0.133776	1.01051	4	-0.0500143	0.475961	4
DPP4	0.0196571	0.559081	4	-0.274422	0.975599	4	-0.285242	0.75649	4	-0.152523	0.664548	4	-0.0856922	0.710575	4	-0.223891	1.14946	4
DPP6	-0.311922	1.0678	4	0.11567	0.897622	4	-0.498062	1.84887	4	0.313471	1.58657	4	-0.138483	0.898834	4	0.212995	1.19552	4
DPP7	-0.401801	1.4137	4	-0.154561	0.863458	4	-0.0188107	0.650862	4	-0.0775864	0.492744	4	0.00738586	0.50383	4	0.0755169	0.704796	4
DPP8	0.0280331	0.810053	4	0.000476355	0.588627	4	-0.224775	0.680586	4	0.212598	1.00276	4	-0.088355	0.676332	4	-0.134941	0.782072	4
DPP9	-0.203652	0.814876	4	-0.0849933	0.4401	4	0.5368	1.67058	4	0.0157889	0.525718	4	0.117978	0.887562	4	0.0107276	0.517005	4
DPY19L4	-0.230181	0.890229	4	-0.0519936	0.511684	4	-0.413109	1.25349	4	0.000377262	0.549721	4	-0.0217899	0.446356	4	-0.000744017	0.46858	4
DPYSL2	0.0718077	0.629816	4	0.0891278	0.996796	4	-0.0559378	0.580062	4	0.175062	0.909477	4	-0.163274	1.12426	4	0.0689505	0.797618	4
DQX1	0.201933	0.894552	4	-0.147374	0.712514	4	0.0441766	0.537789	4	-0.32832	1.53141	4	-0.239896	1.45358	4	-0.0970911	0.728995	4
DRAM2	0.00466651	0.536958	4	-0.100128	0.754489	4	0.0692375	0.596093	4	-0.28299	1.186	4	-0.0109038	0.479025	4	0.0107232	0.546999	4
DRD1	-0.00871053	0.469532	4	-0.084176	0.492427	4	-0.264265	0.767544	4	0.0452618	0.648635	4	-0.028321	0.468168	4	0.134046	1.15405	4
DRD2	0.0280506	0.534918	4	-0.0422228	0.556154	4	-0.0930475	0.500407	4	-0.17284	0.744499	4	0.0366755	0.543924	4	0.191916	1.21398	4
DRD3	-0.168305	0.843966	4	0.0624109	0.908208	4	0.414672	1.29537	4	0.193181	1.04748	4	-0.00600593	0.527153	4	-0.0549334	0.515317	4
DRD4	-0.303038	1.21924	4	-0.0793754	0.46866	4	-0.196855	0.685098	4	0.0860724	0.7071	4	0.184267	1.11884	4	0.108569	0.907738	4
DRD5	-0.0879739	0.528735	4	-0.0963478	0.508289	4	-0.135525	0.633226	4	-0.218306	0.805812	4	0.0766631	0.871437	4	-0.0338	0.617616	4
DRP2	0.00256348	0.522815	4	0.0238574	0.711731	4	-0.0634609	0.678552	4	0.333631	1.62837	4	0.0470405	0.638065	4	-0.168643	0.968718	4
DSC1	-0.174679	0.653281	4	-0.131059	0.550101	4	-0.231186	0.681912	4	-0.0922674	0.592812	4	-0.11943	0.919415	4	0.0303268	0.664284	4
DSC2	-0.027929	0.696402	4	-0.0272903	0.672072	4	-0.0841896	0.590507	4	0.02507	0.569586	4	0.115114	0.894952	4	0.00694951	0.642887	4
DSC3	-0.281323	0.881417	4	-0.128146	0.518561	4	-0.0387668	0.575753	4	-0.0441879	0.571795	4	-0.0857758	0.855491	4	-0.0529315	0.489134	4
DSCAM	-0.0804743	0.522498	4	-0.0196087	0.550918	4	-0.0215305	0.660791	4	0.0132828	0.579975	4	-0.107014	0.726121	4	-0.119016	0.864572	4
DSCAML1	-0.110919	0.505549	4	0.0353391	0.700319	4	0.163252	1.0764	4	-0.385371	1.50745	4	-0.0557434	0.538023	4	0.0383486	0.527984	4
DSE	-0.168612	0.600869	4	-0.177777	0.680532	4	-0.153535	0.546511	4	0.116598	0.780212	4	0.0643922	0.687807	4	0.0187393	0.498031	4
DSEL	-0.204813	0.679195	4	-0.1956	0.876012	4	-0.0347683	0.537952	4	0.0246843	0.627227	4	0.0528704	0.58817	4	0.0208799	0.683706	4
DSG1	-0.0936678	0.495163	4	-0.185936	0.884237	4	-0.238006	0.712851	4	-0.19476	0.781907	4	-0.0887707	0.836056	4	0.182747	1.11476	4
DSG2	-0.0182037	0.579198	4	-0.121816	0.639073	4	-0.0942881	0.496127	4	-0.0532162	0.540045	4	-0.0667615	0.688865	4	0.0256213	0.585557	4
DSG3	-0.00515763	0.596104	4	0.112663	0.94893	4	-0.180893	0.690776	4	-0.0167939	0.58289	4	0.0138542	0.479385	4	0.187243	1.11276	4
DSG4	-0.254204	0.941379	4	-0.285967	1.21635	4	-0.0717781	0.515237	4	-0.1982	0.812421	4	-0.0344795	0.490589	4	0.0233874	0.502964	4
DSP	-0.164421	0.70363	4	0.143055	1.18208	4	-0.0627092	0.448367	4	-0.169129	0.82699	4	-0.107274	0.859988	4	0.0981924	0.830475	4
DST	0.0631476	0.647343	4	-0.0354951	0.504399	4	-0.124634	0.589331	4	-0.0748961	0.507372	4	0.0277162	0.548893	4	0.0665746	0.640254	4
DSTYK	-0.114841	0.554304	4	-0.0746672	0.420854	4	-0.18527	0.596249	4	-0.00339665	0.486033	4	0.0709737	0.647195	4	0.060018	0.696253	4
DTNA	-0.153848	0.585794	4	-0.0678302	0.439903	4	-0.235352	0.693515	4	0.0408926	0.600364	4	-0.0361739	0.573468	4	0.0978567	0.706329	4
DTNBP1	0.27034	1.20275	4	-0.115225	0.652042	4	-0.0382335	0.583971	4	-0.112519	0.662276	4	0.0186344	0.583972	4	-0.0301177	0.478504	4
DUOX1	-0.0802749	0.47624	4	0.0320664	0.884086	4	-0.154938	0.491287	4	-0.0350945	0.478759	4	0.0618124	0.699419	4	0.242417	1.44928	4
DUOX2	0.053029	0.553791	4	0.113409	1.05287	4	0.201165	0.822766	4	0.17249	0.957481	4	0.017576	0.48504	4	0.0093815	0.707597	4
DUS1L	-0.00941008	0.495103	4	-0.000765482	0.572918	4	-0.186057	0.626586	4	-0.100095	0.515657	4	0.307406	1.87135	4	0.141664	0.865728	4
DUSP15	0.0132134	0.557488	4	-0.0317453	0.617431	4	0.0636578	0.711717	4	-0.0696454	0.519799	4	-0.0492308	0.513796	4	-0.0864899	0.667228	4
DVL1	0.0988415	0.698439	4	0.106634	0.936293	4	-0.00110548	0.51039	4	0.193315	1.08686	4	-0.0552176	0.558099	4	-0.0887157	0.64219	4
DVL2	-0.0226733	0.580769	4	-0.103727	0.547876	4	-0.231967	0.708015	4	0.130794	1.06376	4	-0.1162	0.992024	4	-0.257406	1.39806	4
DXO	0.0299855	0.524648	4	-0.0500524	0.532426	4	0.0470077	0.70601	4	-0.0683976	0.491597	4	0.0987464	0.757476	4	0.00338008	0.489107	4
DYNAP	-0.309886	1.06366	4	-0.083508	0.4598	4	-0.0391019	0.539516	4	-0.249727	0.973069	4	-0.00921382	0.640845	4	-0.0583969	0.531054	4
DYNC2H1	0.0229828	0.693513	4	-0.0982517	0.58986	4	-0.0267991	0.486086	4	0.0496198	0.601473	4	0.027033	0.548215	4	0.0408454	0.58038	4
DYSF	0.222637	1.11146	4	-0.0732018	0.488649	4	-0.00876138	0.475658	4	0.0224718	0.503643	4	0.0736513	0.843128	4	0.0565817	0.666413	4
DYTN	-0.184025	0.774055	4	-0.102436	0.598687	4	0.0619718	0.69037	4	-0.0966295	0.567521	4	0.247258	1.58822	4	-0.142367	0.861025	4
ECE1	-0.259008	1.0789	4	0.147685	1.06528	4	0.520091	1.62919	4	-0.166081	0.726091	4	0.102802	0.816762	4	-0.155271	0.929494	4
ECSCR	-0.510219	1.93148	4	-0.139824	0.567355	4	0.336569	1.15957	4	0.0626707	0.581102	4	0.092856	0.741395	4	-0.183564	1.14417	4
EDA	-0.0827	0.483874	4	-0.0272776	0.552087	4	0.433304	1.4309	4	-0.0723025	0.539348	4	-0.292829	1.66353	4	-0.277764	1.43281	4
EDA2R	-0.219492	0.852948	4	-0.243349	1.00906	4	0.00337493	0.536403	4	-0.0398274	0.61469	4	-0.214337	1.3646	4	-0.170813	0.988339	4
EDAR	-0.110976	0.541613	4	0.0256818	0.667192	4	-0.133538	0.554436	4	0.0668109	0.642493	4	-0.0745933	0.612783	4	-0.101368	0.711312	4
EDEM3	-0.238027	1.01868	4	0.0850389	0.897696	4	-0.265557	0.784883	4	-0.32237	1.58192	4	-0.0158218	0.452176	4	0.183561	1.22459	4
EDNRA	0.228566	1.15754	4	0.092185	0.975155	4	-0.298696	0.896479	4	0.121183	0.776509	4	0.112232	0.909769	4	-0.041569	0.471611	4
EDNRB	-0.191844	0.668647	4	-0.211738	0.819225	4	0.102946	0.653179	4	0.0233792	0.510176	4	-0.0204154	0.470291	4	0.10196	0.764311	4
EEF1A1	-0.238388	0.775786	4	-0.176605	0.745535	4	0.324705	1.07324	4	-0.0209396	0.489083	4	-0.063754	0.679047	4	-0.134728	0.80731	4
EEF1AKMT1	0.146425	0.798214	4	-0.20239	0.958201	4	0.0263556	0.575284	4	-0.0635807	0.494914	4	0.0161481	0.465221	4	0.0341685	0.569034	4
EEF1D	0.0168984	0.541196	4	-0.0902131	0.5518	4	-0.344026	1.0937	4	-0.140337	0.603793	4	-0.0357835	0.57149	4	-0.161916	0.910229	4
EEF2	-0.0771455	0.620089	4	-0.189736	0.678198	4	-0.0151544	0.479498	4	-0.0566121	0.612444	4	-0.0313714	0.529697	4	0.050994	0.651345	4
EEPD1	-0.0414046	0.579086	4	-0.277278	0.974265	4	-0.657948	2.40703	4	-0.00193376	0.637455	4	0.0780551	0.733661	4	0.0910696	0.803141	4
EFCAB1	0.0150683	0.633463	4	0.0429645	0.660688	4	0.0108834	0.501346	4	-0.150603	0.750866	4	-0.131302	0.844358	4	-0.449248	2.8095	4
EFCAB11	-0.0904763	0.479042	4	-0.0487649	0.51788	4	-0.0778272	0.71988	4	-0.0846257	0.507229	4	-0.0351158	0.460261	4	-0.073907	0.614321	4
EFCAB14	-0.337884	1.27965	4	-0.106695	0.560788	4	-0.108984	0.439561	4	-0.0574814	0.601246	4	-0.0253992	0.494683	4	-0.128569	0.736563	4
EFCAB2	0.0590319	0.6155	4	-0.215229	0.9501	4	-0.15462	0.561344	4	0.0556842	0.570374	4	-0.0499634	0.563469	4	0.0742152	0.845311	4
EFCAB7	-0.12488	0.5716	4	0.00282976	0.580516	4	0.0328425	0.727669	4	-0.145658	0.65004	4	0.142989	1.03388	4	-0.0106619	0.439791	4
EFEMP1	-0.107568	0.596185	4	0.0153426	0.634637	4	-0.110407	0.572753	4	-0.01961	0.663905	4	0.0825425	0.778091	4	-0.0267429	0.457794	4
EFHC2	0.292951	1.23159	4	-0.15323	0.800944	4	0.210266	0.872317	4	0.0191333	0.628063	4	-0.151773	1.13228	4	-0.0487835	0.514286	4
EFNA1	-0.160996	0.920397	4	-0.310863	1.15338	4	0.359552	1.20503	4	-0.27968	1.47869	4	-0.104049	0.820704	4	-0.0909148	0.707745	4
EFNA2	0.17675	0.861171	4	-0.0472715	0.55512	4	0.106196	0.832046	4	-0.114708	0.535731	4	-0.153866	0.981733	4	-0.00679992	0.437348	4
EFNA3	0.0223625	0.645315	2	-0.103091	0.402117	2	-0.0516725	0.356902	2	-0.163703	0.616042	2	0.536902	2.96503	2	-0.0309134	0.457446	2
EFNA4	-0.0587994	0.489726	4	-0.104192	0.61109	4	-0.0300568	0.662546	4	-0.0860093	0.591459	4	0.0132783	0.544278	4	-0.0543761	0.613014	4
EFNA5	-0.343852	1.25428	4	-0.151896	0.726218	4	0.235424	1.04589	4	0.160289	0.975591	4	-0.0423233	0.674846	4	-0.0451186	0.512017	4
EFNB1	-0.147406	0.628849	4	-0.156412	0.69561	4	0.000197231	0.531932	4	-0.233591	0.900933	4	0.0491335	0.578329	4	0.0464943	0.634849	4
EFNB2	0.249777	1.01649	4	-0.215767	1.01323	4	-0.00407852	0.516726	4	-0.226526	0.852749	4	0.157094	1.11155	4	-0.0604128	0.547219	4
EFNB3	-0.0910551	0.476	4	-0.0741338	0.43242	4	-0.208422	0.677146	4	0.0866405	0.799249	4	0.100079	0.776495	4	-0.0618775	0.5191	4
EFR3A	0.0415226	0.533166	4	-0.0892162	0.509822	4	-0.0538482	0.472983	4	-0.106621	0.586012	4	-0.00160549	0.521645	4	-0.0873752	0.628029	4
EFR3B	-0.34024	1.24761	4	-0.113024	0.49153	4	-0.0123606	0.586054	4	0.356785	1.78499	4	-0.181123	1.01548	4	0.0307448	0.519343	4
EGF	0.197216	0.915687	4	-0.05307	0.457623	4	-0.170842	0.614633	4	-0.0748691	0.479438	4	0.16913	1.11401	4	0.0642946	0.791382	4
EGFR	-0.176183	0.612926	4	0.388917	2.52724	4	0.586416	1.91936	4	0.379641	1.7073	4	0.40259	2.92233	4	0.354402	2.12601	4
EHBP1	0.0332961	0.593352	4	-0.218271	0.930812	4	0.0663758	0.636416	4	-0.0387468	0.469608	4	0.0656446	0.670804	4	0.199395	1.14938	4
EHD1	0.0655566	0.934272	4	0.0960865	1.09231	4	-0.012273	0.94824	4	0.0658778	0.826897	4	-0.0151107	0.677264	4	-0.0151107	0.70104	4
EHD2	-0.39661	1.24971	4	-0.07281	0.492343	4	-0.425273	1.24889	4	0.222712	1.04831	4	-0.0879068	0.821429	4	-0.138979	0.791824	4
EHD3	-0.278571	0.96003	4	-0.0267152	0.507897	4	0.345608	1.28713	4	-0.194455	0.867147	4	-0.0584828	0.617021	4	-0.00757222	0.495535	4
EHD4	-0.145312	0.626671	4	-0.121479	0.565969	4	-0.00121276	0.743428	4	-0.00725259	0.479727	4	-0.0129169	0.450106	4	-0.12219	0.830078	4
EIF2B2	-0.0617562	0.481636	4	0.0302889	1.02267	4	0.207768	0.90624	4	-0.0130649	0.482042	4	-0.137067	1.12361	4	-0.0974577	0.653389	4
EIF5	-0.0591145	0.477951	4	0.0052841	0.575082	4	0.17366	0.761959	4	-0.186018	0.754337	4	-0.0450121	0.498234	4	-0.177196	0.949816	4
EIF5B	0.118389	0.813924	4	0.083942	0.882311	4	-0.0352391	0.596083	4	-0.188949	0.726581	4	-0.159393	1.05333	4	-0.225023	1.24971	4
ELANE	0.00167221	0.538368	4	-0.036114	0.622118	4	-0.140347	0.520896	4	0.117386	0.79816	4	0.00281814	0.479577	4	0.00257463	0.479933	4
ELFN1	-0.0961368	0.659507	4	-0.0787179	0.498045	4	-0.0511075	0.458523	4	0.0115896	0.615856	4	0.0581893	0.634419	4	0.0143934	0.512945	4
ELFN2	-0.294376	0.88924	4	-0.302362	1.41618	4	-0.197253	0.625262	4	0.0688805	0.652642	4	-0.130819	0.988223	4	0.130939	0.958483	4
ELMO1	-0.130251	0.523067	4	0.102236	0.981311	4	-0.188245	0.557136	4	0.349759	1.50451	4	-0.0166038	0.465352	4	-0.0983817	0.719881	4
ELMO3	-0.160821	0.576189	4	-0.0834068	0.57336	4	-0.329183	1.15855	4	0.0802637	0.731491	4	0.00261424	0.490816	4	-0.14934	0.873087	4
ELN	-0.021065	0.746598	4	-0.181797	0.657119	4	-0.0294027	0.641512	4	0.0965943	0.803825	4	0.0394217	0.630355	4	-0.130967	0.773072	4
ELOC	-0.311543	1.10356	4	-0.402587	2.03759	4	-0.0766606	0.48605	4	-0.098141	0.698696	4	-0.0544885	0.578432	4	-0.0189141	0.411038	4
ELOVL4	0.0956219	0.717729	4	-0.138856	0.550392	4	-0.362693	0.995896	4	-0.025215	0.464999	4	-0.0137633	0.41784	4	0.0771316	0.817714	4
ELOVL6	-0.0433927	0.649743	4	-0.188755	0.889341	4	0.117129	1.04157	4	-0.0713922	0.540736	4	0.000245275	0.56375	4	0.237857	1.6192	4
EMB	-0.0867971	0.523709	4	0.0906428	0.849462	4	-0.159651	0.577811	4	-0.15828	0.74797	4	0.175719	1.07883	4	-0.0202541	0.439607	4
EMC1	-0.0288636	0.603438	4	0.205478	1.37949	4	0.581649	1.86809	4	-0.0847164	0.521641	4	-0.115674	0.732161	4	-0.02472	0.474219	4
EMC7	0.00936997	0.575064	3	-0.264079	0.867114	3	-0.431281	1.3156	3	0.115746	0.722793	3	0.0840145	0.721035	3	-0.18246	0.944675	3
EMCN	-0.212782	0.707716	4	-0.24916	1.00145	4	-0.289862	0.861477	4	0.150495	0.917389	4	-0.0633958	0.558889	4	0.0936343	0.875416	4
EMILIN1	-0.0799911	0.474213	4	-0.221284	0.849767	4	-0.271796	0.768472	4	0.146338	0.873219	4	0.0542793	0.592423	4	-0.103234	0.755305	4
EMILIN2	-0.219862	0.737141	4	-0.101681	0.575707	4	-0.161671	0.497989	4	-0.228323	0.930654	4	-0.131326	0.968321	4	-0.138341	0.793761	4
EMP1	-0.138753	0.573269	4	-0.0947866	0.537532	4	-0.0614677	0.485756	4	0.120738	0.770711	4	0.00941146	0.564778	4	0.106175	0.732097	4
EMP2	-0.351361	1.31903	4	-0.0631515	1.03367	4	-0.145472	0.574801	4	-0.120276	0.695663	4	-0.171272	1.16518	4	-0.17116	1.06323	4
EMP3	-0.11281	0.542436	4	-0.192123	0.886255	4	-0.0694274	0.482302	4	-0.211784	1.02541	4	-0.166467	1.32256	4	0.050302	0.683224	4
ENAH	-0.116838	0.518974	4	-0.0522578	0.474507	4	-0.000526789	0.644367	4	0.111965	0.76555	4	0.144946	0.939518	4	0.103353	0.790344	4
ENC1	-0.139847	0.620795	4	-0.140775	0.558491	4	-0.178231	0.549404	4	0.108769	0.741479	4	0.0610652	0.661925	4	0.020618	0.618332	4
ENG	-0.155423	0.607143	4	-0.0367554	0.503657	4	0.00867083	0.531857	4	-0.177026	0.809521	4	-0.033741	0.493753	4	-0.147691	1.08283	4
ENKD1	-0.10519	0.499546	4	-0.118858	0.500129	4	0.123032	0.722878	4	-0.102816	0.542082	4	0.0155425	0.525256	4	-0.16026	1.0369	4
ENO1	0.00769777	0.630164	4	-0.086731	0.448087	4	0.241242	0.866322	4	-0.0608945	0.552324	4	0.042722	0.583233	4	0.077304	0.776971	4
ENO2	-0.126473	0.53806	4	0.0207495	0.614602	4	-0.0366878	0.685365	4	0.378213	1.84556	4	-0.115601	0.72101	4	0.0588531	0.66129	4
ENO3	0.0970548	0.672213	4	0.11922	1.08525	4	-0.0813068	0.427038	4	-0.166544	0.763378	4	0.00888776	0.597709	4	0.0391244	0.77793	4
ENOX1	-0.0566014	0.471143	4	-0.101094	0.49783	4	0.126871	0.726579	4	-0.0167909	0.515307	4	0.0246232	0.570241	4	0.101962	0.779061	4
ENOX2	-0.17835	0.600302	4	-0.0012541	0.598932	4	0.164928	0.802637	4	-0.284795	1.29661	4	-0.00692525	0.412881	4	0.1572	1.11623	4
ENPEP	-0.14697	0.580585	4	-0.102682	0.494597	4	0.196883	0.858078	4	0.146042	0.786789	4	-0.141522	0.889989	4	-0.17678	1.30101	4
ENPP1	-0.235507	0.863751	4	-0.0861808	0.454337	4	-0.244443	0.773854	4	-0.201418	0.889692	4	0.0196412	0.62655	4	-0.108179	0.761803	4
ENPP3	-0.0902666	0.4921	4	-0.334073	1.5792	4	-0.4365	1.24043	4	0.21733	1.06097	4	0.10908	0.817991	4	-0.131712	0.921739	4
ENPP4	-0.306005	1.15868	4	-0.212297	1.11922	4	-0.21421	0.740883	4	-0.31577	1.3019	4	-0.0580656	0.600508	4	-0.00804389	0.611513	4
ENPP5	-0.503576	2.10055	4	-0.338766	1.55269	4	-0.0814291	0.586689	4	-0.14118	0.655612	4	0.16758	1.27832	4	-0.128659	0.828022	4
ENPP6	-0.190278	0.638398	4	-0.256053	0.891856	4	-0.112011	0.485773	4	-0.0212359	0.576719	4	-0.186442	1.39855	4	-0.0262885	0.465469	4
ENPP7	0.279401	1.29625	4	-0.254806	0.935443	4	-0.230891	0.655741	4	-0.211231	0.988722	4	-0.174659	1.0417	4	0.0469111	0.623263	4
ENTPD1	-0.259337	0.910912	4	-0.0460788	0.467412	4	0.129501	0.694539	4	-0.237202	1.06852	4	-0.0313711	0.481484	4	0.00133188	0.51833	4
ENTPD2	0.00796674	0.694646	4	0.0620633	0.784677	4	0.203065	0.939908	4	-0.0902687	0.62544	4	0.015699	0.56915	4	0.00788496	0.549505	4
ENTPD7	0.0643384	0.662487	4	0.0134239	0.645748	4	-0.195217	0.565145	4	0.075355	0.66651	4	0.0798543	0.692747	4	-0.0547861	0.516963	4
ENTPD8	0.134817	0.759839	4	-0.457022	2.06367	4	-0.251541	0.778129	4	-0.139103	0.702542	4	-0.159994	0.91618	4	-0.16767	0.914165	4
EOGT	0.180085	0.865872	4	-0.0180658	0.636963	4	-0.0395367	0.601985	4	-0.00812583	0.565066	4	0.040184	0.607063	4	-0.0465	0.577485	4
EPB41	-0.0329451	0.574623	4	0.220067	1.7167	4	0.159732	0.848758	4	-0.0790806	0.502373	4	0.0601917	0.628249	4	0.00932363	0.46118	4
EPB41L1	-0.0755256	0.535852	4	0.0381618	0.767558	4	-0.12851	0.583549	4	-0.139944	0.716435	4	0.0285984	0.509003	4	0.0170325	0.467868	4
EPB41L2	0.138802	0.792319	4	0.122888	1.09453	4	-0.15052	0.604625	4	0.0811758	0.650788	4	0.130257	0.918432	4	0.0224075	0.571456	4
EPB41L3	0.410662	1.57666	4	-0.21595	0.851715	4	-0.379144	1.3289	4	0.250943	1.31672	4	-0.0487162	0.815154	4	-0.0932667	0.797448	4
EPB41L4A	-0.224672	0.804108	3	-0.165898	0.622785	3	-0.242795	0.738593	3	0.191028	1.06691	3	-0.0176954	0.407969	3	0.104437	0.753807	3
EPB41L4B	-0.129456	0.513185	4	0.0852923	0.881851	4	0.154288	0.791529	4	-0.0856597	0.500488	4	0.0293295	0.509053	4	-0.0105687	0.564729	4
EPB41L5	0.0165893	0.634107	4	-0.0933672	0.501311	4	-0.340739	0.935263	4	-0.13944	0.631431	4	-0.0834931	0.699131	4	0.226592	1.31858	4
EPB42	0.0187215	0.850679	4	0.166286	1.22065	4	0.115927	1.08913	4	-0.166035	0.723987	4	-0.116954	0.849746	4	-0.00319755	0.501518	4
EPCAM	-0.227333	1.03063	4	-0.00126838	0.588676	4	0.0643116	0.578351	4	-0.0728271	0.462201	4	-0.11988	0.774105	4	-0.0372876	0.479221	4
EPDR1	0.179624	0.869816	4	-0.0275566	0.508842	4	0.0074038	0.487782	4	-0.081079	0.499541	4	0.0289197	0.529111	4	0.0759613	0.672065	4
EPGN	-0.138889	0.649008	4	-0.128728	0.659126	4	-0.256391	0.942312	4	0.0359969	0.548598	4	0.141032	0.9103	4	0.0693232	0.642444	4
EPHA1	0.105457	0.788707	4	-0.0765955	0.425687	4	-0.226018	0.686278	4	-0.18966	0.84622	4	0.105198	0.818966	4	-0.0346005	0.534515	4
EPHA10	0.196857	1.03153	4	-0.173241	0.694866	4	-0.0843752	0.425154	4	-0.058873	0.472513	4	-0.0700005	0.643128	4	0.075496	0.64092	4
EPHA2	0.0591605	0.58982	4	-0.11369	0.515942	4	-0.05031	0.468579	4	0.157908	0.819703	4	-0.224814	1.39489	4	-0.0853342	0.658925	4
EPHA3	0.0648636	0.59369	4	-0.0234419	0.657033	4	0.0553738	0.649554	4	0.158056	0.897498	4	0.0655095	0.638489	4	0.0965833	0.757887	4
EPHA4	-0.195819	0.796447	4	-0.04059	0.537781	4	-0.268512	0.80314	4	-0.387747	1.64313	4	-0.0578274	0.755672	4	-0.296751	1.62785	4
EPHA5	-0.283411	0.942152	4	-0.124833	0.573551	4	0.0717375	0.806499	4	0.455002	2.07489	4	-0.0673162	0.639814	4	0.0798622	0.728009	4
EPHA6	-0.00331715	0.528033	4	-0.0740904	0.469785	4	-0.22715	0.655685	4	0.100361	0.690265	4	-0.0505699	0.536177	4	0.0150785	0.487957	4
EPHA7	0.0234471	0.584513	4	-0.160835	0.75605	4	0.047297	0.580502	4	-0.183088	0.856976	4	0.0110281	0.811498	4	-0.0517462	0.621425	4
EPHA8	-0.0429275	0.440203	4	0.151465	1.2939	4	-0.11154	0.484086	4	0.301355	1.52825	4	-0.17718	1.06941	4	0.0127638	0.471544	4
EPHB1	0.0988524	0.62404	4	-0.0994955	0.597249	4	-0.218011	0.722271	4	-0.0369846	0.447336	4	-0.182055	1.07015	4	-0.0799932	0.614078	4
EPHB2	-0.133418	0.551372	4	-0.0826775	0.467452	4	-0.251605	0.705212	4	0.068366	0.669229	4	0.0521058	0.654273	4	-0.0421486	0.577492	4
EPHB3	-0.306442	1.15564	4	-0.199985	0.769538	4	0.262159	0.986665	4	0.369333	1.62731	4	0.0913416	1.05765	4	-0.21557	1.19228	4
EPHB4	0.237808	1.02271	4	-0.0587759	0.446774	4	-0.218922	0.696588	4	0.0181631	0.552272	4	-0.150389	1.20945	4	-0.20446	1.30986	4
EPHB6	-0.226434	0.804298	4	-0.0635781	0.439608	4	-0.0281916	0.464823	4	-0.159138	0.73723	4	-0.0307427	0.525696	4	-0.0317309	0.439382	4
EPM2A	-0.0795696	0.505542	4	-0.126366	0.611174	4	-0.206135	0.613439	4	-0.0783438	0.488328	4	0.0731582	0.823984	4	0.0360271	0.715018	4
EPN1	-0.356909	1.19781	4	0.0515665	0.70841	4	-0.158506	0.56996	4	-0.343753	1.47263	4	-0.0278615	0.783419	4	-0.0982865	0.619265	4
EPOR	-0.254775	0.811338	4	0.0848508	0.886748	4	-0.181063	0.57383	4	-0.100977	0.660261	4	-0.0356709	0.463896	4	-0.0620982	0.542998	4
EPPK1	0.1505	0.882855	4	-0.103073	0.494137	4	-0.0282493	0.51694	4	-0.0578561	0.50097	4	0.0748195	0.699533	4	0.0864411	0.704513	4
EPS15	-0.0056991	0.469154	4	-0.154304	0.690896	4	0.295759	1.01732	4	0.0163312	0.563144	4	-0.0796333	0.645177	4	0.071761	0.71243	4
EPS15L1	-0.14807	0.607764	4	-0.0145395	0.728322	4	0.230839	0.892609	4	-0.0676158	0.495495	4	-0.184961	1.14064	4	-0.10196	0.786641	4
EPS8	0.220027	0.9964	4	-0.0988239	0.516011	4	-0.309547	0.90354	4	-0.128957	0.650616	4	-0.00775251	0.496641	4	0.182836	1.17423	4
EPS8L2	-0.439761	1.3573	4	0.0212723	0.647088	4	0.0736374	0.749622	4	-0.0691696	0.457559	4	-0.043104	0.623932	4	-0.092334	0.646492	4
EPX	0.00457318	0.578807	4	-0.284548	1.18361	4	0.0783666	0.671981	4	-0.0487782	0.461269	4	-0.0164281	0.489833	4	-0.0192245	0.43075	4
EQTN	0.224092	0.972701	4	0.0982774	1.16732	4	-0.103228	0.616001	4	0.0704543	0.66614	4	0.187474	1.04014	4	0.254487	1.3522	4
ERAP1	-0.103214	0.508728	4	-0.121622	0.65117	4	-0.011203	0.495663	4	-0.238771	1.08995	4	-0.0520361	0.690454	4	-0.0438382	0.525464	4
ERAP2	0.0331249	0.534022	4	-0.0655815	0.42827	4	0.0414855	0.561209	4	-0.0869605	0.57015	4	-0.116309	0.742248	4	-0.0503721	0.504562	4
ERAS	-0.176006	0.620856	4	-0.0778338	0.53357	4	0.0766101	0.693373	4	-0.0985654	1.01019	4	0.136308	0.910996	4	0.0393396	0.635709	4
ERBB2	0.0220747	0.531827	4	0.142623	1.08069	4	-0.122987	0.534358	4	-0.12497	0.648603	4	0.0515082	0.624472	4	-0.0748763	0.679123	4
ERBB3	-0.260936	0.960328	4	-0.116587	0.543851	4	-0.333034	0.930034	4	-0.126673	0.602994	4	-0.0419595	0.530106	4	-0.0405894	0.507804	4
ERBB4	-0.0927177	0.513969	4	0.0490422	0.802589	4	-0.0733812	0.469983	4	-0.00614079	0.768392	4	-0.0329096	0.513829	4	0.0917827	0.767238	4
ERBIN	0.00792243	0.676029	4	0.133444	1.12953	4	0.212247	0.884392	4	0.225699	1.05022	4	0.190431	1.54932	4	0.2386	1.40284	4
ERC1	-0.177952	0.658959	4	0.201082	1.28745	4	-0.0822462	0.542332	4	-0.244895	1.03241	4	0.190747	1.33454	4	-0.0109537	0.471366	4
ERCC4	-0.103392	0.497677	4	-0.169005	0.731881	4	-0.34711	1.10532	4	0.0478879	0.576931	4	-0.0126617	0.434691	4	0.0295544	0.561859	4
EREG	0.0966206	0.719994	4	0.0496164	0.840056	4	-0.151979	0.525587	4	0.0249938	0.622925	4	0.0100065	0.513537	4	-0.0522735	0.570928	4
ERGIC2	-0.170157	0.790445	4	-0.0861892	0.506659	4	-0.297005	0.839145	4	-0.10158	0.600736	4	-0.0354674	0.553848	4	-0.112641	0.804086	4
ERLIN1	0.181613	1.05271	4	-0.094887	0.488917	4	0.111696	0.702248	4	0.0894017	0.827576	4	0.0427995	0.567523	4	0.149026	1.05103	4
ERMAP	0.0827319	0.816197	4	-0.11496	0.539412	4	0.0520327	0.866402	4	0.0559973	0.622325	4	-0.0116313	0.440025	4	0.0329573	0.59786	4
ERMN	-0.198897	0.82683	4	-0.131805	0.568386	4	-0.317425	1.07378	4	-0.207773	0.817936	4	0.0842367	0.799042	4	-0.0619217	0.545162	4
ERMP1	0.0458357	0.702156	4	-0.0893296	0.505376	4	-0.147045	0.564179	4	0.0571324	0.685339	4	-0.0441596	0.625211	4	-0.0708904	0.68068	4
ERO1A	0.236628	1.27875	4	-0.168898	0.688866	4	0.0311661	0.68463	4	-0.16002	0.760748	4	-0.153725	0.896294	4	-0.049996	0.523634	4
ERO1B	-0.143358	0.594031	4	0.00704224	0.616304	4	0.147767	0.866149	4	-0.0614057	0.550042	4	-0.106837	0.9347	4	0.132483	1.02615	4
ERRFI1	-0.0974777	0.482069	4	-0.0326699	0.537762	4	-0.0813247	0.566354	4	-0.241449	1.01454	4	-0.167488	0.976008	4	-0.0910873	0.795742	4
ERVFRD-1	0.0713342	0.628533	4	0.0851016	0.946141	4	-0.13766	0.493826	4	0.0510662	0.57665	4	0.12376	0.962033	4	0.106614	0.766819	4
ERVK13-1	0.0133899	0.562645	4	-0.0148661	0.617841	4	0.202838	0.822435	4	-0.0796176	0.527608	4	0.00199843	0.484914	4	-0.0324678	0.459514	4
ERVMER34-1	-0.19339	0.925773	4	-0.186834	0.910016	4	-0.0205323	0.508199	4	0.232436	1.36254	4	-0.0327561	0.465613	4	-0.064497	0.600188	4
ERVW-1	-0.0405535	0.50558	4	-0.0311954	0.535359	4	0.0740323	0.675962	4	-0.182121	1.02298	4	0.0656174	0.663115	4	-0.0867135	0.659584	4
ESAM	-0.151105	0.556439	4	-0.173293	0.687039	4	-0.211972	0.66209	4	-0.0731765	0.576228	4	-0.0421177	0.543535	4	-0.111592	0.690342	4
ESCO2	-0.182367	0.609958	4	-0.173727	0.659995	4	0.279561	1.09789	4	0.205788	1.00754	4	0.0222627	0.508863	4	0.0167446	0.512784	4
ESR1	-0.111983	0.486544	4	-0.0976373	0.538816	4	-0.122543	0.481858	4	-0.10665	0.527215	4	-0.0428216	0.57735	4	0.00909904	0.644702	4
ESYT1	0.222055	0.996418	4	0.0156016	0.713286	4	0.144	0.719956	4	0.0879918	0.680989	4	-0.00915698	0.469657	4	-0.0402937	0.481705	4
ESYT2	-0.223256	0.967669	4	-0.0947587	0.504506	4	0.343743	1.14804	4	-0.0742812	0.525494	4	0.0991141	0.945256	4	-0.134899	0.809025	4
ESYT3	0.031572	0.530837	4	-0.416588	1.66901	4	-0.273852	0.786657	4	0.0119078	0.493725	4	-0.00696241	0.502984	4	-0.329254	1.88836	4
ETNK1	-0.037405	0.471507	4	0.0685767	0.855836	4	-0.18122	0.564183	4	-0.0288631	0.541941	4	-0.0621121	0.586737	4	-0.0589692	0.529559	4
ETS2	-0.113489	0.548889	4	-0.242643	1.08843	4	-0.157067	0.887935	4	-0.209524	1.13575	4	-0.125646	0.934713	4	-0.235416	1.43975	4
EVA1A	-0.202185	0.794854	4	-0.0344982	0.567512	4	0.0838246	0.746918	4	-0.112737	0.815362	4	0.203605	1.36631	4	0.0584034	0.598002	4
EVA1C	-0.232078	0.768158	4	-0.122024	0.5701	4	-0.117344	0.515893	4	0.0747695	0.761966	4	-0.125876	0.875084	4	-0.0630016	0.593772	4
EVC	-0.13012	0.533413	4	-0.0451837	0.464677	4	0.0166571	0.615756	4	0.05892	0.583257	4	-0.113691	0.762849	4	-0.0707644	0.55895	4
EVC2	-0.00204307	0.548226	4	0.00584852	0.679042	4	-0.118398	0.528227	4	-0.117234	0.552023	4	-0.104868	0.746842	4	-0.00561845	0.473231	4
EVI2A	-0.158628	0.573279	4	-0.100073	0.541158	4	-0.0126388	0.465811	4	-0.0868214	0.60624	4	-0.0474823	0.599648	4	0.0138841	0.581039	4
EVI2B	-0.0498497	0.544909	4	-0.124282	0.532431	4	-0.19764	0.596245	4	-0.0611615	0.46318	4	0.11171	1.09407	4	0.173589	0.95841	4
EWSR1	-0.0216086	0.472643	4	0.00316531	0.655835	4	-0.129117	0.633476	4	-0.186394	0.747448	4	-0.249248	1.5861	4	-0.149761	1.00519	4
EXOC1	-0.0684022	0.82665	4	-0.227904	0.894956	4	-0.274411	0.821086	4	-0.099755	0.664127	4	-0.0379545	0.613897	4	0.0393058	0.542631	4
EXOC3L1	-0.0529569	0.651406	4	0.0697741	1.05996	4	-0.182152	0.537256	4	-0.0306344	0.545525	4	-0.0465974	0.515639	4	-0.00798537	0.422717	4
EXOC7	-0.0354535	0.496441	4	-0.124763	0.620423	4	0.0355588	0.766658	4	0.154667	0.833628	4	-0.132626	0.847597	4	-0.130453	0.827578	4
EXTL2	0.44832	1.60681	4	0.0178887	0.618298	4	0.130709	0.776411	4	0.0223004	0.690827	4	-0.00725341	0.450012	4	0.118963	0.836055	4
EXTL3	0.0633182	0.581701	4	-0.0700164	0.437769	4	-0.0308127	0.480761	4	0.10537	0.721533	4	-0.000389046	0.527166	4	-0.0370168	0.461502	4
EZR	-0.578106	2.46906	4	-0.0139988	0.674686	4	-0.0458389	0.471689	4	0.192627	1.01841	4	-0.155691	1.11518	4	-0.245114	1.49812	4
F11R	-0.525539	1.58487	4	-0.113021	0.561738	4	0.430237	1.45747	4	-0.00262236	0.51573	4	0.324788	2.1506	4	0.291021	1.74823	4
F13A1	-0.0703985	0.450696	4	0.0101592	0.595762	4	0.20117	0.923724	4	0.0921662	0.631117	4	0.132099	0.873588	4	0.00569331	0.489212	4
F13B	-0.250573	0.850804	4	-0.0720771	0.443124	4	-0.351306	0.935444	4	-0.102991	0.539218	4	-0.054732	0.524909	4	-0.060582	0.661944	4
F2	-0.374449	1.5298	4	-0.186648	0.770724	4	0.244992	0.996721	4	-0.299827	1.09737	4	0.223416	1.66862	4	-0.132695	0.864618	4
F2R	-0.0935268	0.491623	4	0.0800245	0.781914	4	-0.0808441	0.590837	4	-0.154204	0.66532	4	-0.000752216	0.53635	4	-0.0164219	0.456443	4
F2RL1	0.0744994	0.605643	4	0.00395111	0.938649	4	0.0894999	0.854556	4	-0.37444	1.56943	4	0.092114	0.790129	4	-0.0259956	0.470852	4
F2RL2	-0.170301	0.631314	4	-0.0710806	0.499606	4	0.2824	1.02553	4	-0.298848	1.21046	4	-0.0182589	0.460134	4	0.0340521	0.554997	4
F2RL3	-0.11832	0.540304	4	-0.0597256	0.516984	4	-0.0876242	0.503299	4	-0.0186204	0.775947	4	-0.0154971	0.569966	4	0.0169949	0.532512	4
F3	0.138579	0.758383	4	-0.205838	0.742332	4	-0.246375	0.710882	4	0.112043	0.884461	4	-0.0876618	0.838003	4	0.200122	1.03455	4
F5	-0.060047	0.469471	4	-0.109723	0.518654	4	0.48638	1.60989	4	0.0351087	0.558724	4	0.0469844	0.703302	4	0.10604	0.756877	4
FAAP20	-0.152939	0.601142	4	0.272738	1.83275	4	-0.0787941	0.60761	4	0.172654	0.950018	4	-0.05858	0.655497	4	-0.0508051	0.655219	4
FABP2	0.167159	0.847896	4	0.0601808	0.743318	4	0.263983	1.03266	4	0.0743574	0.613204	4	0.173411	1.07717	4	0.172345	1.31728	4
FABP3	0.118459	0.893562	4	0.138461	1.00262	4	0.105764	0.669681	4	0.000400453	0.511921	4	-0.0543941	0.893681	4	0.166465	1.08247	4
FABP5	-0.0383068	0.635245	4	-0.186303	0.879669	4	-0.0708243	0.434999	4	-0.184175	0.886532	4	0.159857	1.14428	4	0.0542186	0.598993	4
FAIM	-0.0552997	0.446105	4	0.152943	1.05279	4	0.114836	0.868747	4	0.144114	0.777164	4	0.068068	0.666458	4	0.160924	1.02626	4
FAIM2	0.0219229	0.498217	4	-0.0310794	0.51759	4	-0.0311333	0.462787	4	-0.0703074	0.462775	4	0.0376043	0.602536	4	-0.171051	1.12214	4
FAM107A	-0.328455	1.26952	4	-0.229763	0.853912	4	0.289354	1.0054	4	-0.180893	0.803733	4	0.0137863	0.492775	4	-0.179731	0.948175	4
FAM120A	0.108372	0.765111	4	-0.033325	0.608704	4	0.119319	0.708913	4	0.184573	1.01516	4	0.211524	1.60595	4	0.0728555	0.785758	4
FAM126A	0.0314584	0.624512	4	0.0843052	0.904754	4	-0.162481	0.597017	4	0.0377124	0.61907	4	0.241545	1.42686	4	0.0985566	0.891631	4
FAM126B	-0.150553	0.664134	4	-0.0494512	0.467808	4	-0.152471	0.558715	4	-0.138215	0.629246	4	-0.0811356	0.628972	4	0.0194977	0.523411	4
FAM129A	0.128345	0.74581	4	-0.0618069	0.446372	4	0.279898	1.23973	4	0.0126761	0.561957	4	0.106255	0.848332	4	0.0394987	0.624351	4
FAM129B	0.153497	0.73693	4	0.156549	1.10018	4	0.0433895	0.562064	4	0.406179	1.56226	4	0.0563707	0.74605	4	0.2588	1.58276	4
FAM13A	-0.182867	0.644572	4	-0.138057	0.6113	4	0.145578	0.715167	4	0.0506409	0.748428	4	-0.105216	0.718446	4	-0.13136	0.828746	4
FAM163B	-0.123022	0.60097	4	-0.141144	0.770286	4	-0.246895	0.799018	4	0.0762181	0.599433	4	0.0647757	0.733881	4	0.130288	0.831408	4
FAM168B	-0.230264	0.898544	4	-0.11371	0.527995	4	-0.246725	0.82102	4	0.0074713	0.634408	4	0.105826	0.889352	4	-0.0628483	0.687444	4
FAM171A1	0.314562	1.23917	4	-0.19351	0.857185	4	-0.0325569	0.696802	4	-0.133214	0.596684	4	-0.0684605	0.73781	4	0.0468188	0.59572	4
FAM171A2	-0.00849949	0.560393	4	0.0104217	0.721292	4	-0.223751	0.661517	4	-0.00797781	0.453076	4	-0.0441292	0.549841	4	-0.000207903	0.538413	4
FAM171B	-0.421235	1.7544	4	0.0698754	0.815607	4	-0.0237182	0.559971	4	0.0689055	0.680133	4	-0.0478582	0.512562	4	-0.0440773	0.483065	4
FAM174A	0.035359	0.593644	4	-0.070465	0.483211	4	-0.353575	0.99636	4	-0.109448	0.522051	4	0.110466	0.863652	4	-0.0711126	0.550078	4
FAM174B	0.214881	0.916082	4	-0.154095	0.683982	4	-0.0843397	0.76841	4	0.0379306	0.555674	4	0.00248161	0.597227	4	0.013959	0.60232	4
FAM187A	-0.0216911	0.810917	4	0.0674954	0.883813	4	0.0815666	0.904615	4	0.0849745	0.793881	4	-0.0127682	0.519531	4	-0.107029	0.707154	4
FAM187B	0.0236565	0.772915	4	0.00228851	0.597975	4	0.0189354	0.603434	4	-0.213798	0.890963	4	-0.0758607	0.633445	4	-0.122918	0.799648	4
FAM189A2	-0.266907	1.03466	4	-0.00186091	0.621624	4	-0.204227	0.623124	4	-0.0297783	0.506435	4	0.24446	1.75632	4	-0.172197	1.05332	4
FAM189B	-0.0564258	0.603177	4	-0.0652082	0.508821	4	-0.0101766	0.517518	4	0.127909	0.794085	4	-0.159606	1.09128	4	0.0711889	0.670591	4
FAM193A	-0.0404372	0.488179	4	0.126071	1.15972	4	0.399303	1.43667	4	0.0253478	0.601133	4	0.146026	1.06319	4	-0.122724	0.769034	4
FAM200A	-0.295162	1.15275	4	-0.00684456	0.675414	4	0.183382	0.770455	4	0.126651	0.957141	4	-0.116155	0.791231	4	-0.0687596	0.671681	4
FAM209A	0.289335	1.22473	4	0.126795	0.975812	4	-0.246638	0.735955	4	0.0183284	0.531279	4	0.00715874	0.486205	4	-0.0626437	0.691202	4
FAM20B	-0.0642688	0.497718	4	-0.243874	0.96988	4	0.00159122	0.52175	4	-0.161129	0.777945	4	0.0136261	0.458007	4	-0.0442398	0.493846	4
FAM210B	-0.140115	0.628653	4	-0.0642261	0.43683	4	-0.153846	0.572747	4	0.063514	0.832656	4	0.0775244	0.705085	4	-0.00895687	0.467129	4
FAM222A	0.110853	0.757338	4	-0.085007	0.532893	4	-0.0694915	0.479103	4	-0.057379	0.457787	4	0.00363552	0.471157	4	-0.0937513	0.596525	4
FAM234A	-0.0680369	0.476249	4	-0.158191	0.841781	4	-0.166057	0.578446	4	-0.0341085	0.421711	4	-0.053811	0.677797	4	-0.0465575	0.504188	4
FAM234B	-0.25794	0.918938	4	-0.144763	0.604351	4	0.0519934	0.60421	4	-0.0184171	0.491361	4	0.028506	0.612574	4	0.0616901	0.615829	4
FAM45A	-0.0369021	0.491181	4	-0.23706	0.96867	4	-0.0817259	0.444581	4	-0.328152	1.37565	4	0.024577	0.532911	4	-0.0376846	0.536601	4
FAM47E	-0.513834	1.49724	2	-0.413975	1.53914	2	-0.0777522	0.374375	2	0.207278	0.854463	2	-0.22906	1.24231	2	-0.170997	0.791925	2
FAM47E-STBD1	0.102667	0.852545	4	0.136787	1.03986	4	-0.000346629	0.523022	4	-0.308437	1.23686	4	0.059074	0.630052	4	0.164076	0.963181	4
FAM57A	0.0468896	0.723888	4	-0.0593864	0.434519	4	-0.311898	0.850733	4	0.00818416	0.587941	4	-0.100044	0.69456	4	-0.162069	0.952137	4
FAM72A	0.027261	0.539238	4	-0.20186	1.04117	4	0.0236157	0.546962	4	-0.149545	0.780961	4	0.0281362	0.506233	4	-0.0728073	0.582048	4
FAM72B	-0.0406887	0.549856	4	-0.0555074	0.495483	4	0.165676	0.950163	4	-0.325455	1.51559	4	-0.121231	0.765568	4	-0.148787	0.829234	4
FAM72C	-0.191555	0.672121	4	-0.0323541	0.490471	4	0.0380454	0.549502	4	0.25298	1.42943	4	0.0164771	0.524343	4	0.100851	0.723166	4
FAM72D	-0.340314	0.781497	1	-0.338503	0.925304	1	-0.340314	0.680426	1	-0.333897	0.91551	1	0.253749	1.02925	1	-0.219067	0.820954	1
FANCG	0.166624	0.966938	4	-0.0366326	0.539569	4	0.0870136	0.87661	4	0.10553	0.709218	4	0.0665049	0.657592	4	-0.0335065	0.60617	4
FAP	-0.0825689	0.5118	4	-0.0877788	0.763679	4	-0.188187	0.764392	4	-0.100066	0.585654	4	-0.0189138	0.465223	4	-0.181983	1.14485	4
FARP1	-0.196615	0.804269	4	-0.165863	0.673468	4	-0.0146098	0.625291	4	0.0428579	0.594864	4	-0.0272217	0.481273	4	0.051242	0.637309	4
FARS2	0.109696	0.727471	4	-0.129621	0.703903	4	0.0975958	0.677439	4	0.00630368	0.705924	4	-0.168908	1.13734	4	-0.12026	0.686293	4
FAS	0.118705	0.905595	4	-0.0320624	0.709018	4	-0.0320624	0.811028	4	-0.0257712	0.709235	4	-0.0257712	0.614208	4	0.0419176	0.656025	4
FASLG	-0.156572	0.557923	4	0.0745318	0.956959	4	0.161361	0.798194	4	-0.11147	0.586801	4	-0.0490708	0.564502	4	-0.0676005	0.67391	4
FASN	0.0676904	0.616348	4	-0.0629028	0.451741	4	-0.0909118	0.709384	4	-0.295032	1.25808	4	-0.0903203	0.68971	4	-0.166163	1.05621	4
FAT1	0.053833	0.547239	4	0.015226	0.676953	4	0.023096	0.59233	4	-0.04974	0.577468	4	0.00257083	0.44519	4	-0.0358579	0.501803	4
FAT2	-0.0540974	0.473397	4	-0.0815292	0.4384	4	0.103831	1.01194	4	-0.10999	0.530137	4	-0.0962964	0.6741	4	-0.0834751	0.628544	4
FAT3	-0.265393	0.856227	4	0.00397452	0.57791	4	-0.0219247	0.497165	4	0.131018	0.991546	4	0.104339	0.756974	4	-0.0964677	0.665829	4
FAT4	-0.304081	1.04213	4	-0.0729918	0.423797	4	0.23526	0.927019	4	0.0544287	0.733424	4	0.00334291	0.468626	4	-0.0987953	0.845572	4
FBLIM1	0.298869	1.25549	4	-0.167522	0.699708	4	0.15791	0.697535	4	0.180044	0.916307	4	0.138609	0.877964	4	0.00931137	0.518549	4
FBLN2	-0.264535	0.887061	4	-0.0525348	0.4867	4	0.335987	1.20997	4	-0.0277211	0.494015	4	0.0875288	0.927712	4	0.0118545	0.522078	4
FBLN5	-0.442939	2.00687	4	0.147561	1.0862	4	-0.347627	1.13629	4	-0.11668	0.546162	4	0.0274564	0.549601	4	0.0354225	0.628265	4
FBLN7	-0.199038	0.95285	4	-0.239712	0.927759	4	-0.251363	0.947785	4	-0.0292244	0.637282	4	-0.115346	0.820925	4	-0.231162	1.21298	4
FBN1	-0.032831	0.560451	4	-0.0714193	0.531997	4	-0.210107	0.644887	4	0.274048	1.39195	4	0.0209076	0.592968	4	0.128714	0.856721	4
FBN2	-0.11046	0.626244	4	0.133084	1.0759	4	0.0894032	0.702795	4	-0.0780265	0.506345	4	-0.123222	0.820664	4	-0.210619	1.06531	4
FBP2	-0.0492285	0.540915	4	-0.152944	0.627363	4	-0.0106496	0.611402	4	0.0129556	0.604637	4	0.100166	0.809799	4	-0.12741	0.908597	4
FBRSL1	0.0517145	0.611934	4	0.100226	0.972302	4	-0.0500661	0.458573	4	-0.0749578	0.479134	4	0.160618	0.98444	4	-0.00613015	0.516795	4
FBXL2	-0.323189	1.20915	4	-0.149507	0.6887	4	0.111658	0.689556	4	0.296552	1.67018	4	-0.0195957	0.449091	4	-0.19024	1.13582	4
FBXO16	0.124739	0.692955	4	-0.0176943	0.527858	4	-0.198569	0.662941	4	0.182074	1.00883	4	0.0400425	0.615832	4	-0.0606897	0.615666	4
FBXO38	0.173474	0.923013	4	0.024923	0.67212	4	0.0048805	0.61807	4	-0.160186	0.681531	4	0.000315747	0.454142	4	-0.0254683	0.541511	4
FBXO41	-0.202973	0.657071	4	-0.117193	0.512841	4	-0.362087	0.991344	4	-0.143045	0.596713	4	-0.0598894	0.550165	4	0.0374008	0.720045	4
FBXO45	0.0448611	0.595082	4	-0.193005	0.889898	4	0.0968707	0.627355	4	0.0217015	0.590082	4	-0.0987826	0.743962	4	-0.0604519	0.567921	4
FCAMR	-0.215121	0.76997	4	-0.0909076	0.441111	4	-0.0587128	0.435437	4	-0.068151	0.464019	4	-0.0393022	0.513136	4	-0.0267732	0.477678	4
FCAR	-0.126211	0.668144	4	-0.059282	0.482554	4	-0.126211	0.611665	4	-0.126405	0.721907	4	0.0852532	0.682511	4	0.0426346	0.614712	4
FCER1A	0.230733	0.994873	4	0.0119947	0.633167	4	-0.21724	1.05371	4	0.0451864	0.606257	4	0.21543	1.62712	4	0.00311426	0.520164	4
FCER1G	-0.0786425	0.675212	4	-0.012306	0.622801	4	-0.222115	0.831837	4	0.135537	0.820905	4	-0.0836875	0.72649	4	0.0441632	0.791115	4
FCER2	0.0833378	0.839343	4	-0.0530738	0.587275	4	-0.0530738	0.693087	4	0.00643814	0.717857	4	0.0782419	0.709434	4	-0.0470663	0.578481	4
FCGBP	-0.235568	0.979914	4	-0.251607	1.00328	4	-0.0161426	0.951722	4	-0.231341	0.943236	4	-0.027587	0.457078	4	0.019289	0.480864	4
FCGR1A	-0.410932	1.02982	2	-0.0148418	0.579454	2	-0.0679921	0.459661	2	0.0684302	0.636291	2	-0.163441	0.776541	2	0.0842496	0.61479	2
FCGR1B	-0.126074	0.562227	4	0.253822	1.62079	4	-0.305083	0.810785	4	-0.00795421	0.472526	4	0.127738	0.86446	4	-0.0838619	0.636515	4
FCGR1CP	-0.20472	0.781751	4	-0.206953	0.894521	4	-0.192214	0.645549	4	-0.243023	1.09806	4	0.0583818	0.612078	4	0.0587091	0.698201	4
FCGR2A	0.0633563	0.599749	4	0.0560898	0.807284	4	-0.15534	0.549514	4	-0.107679	0.551539	4	0.073696	0.645293	4	-0.0297799	0.463962	4
FCGR2B	-0.0952891	0.39375	2	0.279582	1.30187	2	-0.14454	0.401285	2	-0.031165	0.444975	2	0.367396	1.70791	2	-0.0185339	0.372299	2
FCGR2C	-0.175999	0.681895	4	0.91196	3.06651	4	-0.0635415	0.55213	4	-0.0541617	0.457149	4	0.812476	3.44723	4	0.102436	1.05957	4
FCGR3A	-0.25841	0.785676	3	-0.158039	0.624707	3	-0.0341793	0.5951	3	-0.147908	0.626587	3	0.0608692	0.549546	3	-0.24183	1.09124	3
FCGR3B	0.188691	0.858657	4	0.597686	1.89074	4	-0.146296	0.556841	4	0.294334	1.49851	4	0.370347	1.23978	4	0.139352	0.989408	4
FCGRT	-0.262289	1.15022	4	-0.092772	0.579982	4	0.201	0.839644	4	0.356753	1.54607	4	0.116703	0.927971	4	0.130706	0.930749	4
FCHSD2	0.178782	0.9965	4	-0.265001	0.999386	4	0.301195	1.2424	4	-0.288162	1.09556	4	0.00350936	0.587243	4	0.277673	1.50057	4
FCMR	-0.0366134	0.563901	4	0.0947851	0.829688	4	-0.0736781	0.428282	4	-0.191636	0.853788	4	0.0401362	0.705118	4	0.0827875	0.877865	4
FCN1	0.0220703	0.548681	4	0.000120347	0.672696	4	-0.0755616	0.479325	4	0.0338582	0.575676	4	-0.132971	0.923992	4	-0.0338721	0.536405	4
FCRL1	0.0482802	0.603001	4	0.11099	0.924314	4	-0.171321	0.528424	4	-0.0957875	0.55401	4	-0.00916756	0.436276	4	-0.0559322	0.543395	4
FCRL2	0.164228	0.847357	4	-0.125504	0.566718	4	-0.299745	0.776002	4	-0.0377991	0.518159	4	0.0159232	0.622901	4	-0.13711	0.875804	4
FCRL3	-0.146464	0.650979	4	-0.0894808	0.461989	4	0.0167135	0.608413	4	0.04781	0.56667	4	-0.0216006	0.447206	4	-0.0479382	0.473075	4
FCRL4	0.0443144	0.646618	4	-0.0325191	0.60872	4	0.011076	0.499969	4	0.0320258	0.591164	4	-0.105359	0.703729	4	0.0152145	0.468498	4
FCRL5	-0.0527489	0.443915	4	-0.0969499	0.505725	4	-0.0700012	0.51194	4	-0.13068	0.710402	4	0.095822	0.753834	4	-0.150355	0.967173	4
FCRL6	-0.096588	0.486024	4	-0.0836631	0.461583	4	-0.252859	0.802683	4	0.085554	0.712644	4	-0.0980709	0.724994	4	0.198695	1.24979	4
FCRLA	0.178263	0.840776	4	-0.00165904	0.607754	4	-0.301511	0.784491	4	0.0173424	0.539192	4	0.00941045	0.565593	4	0.0813249	0.728473	4
FER	-0.275902	0.882495	4	0.0231856	0.665182	4	-0.285742	0.784851	4	0.0804837	0.634836	4	0.0771037	0.78125	4	-0.0732003	0.628416	4
FER1L5	0.0759948	0.716902	4	-0.161962	0.766428	4	-0.320758	1.11545	4	0.2211	1.28702	4	0.163887	1.08989	4	0.253761	1.3812	4
FERMT1	-0.191061	0.720144	4	-0.0350763	0.517189	4	-0.166429	0.56497	4	-0.122549	0.555761	4	-0.0129937	0.476101	4	0.0480242	0.780479	4
FERMT2	-0.324271	1.3083	4	-0.186746	0.700118	4	0.199047	0.947677	4	-0.0402898	0.613472	4	0.278481	1.89838	4	0.156251	0.954704	4
FES	0.0988392	0.838563	4	0.0298637	0.761392	4	-0.0202062	0.490028	4	0.244662	1.69847	4	0.0852254	0.749487	4	-0.0132625	0.488624	4
FEZ1	0.0736055	0.856247	4	-0.209554	0.893811	4	0.171854	0.971277	4	-0.283028	1.15309	4	0.00534167	0.616896	4	0.028915	0.658317	4
FFAR1	0.0896868	0.713523	4	0.0462371	0.685805	4	-0.0864606	0.584027	4	0.0788795	0.679443	4	0.0282389	0.520589	4	0.0093433	0.516853	4
FFAR2	-0.286544	0.940388	4	-0.181651	0.673644	4	-0.294531	0.849879	4	0.258493	1.14951	4	0.0809957	0.888751	4	-0.109566	0.721554	4
FFAR3	-0.0964332	0.472323	4	0.0741616	0.912262	4	0.0476558	0.544176	4	0.0211336	0.757746	4	0.133994	0.95211	4	0.173381	1.05561	4
FFAR4	-0.0366816	0.648309	4	-0.176868	0.641946	4	-0.123513	0.467013	4	-0.118771	0.55461	4	0.0206937	0.516762	4	-0.0968224	0.652973	4
FGA	0.114992	0.75272	4	-0.0216796	0.565809	4	-0.341469	0.885167	4	-0.180354	0.747784	4	0.0014118	0.486222	4	-0.0261293	0.492029	4
FGB	0.108383	0.782067	4	0.158286	1.19571	4	-0.204942	0.635027	4	-0.108778	0.550633	4	0.124837	0.995864	4	-0.0867298	0.631643	4
FGD1	0.380344	1.36899	4	-0.189119	0.738314	4	-0.101766	0.796367	4	-0.0740392	0.54883	4	-0.0190878	0.531975	4	-0.0183531	0.629755	4
FGD2	0.356792	1.56906	4	0.187173	1.17769	4	-0.0803917	0.457174	4	0.0435768	0.575825	4	0.144191	1.19848	4	0.0723736	0.703785	4
FGD5	-0.228089	0.702529	3	-0.0231401	0.673832	3	0.246161	0.833718	3	0.127728	0.937248	3	-0.0524728	0.512073	3	0.0986912	0.800624	3
FGFBP1	-0.120152	0.525503	4	-0.0401055	0.59578	4	0.118655	0.794911	4	-0.0511247	0.437012	4	0.0159114	0.502868	4	0.0191274	0.726056	4
FGFR1	-0.152952	0.654873	4	-0.143286	0.627932	4	-0.215481	0.682828	4	-0.150407	0.65681	4	-0.0995332	0.757275	4	-0.157058	0.888687	4
FGFR2	-0.0235251	0.637648	4	-0.106518	0.675824	4	0.000141362	0.714666	4	0.0345551	0.561922	4	0.0373578	0.634486	4	-0.166612	1.06198	4
FGFR3	0.0324179	0.66433	4	-0.221522	0.828372	4	0.182573	0.843185	4	0.157262	0.924998	4	-0.10618	0.709525	4	0.0821543	0.70703	4
FGFR4	-0.256096	0.844504	4	-0.10686	0.549957	4	-0.195396	0.613958	4	-0.20109	0.848585	4	-0.0943883	0.717935	4	-0.119126	0.703199	4
FGFRL1	-0.299109	1.14573	4	-0.112237	0.573817	4	-0.162615	0.77718	4	-0.143082	0.898002	4	-0.0324665	0.667879	4	-0.0216964	0.49042	4
FGL2	-0.142898	0.553852	4	0.0729117	0.919237	4	-0.0466834	0.621317	4	0.180981	0.952671	4	-0.168822	1.25262	4	0.0478084	0.650449	4
FGR	0.032821	0.609093	4	-0.00227259	0.589811	4	0.061397	0.665431	4	0.0771379	0.690919	4	-0.121325	0.788357	4	-0.155072	0.84502	4
FHIT	-0.0935582	0.49524	4	-0.0663789	0.44903	4	0.145485	0.772277	4	-0.0712082	0.506484	4	0.00373897	0.536891	4	0.052387	0.605752	4
FHL1	-0.266373	1.06374	4	0.0155736	0.639692	4	-0.0292858	0.45298	4	-0.171071	0.821069	4	-0.151496	1.05901	4	0.107238	1.08143	4
FIBCD1	-0.050089	0.429879	4	0.0328273	0.681615	4	-0.0852627	0.637542	4	0.0904733	0.825385	4	-0.0143178	0.448717	4	0.167133	0.972385	4
FICD	-0.277206	0.85561	4	-0.0896764	0.536154	4	0.334872	1.46599	4	-0.19333	0.753912	4	-0.166152	1.07747	4	-0.0299351	0.485492	4
FIGN	-0.193622	0.80935	4	0.0470714	0.695957	4	-0.126326	0.49523	4	-0.212647	0.895585	4	-0.0992282	0.780776	4	-0.0886343	0.691341	4
FILIP1	-0.233439	0.774207	4	-0.115846	0.88453	4	-0.480451	1.5185	4	-0.0961533	0.604922	4	0.165253	1.27804	4	-0.0395017	0.518433	4
FILIP1L	0.00818069	0.588461	4	0.0285994	0.677936	4	-0.0999342	0.510091	4	0.0553135	0.711324	4	-0.150953	1.02625	4	-0.0953496	0.626829	4
FKBP10	0.0676216	0.707907	4	-0.223823	1.12902	4	-0.147381	0.657284	4	0.30188	1.2813	4	-0.057663	0.587945	4	0.13672	1.11851	4
FKBP14	-0.0287995	0.469349	4	-0.0659025	0.449597	4	0.084362	0.631557	4	-0.0815914	0.506719	4	0.0298213	0.545862	4	0.064457	0.653107	4
FKBP2	0.109568	0.704095	4	0.00528973	0.642443	4	-0.176936	0.660462	4	-0.0287723	0.498298	4	0.121971	0.947531	4	0.0484743	0.593383	4
FKBP7	0.137097	0.889752	4	0.103843	1.20015	4	0.253533	1.28903	4	-0.0220379	0.509148	4	0.128256	1.00925	4	0.0370679	0.691936	4
FKBP9	-0.346867	1.28778	4	0.00141852	0.552923	4	-0.0055294	0.562748	4	-0.20949	0.867087	4	-0.0759056	0.79078	4	-0.0501068	0.533829	4
FKRP	0.114196	0.847239	4	-0.132539	0.590049	4	0.291695	1.06354	4	0.0873478	0.850618	4	0.0988985	0.805643	4	0.155424	1.02801	4
FKTN	0.0750099	0.64144	4	-0.174099	0.661241	4	-0.0704209	0.441972	4	-0.107236	0.549402	4	-0.0395502	0.521817	4	-0.0852135	0.601994	4
FLAD1	0.0893246	0.659154	4	0.0980531	0.856583	4	-0.0331618	0.514015	4	0.00500413	0.478034	4	-0.0946727	0.758403	4	0.0697698	0.719461	4
FLCN	-0.391616	0.998522	2	-0.0481808	0.386299	2	-0.391616	0.858525	2	0.0578819	0.678453	2	-0.162133	0.779295	2	-0.16161	0.735259	2
FLG2	-0.256483	0.989467	4	-0.197126	0.75941	4	-0.125649	0.573781	4	-0.365985	1.73705	4	0.0992924	0.850902	4	-0.04682	0.623217	4
FLNA	0.113136	0.747155	4	0.0292592	0.721594	4	-0.161891	0.752828	4	-0.0325616	0.480909	4	-0.0348194	0.538103	4	0.0833104	0.767346	4
FLNB	-0.125383	0.56119	4	0.0485655	0.790278	4	0.137243	0.701747	4	0.00732376	0.623471	4	0.0673852	0.73874	4	0.093847	0.750418	4
FLNC	-0.0470843	0.68034	4	-0.0308185	0.533095	4	-0.161455	0.577008	4	-0.00475973	0.536041	4	-0.0333424	0.481643	4	0.0703911	0.62869	4
FLOT1	-0.0191212	0.464189	4	0.109416	0.98913	4	0.404225	1.28264	4	0.167108	0.897462	4	0.0437881	0.610942	4	0.0798373	0.770788	4
FLOT2	0.00718903	0.546546	4	0.0124179	0.62361	4	0.0258549	0.584467	4	0.143426	0.792237	4	-0.061502	0.579545	4	0.179362	1.24834	4
FLRT1	0.192164	0.904463	4	0.0669191	0.801388	4	-0.496024	1.58487	4	0.104557	0.842869	4	0.0604778	0.708001	4	0.0759317	0.667929	4
FLRT2	0.185236	0.910349	4	0.0192167	0.649987	4	-0.0809375	0.482604	4	-0.210387	0.892733	4	-0.00884368	0.489432	4	0.0924375	0.697153	4
FLRT3	0.0663133	0.649334	4	0.0553236	0.770436	4	-0.103341	0.60644	4	0.0755357	0.704584	4	-0.000521828	0.51178	4	-0.0282937	0.466229	4
FLT1	0.257637	1.17147	4	-0.0233598	0.678197	4	0.407724	1.51923	4	-0.00978366	0.49194	4	0.0256271	0.50298	4	0.0414894	0.539937	4
FLT3	0.0889971	0.743966	4	-0.127211	0.555575	4	-0.14777	0.478985	4	-0.0109912	0.476167	4	0.0629313	0.620177	4	0.0563741	0.636766	4
FLT3LG	-0.170472	0.614207	4	0.0542517	0.901346	4	0.204076	1.02151	4	-0.383821	1.71101	4	0.0108826	0.48848	4	-0.0379888	0.496447	4
FLT4	-0.0841209	0.488404	4	-0.0827593	0.502537	4	0.299529	1.37567	4	0.00476122	0.543883	4	-0.218943	1.43909	4	-0.11295	0.697549	4
FLVCR1	-0.0464783	0.426868	4	0.065921	0.991594	4	-0.275391	0.809347	4	-0.0983203	0.541439	4	0.16912	1.09739	4	-0.0535517	0.528865	4
FLVCR2	0.0909409	0.719397	4	-0.0387354	0.506008	4	-0.18218	0.581098	4	-0.122399	0.622031	4	0.0326087	0.535044	4	-0.0986168	0.636736	4
FMN1	-0.0233328	0.473501	4	0.0661483	0.847402	4	0.318678	1.26952	4	-0.0969105	0.513685	4	0.120137	0.823066	4	-0.116179	0.744493	4
FMN2	0.113404	0.681782	4	-0.139241	0.79187	4	0.0568489	0.6369	4	-0.0609231	0.496559	4	-0.146448	0.968047	4	-0.15761	0.917393	4
FMNL1	0.189535	1.03297	4	0.114325	1.02466	4	0.300415	1.12903	4	0.0653048	0.720065	4	0.0814632	0.736501	4	0.165145	1.27181	4
FMNL2	0.0679147	0.631611	4	-0.105168	0.541642	4	-0.0436884	0.452297	4	-0.0695553	0.461723	4	0.12611	1.05093	4	0.122634	0.812703	4
FMNL3	-0.0271272	0.436456	4	-0.219073	0.863968	4	0.057043	0.612727	4	0.0359364	0.592368	4	-0.0724716	0.637853	4	-0.106571	0.825309	4
FMR1	0.0027361	0.541258	4	-0.230087	1.02074	4	-0.310148	0.823876	4	0.0104852	0.493031	4	-0.0707935	0.6326	4	-0.0342446	0.462964	4
FN1	0.256383	0.98306	4	-0.0174236	0.544083	4	-0.185512	0.776805	4	-0.0729629	0.499965	4	0.023816	0.60217	4	-0.0100691	0.43549	4
FNBP1	-0.211296	0.863614	4	0.119992	1.0321	4	0.0817477	0.678926	4	-0.0299335	0.468559	4	0.0820775	0.968127	4	0.150787	1.00555	4
FNBP1L	0.254774	1.14119	4	0.164865	1.21177	4	-0.365017	1.01768	4	0.0271926	0.560082	4	0.00641095	0.449541	4	0.0135812	0.492275	4
FNDC3A	0.0254956	0.515606	4	0.106349	1.06874	4	-0.0247849	0.496155	4	-0.0849648	0.486753	4	-0.0643104	0.645493	4	0.0652589	0.610959	4
FNDC3B	0.210752	0.934977	4	0.127551	1.25119	4	-0.118697	0.479003	4	-0.0783566	0.520557	4	0.13834	0.914482	4	0.3577	1.99067	4
FNDC4	0.120104	0.760983	4	-0.0362528	0.707333	4	-0.114282	0.499568	4	0.278032	1.30143	4	-0.0706731	0.681226	4	-0.0593074	0.647502	4
FNDC5	-0.0271433	0.476761	4	0.0209828	0.655689	4	-0.0357454	0.584951	4	0.0607335	0.649136	4	0.100758	0.859945	4	0.146905	0.984283	4
FNDC9	-0.215781	0.872239	4	-0.0712707	0.433871	4	-0.0210286	0.508955	4	-0.163412	0.78495	4	-0.136821	0.9144	4	-0.084893	0.678808	4
FOLH1	0.0499665	0.617977	4	-0.030913	0.610897	4	0.0227202	0.625421	4	-0.0649842	0.493724	4	-0.136221	0.917736	4	-0.147092	0.95208	4
FOLH1B	-0.199593	0.811512	4	-0.211038	0.898546	4	0.321906	1.17896	4	-0.174419	0.75916	4	0.332079	2.28964	4	-0.0288567	0.714313	4
FOLR1	-0.226971	0.869512	4	0.09518	0.93493	4	-0.00609554	0.573903	4	0.145546	0.821467	4	0.0159427	0.510708	4	0.0134805	0.58648	4
FOLR2	0.206832	0.88863	4	-0.05361	0.580636	4	0.0404805	0.634212	4	-0.104204	0.523264	4	0.117924	0.887872	4	0.229024	1.16771	4
FOXA2	-0.0378409	0.723732	4	-0.00247209	0.753611	4	-0.0378409	0.802119	4	-0.0289469	0.675162	4	0.00340199	0.749567	4	0.0924534	0.880752	4
FOXN3	0.281236	1.11356	4	-0.0707167	0.579787	4	0.0478768	0.571773	4	-0.121293	0.622735	4	-0.144225	0.970443	4	-0.0222684	0.521136	4
FPR1	0.05488	0.605578	4	-0.294021	1.53928	4	-0.253126	0.95583	4	-0.108607	0.547928	4	-0.0815209	0.623399	4	0.223765	1.18939	4
FPR2	-0.0384173	0.590605	4	-0.113788	0.622913	4	0.0450282	0.539918	4	-0.0190119	0.445186	4	-0.0600323	0.562822	4	-0.0519309	0.520215	4
FPR3	0.636275	2.42997	4	-0.0441368	0.481956	4	0.0228821	0.579655	4	0.11436	0.69384	4	-0.0253116	0.532117	4	-0.0800327	0.682576	4
FRAS1	-0.0727484	0.450444	4	0.041075	0.847305	4	0.0530337	0.604564	4	-0.0034343	0.471838	4	-0.00582359	0.437083	4	-0.0902614	0.72023	4
FREM2	0.158023	0.799316	4	-0.181246	0.657204	4	-0.0677721	0.565225	4	0.0673077	0.639091	4	-0.143758	1.10475	4	-0.104091	0.653656	4
FRMD3	0.0745375	0.678549	4	0.0439111	0.933126	4	-0.176514	0.520474	4	0.138424	1.02805	4	0.0209719	0.563251	4	-0.160565	0.893876	4
FRMD5	0.0378582	0.54002	4	-0.0419579	0.512476	4	-0.536974	1.77074	4	0.0580298	0.693545	4	-0.0353116	0.532152	4	-0.211107	1.09538	4
FRMD6	-0.0834987	0.459247	4	-0.0258928	0.698689	4	0.0113209	0.554747	4	-0.128078	0.561612	4	-0.0489879	0.632069	4	-0.0606469	0.52682	4
FRMD8	0.0456798	0.63796	4	0.0357811	0.675088	4	-0.18699	0.566304	4	-0.020092	0.482119	4	-0.157153	1.04649	4	0.122148	1.01396	4
FRMPD1	-0.0619221	0.487491	4	-0.0958195	0.564542	4	-0.14836	0.579896	4	-0.159174	0.821258	4	0.0518427	0.57956	4	-0.111133	0.685988	4
FRMPD2	-0.164287	0.598924	4	0.0012982	0.587693	4	-0.11786	0.457724	4	0.0101067	0.512286	4	-0.0320548	0.489426	4	0.0290118	0.534362	4
[truncated: 5,180 more rows]
