# Supplementary material for: LRRC15 inhibits SARS-CoV-2 cellular entry in trans
Source: PLoS Biol. 2022 Oct 13;20(10):e3001805. doi: 10.1371/journal.pbio.3001805 (PMC9595563; doi:10.1371/journal.pbio.3001805)
Supplement: S2 Data — (XLSX) [file pbio.3001805.s002.xlsx]

## Sheet: 5a
celltype	LRRC15+ %	ACE2+ %
Artery EC	0.0565291	0.113058
AT1	0.016818	0.655903
AT2	0.0180164	1.36024
B cells	0	0
Capillary 1	0	0.0113947
Capillary 2	0	0.0460617
Capillary Aerocytes	0.0266525	0
CD4+ T cells metabolically active	0	0.0716332
CD4+ Treg	0	0.0885347
CD8+ T cells	0	0.131406
Ciliated	0.0448229	0.448229
Epithelial	0	2.5641
Fibroblast	1.21677	0.0529031
Inflammatory monocytes CD14hiCD16hi	0	0.030553
KRT8+ PATS/ADI/DATPs	0	1.40485
Lymphatic EC	1.82927	0.101626
Macrophage CD163hi MERTKhi	0.0359842	0.0239894
Macrophage LDB2hi OSMRhi YAP1hi	0.0427716	0
Macrophage metabolically active	0.0359324	0.0718649
Macrophage PPARGhi CD5Lhi	0.0458295	0.0229148
Macrophage VCANhi FCN1hi	0	0
MAST	0	0
Mesothelial	0	0
Myofibroblast	1.66232	0.065189
NK cells	0	0
NK/NKT	0	0
Pericytes/ Smooth Muscle	0.0373413	0.186706
Plasma cells PRDM1/BLIMP hi	0	0.132979
Plasma cells PRDM1/BLIMP int	0	0
Plasmablasts	0	0
Proliferative fibroblast	2.0202	0
RBC	0	0
Secretory	0.0401123	0.802246
Vein EC	0	0

## Sheet: 5b
celltype	LRRC15+ %	ACE2+ %
Activated B cells	0	0
Adventitial FB	0.526316	0.105263
Airway basal	0	0
Airway ciliated	0	0
Airway club	0	0
Airway goblet	0	0.134771
Airway mucous	0	0
Airway smooth muscle	0.321543	0
Alveolar FB	0.3663	0
Alveolar macrophages	0.0368121	0.00920302
Arterial endothelial cells	0	0.19084
AT1	0	0.685372
AT2	0	0.880361
B cells	0	0
Capillary endothelial cells	0	0
CD4+ T cells	0	0
CD8+ T cells	0	0.0362582
Cycling epithelial	0	0.239808
Cycling NK/T cells	0	0.0917852
Dendritic cells	0	0
ECM-high epithelial	0.353774	0.353774
Endothelial cells (general)	0	0
Endothelial cells (other)	0	0
Inflamed endothelial cells	0	0
Intermediate pathological FB	2.40276	0.0132749
Mast cells	0	0
Mesothelial FB	0.510204	0.510204
Monocyte-derived macrophages	0	0
Monocytes	0	0
Neuronal cells	1.83867	0.059312
NK cells	0	0
Other FB	1.04575	0.130719
Pathological FB	4.31426	0.0908265
Pericytes	0.228833	0.915332
Plasma cells	0.0443361	0
Pulmonary venous endothelial cells	0	0
Systemic venous endothelial cells	0	0
Transitioning MDM	0	0.0256542
Tregs	0	0
Tuft-like	0	2.89855
Vascular smooth muscle	1.38889	1.04167

## Sheet: 5c
sample	Adventitial FB	Alveolar FB	Intermediate pathological FB	Mesothelial FB	Other FB	Pathological FB	Pericytes
C51ctr	8.62291	57.1429	9.26641	0.2574	21.2355	0.3861	3.0888
C52ctr	16.8317	50.7426	21.2871	0.247525	4.70297	0	6.18812
C53ctr	20.8726	25.4717	38.0896	3.77358	4.36321	4.36321	3.06604
C54ctr	41.2429	40.678	10.0282	0	6.35593	0.423729	1.27119
C55ctr	27.4229	33.2599	33.2599	0.110132	2.09251	0.440529	3.4141
C56ctr	1.15607	2.6975	70.3276	0	7.32177	13.1021	5.39499
C57ctr	10.7563	79.1597	4.53782	0	1.84874	0.840336	2.85714
L01cov	22.6337	43.0041	17.0782	0.617284	5.96708	8.23045	2.46914
L03cov	4.88082	7.7185	54.7106	0.681044	2.83768	27.2418	1.92963
L04cov	22.3913	20.6522	43.0435	0.869565	1.30435	9.78261	1.95652
L04covaddon	36.7263	15.2682	35.3508	1.92572	0.687758	8.66575	1.37552
L05cov	12.9542	7.74092	54.6603	3.79147	1.57978	16.1137	3.15956
L06cov	13.4105	12.6617	37.917	0.204221	5.9224	26.821	3.06331
L07cov	8.64407	11.3559	59.8305	0.338983	5.25424	12.5424	2.0339
L08cov	20.3975	11.8201	45.1883	1.25523	3.03347	16.841	1.46444
L09cov	24.2219	11.0961	42.2192	0.811908	14.3437	5.2774	2.02977
L10cov	21.0983	34.9711	34.9711	2.60116	0.867052	3.17919	2.31214
L11cov	6.62879	2.27273	63.447	0	5.49242	19.1288	3.0303
L12cov	25.2693	15.9072	41.0108	0.3314	5.6338	10.2734	1.57415
L13cov	30.3953	26.118	35.58	0.129618	4.407	0.712897	2.65716
L15cov	25.1894	31.6288	35.7955	0.568182	0.568182	3.59848	2.65152
L16cov	13.6704	11.236	61.236	3.74532	6.55431	2.24719	1.31086
L17cov	14.2533	26.0647	35.8319	0.227144	9.71039	10.335	3.57751
L18cov	9.84589	6.67808	61.9007	0.770548	2.31164	16.0959	2.39726
L19cov	26.1682	36.4486	31.7757	0	2.33645	1.40187	1.86916
L21cov	16.2866	40.7166	24.1042	0	4.23453	8.46906	6.18893
L22cov	3.85086	3.36186	61.1858	4.33985	0.91687	22.4328	3.91198

## Sheet: 5d
row	baseMean	log2FoldChange	lfcSE	stat	pvalue	padj
ORF1a	1760.46	9.71056	0.786422	12.3478	5.00778e-35	1.34955e-30
S	594.489	9.19618	0.842442	10.9161	9.65545e-28	1.30102e-23
ORF1b	1036.9	9.57533	0.895019	10.6985	1.03485e-26	9.29607e-23
N	306.077	8.6342	0.858766	10.0542	8.80477e-24	5.932e-20
M	116.642	8.78943	0.949225	9.25958	2.05232e-20	1.10616e-16
IFIT3	99.871	2.75464	0.298308	9.2342	2.60232e-20	1.16883e-16
ORF8	62.1455	8.15021	0.88902	9.16763	4.83534e-20	1.86154e-16
ORF6	65.9892	8.07093	0.887979	9.0891	9.98592e-20	3.36388e-16
ORF3a	82.5786	8.2058	0.955674	8.5864	8.97359e-18	2.68699e-14
ISG15	26.5101	2.63553	0.324994	8.10949	5.08319e-16	1.36987e-12
ORF7a	92.9701	8.00629	0.994879	8.0475	8.45028e-16	2.07024e-12
OAS2	68.9358	2.00558	0.259153	7.73897	1.00229e-14	2.2509e-11
IFITM1	76.0322	1.83359	0.243929	7.5169	5.60887e-14	1.16272e-10
E	35.1771	7.20255	0.98336	7.32443	2.39918e-13	4.61826e-10
DDX60	58.8654	1.76308	0.241137	7.31151	2.64152e-13	4.74575e-10
IFIT2	41.4965	2.27485	0.315039	7.22085	5.16631e-13	8.03533e-10
PCLO	24.3869	-2.41608	0.334839	-7.21567	5.36703e-13	8.03533e-10
RP11-1023L17.2	18.3328	-3.76005	0.520197	-7.22813	4.89697e-13	8.03533e-10
IFI6	128.49	2.20538	0.309458	7.1266	1.02882e-12	1.38628e-09
SDR42E1	12.2314	-3.40463	0.477346	-7.13241	9.8625e-13	1.38628e-09
IFI44L	136.792	2.59157	0.364876	7.10261	1.2242e-12	1.571e-09
GABRB3	7.36201	-4.19582	0.592226	-7.08482	1.39227e-12	1.70546e-09
IFITM3	196.811	1.18816	0.169513	7.00923	2.39635e-12	2.69081e-09
LY6E	81.4426	1.50644	0.214914	7.00948	2.39214e-12	2.69081e-09
ADARB2	5.72428	-4.63675	0.662883	-6.99483	2.65581e-12	2.86286e-09
ORF10	21.3024	6.80452	0.986409	6.89827	5.26393e-12	5.25398e-09
RP5-1014D13.2	23.7424	-2.5584	0.370687	-6.90178	5.13544e-12	5.25398e-09
SLC24A4	13.7036	-3.57703	0.522937	-6.84027	7.90468e-12	7.60797e-09
CNTNAP2	6.1342	-5.43211	0.797319	-6.81297	9.56034e-12	8.88419e-09
MX1	151.827	2.1577	0.317366	6.79879	1.055e-11	9.47706e-09
MUC19	13.1975	-5.46545	0.808616	-6.75902	1.38928e-11	1.20773e-08
UBE2L6	49.7149	1.29979	0.192996	6.7348	1.6415e-11	1.3824e-08
BSN	9.79226	-4.21915	0.629942	-6.69769	2.11747e-11	1.6321e-08
FSIP2	12.0397	-3.18365	0.475347	-6.69753	2.11969e-11	1.6321e-08
FZD10-AS1	7.91717	-4.26693	0.636728	-6.70135	2.06504e-11	1.6321e-08
LL22NC03-86G7.1	33.898	-2.79416	0.418584	-6.67527	2.46772e-11	1.84729e-08
ZNF469	10.2412	-3.22684	0.485438	-6.64728	2.98551e-11	2.1745e-08
BEAN1	5.85073	-4.26582	0.644983	-6.61385	3.74456e-11	2.65558e-08
IFI44	45.4812	1.9206	0.29272	6.56122	5.33705e-11	3.6879e-08
FAM179A	14.016	-3.50851	0.536524	-6.53934	6.17916e-11	4.06152e-08
KIF6	8.00503	-4.31027	0.658816	-6.54245	6.05182e-11	4.06152e-08
CTA-228A9.4	14.8995	-3.85453	0.595376	-6.4741	9.53758e-11	5.84155e-08
FLG	13.2313	-4.43077	0.684308	-6.47481	9.49283e-11	5.84155e-08
MCF2L2	15.805	-4.63796	0.716241	-6.47543	9.45449e-11	5.84155e-08
KCNC4	28.4016	-2.55429	0.39554	-6.45773	1.06282e-10	6.36487e-08
CTD-2626G11.2	7.07268	-4.61183	0.71547	-6.44588	1.14935e-10	6.45286e-08
HELLPAR	121.713	-3.82631	0.593267	-6.44955	1.12184e-10	6.45286e-08
ORF7b	29.0029	7.19573	1.11627	6.4462	1.14686e-10	6.45286e-08
GNB1L	4.70996	-3.57946	0.555853	-6.43959	1.198e-10	6.58874e-08
XAF1	52.3584	1.58822	0.247036	6.42912	1.28342e-10	6.9174e-08
AFAP1-AS1	7.33461	-3.25699	0.507391	-6.41909	1.37089e-10	7.24395e-08
LINC00511	6.62699	-3.67253	0.573494	-6.40378	1.51576e-10	7.85544e-08
FAM71F2	4.70299	-3.5574	0.556491	-6.39256	1.63129e-10	8.14106e-08
HLA-H	27.4867	1.14875	0.179662	6.39394	1.61668e-10	8.14106e-08
ACSL6	5.0176	-3.73572	0.584676	-6.38939	1.66548e-10	8.16054e-08
POU2F3	6.5157	-4.26549	0.667959	-6.38585	1.70448e-10	8.20252e-08
LINC00649	13.153	-2.61862	0.410418	-6.38038	1.7665e-10	8.35184e-08
ATP8A2	8.06833	-3.61783	0.570505	-6.34145	2.27619e-10	1.0576e-07
RSAD2	67.7507	2.72493	0.430205	6.33402	2.38854e-10	1.091e-07
SRCIN1	9.34509	-3.77686	0.598321	-6.31242	2.74698e-10	1.23381e-07
LAMTOR5-AS1	7.78254	-3.08259	0.48935	-6.29935	2.98901e-10	1.29921e-07
NMNAT2	5.1959	-3.9105	0.620567	-6.3015	2.94783e-10	1.29921e-07
CELSR3	6.82713	-3.41574	0.542711	-6.29386	3.09672e-10	1.32466e-07
BEND3	7.09399	-2.83932	0.451858	-6.28365	3.3071e-10	1.39255e-07
FRK	24.5508	-1.95122	0.31075	-6.27906	3.4062e-10	1.41221e-07
CTA-212A2.3	10.5917	-5.1748	0.827997	-6.24978	4.11035e-10	1.65328e-07
SCART1	8.48874	-4.0107	0.641707	-6.25005	4.10323e-10	1.65328e-07
GRIN2B	25.0544	-4.40608	0.706043	-6.24053	4.36104e-10	1.72832e-07
MAPT	7.61064	-3.87538	0.62205	-6.23001	4.66394e-10	1.81883e-07
PKD1L2	8.38346	-4.852	0.779063	-6.228	4.7244e-10	1.81883e-07
AC008079.10	13.6639	-3.73225	0.600334	-6.21696	5.06889e-10	1.85375e-07
MEF2A	67.7467	0.942648	0.151583	6.2187	5.01276e-10	1.85375e-07
PARP9	81.4525	1.10114	0.176954	6.22273	4.88572e-10	1.85375e-07
RP3-323A16.1	36.9712	-4.96467	0.798654	-6.2163	5.09025e-10	1.85375e-07
ZSCAN5A	7.18785	-3.41702	0.550599	-6.206	5.43507e-10	1.95293e-07
IFIT1	48.5114	2.52725	0.407406	6.20328	5.52988e-10	1.96085e-07
OAS3	102.056	1.85037	0.298884	6.19093	5.98103e-10	2.09328e-07
UNC79	6.4175	-4.89392	0.79119	-6.18552	6.18975e-10	2.13856e-07
PHF11	45.1237	1.04091	0.168395	6.18138	6.35421e-10	2.16759e-07
GOLGA7B	6.15635	-4.4996	0.729756	-6.1659	7.00843e-10	2.36088e-07
C1orf86	18.4492	-2.26097	0.368372	-6.13774	8.37046e-10	2.76981e-07
RP4-671O14.7	14.022	-4.44779	0.724791	-6.13665	8.42793e-10	2.76981e-07
ADCY2	13.3382	-4.58616	0.750939	-6.10723	1.01372e-09	3.29142e-07
LONRF2	14.4853	-2.54422	0.416759	-6.10477	1.02951e-09	3.30287e-07
ALG14	7.78999	-2.84306	0.46622	-6.09811	1.07327e-09	3.40278e-07
STAT1	199.08	1.32227	0.216913	6.09586	1.08851e-09	3.41097e-07
SAMD9L	111.065	1.56972	0.257677	6.09179	1.11652e-09	3.45851e-07
EPSTI1	71.948	1.44055	0.236868	6.08166	1.18943e-09	3.64248e-07
ESR2	6.34773	-3.68221	0.606199	-6.07426	1.24558e-09	3.77158e-07
GSTZ1	7.5332	-3.03636	0.500519	-6.06642	1.30791e-09	3.83188e-07
NRXN3	17.1946	-2.83956	0.468215	-6.06466	1.32237e-09	3.83188e-07
RP4-794I6.4	6.72556	-4.23002	0.697363	-6.06573	1.31357e-09	3.83188e-07
TPTEP1	11.7309	-2.78781	0.459393	-6.06847	1.29132e-09	3.83188e-07
SLCO5A1	4.85843	-4.06955	0.672476	-6.05159	1.4342e-09	4.11172e-07
DLGAP1	8.81019	-3.7418	0.620413	-6.03114	1.62805e-09	4.61836e-07
LINC00910	5.96624	-3.38284	0.562144	-6.01775	1.76858e-09	4.96475e-07
RGMA	11.008	-3.05851	0.508743	-6.0119	1.83365e-09	5.09433e-07
B3GAT1	8.15017	-3.98801	0.664036	-6.00572	1.90489e-09	5.1335e-07
BRF1	26.4213	-1.79207	0.298361	-6.0064	1.89685e-09	5.1335e-07
SH3TC2	9.03487	-3.79857	0.63236	-6.00697	1.89027e-09	5.1335e-07
HUNK	10.4401	-3.4886	0.58213	-5.99282	2.0623e-09	5.50266e-07
ZSCAN22	8.40856	-2.67076	0.447119	-5.97327	2.32547e-09	6.14402e-07
FRMPD3	4.24815	-4.32732	0.724752	-5.97076	2.36144e-09	6.17848e-07
MAS1	11.0525	-4.80076	0.804422	-5.96796	2.40235e-09	6.22508e-07
OTUD7A	10.3146	-3.71034	0.622	-5.96518	2.44368e-09	6.27187e-07
LINC01588	6.29568	-3.84914	0.645779	-5.96046	2.51532e-09	6.33508e-07
PTPRN	5.05512	-4.92173	0.825636	-5.96114	2.50481e-09	6.33508e-07
MLPH	39.0938	-1.45685	0.244827	-5.95054	2.67256e-09	6.65546e-07
ZNF774	8.03767	-3.04297	0.511478	-5.94936	2.69192e-09	6.65546e-07
AC006548.28	46.8075	-5.09763	0.858317	-5.9391	2.86596e-09	6.9965e-07
ST18	6.60441	-4.13044	0.695571	-5.93819	2.88178e-09	6.9965e-07
PRSS16	5.82086	-3.68642	0.62133	-5.93312	2.97226e-09	7.15174e-07
RP5-1039K5.19	46.3707	-2.79908	0.473104	-5.91642	3.29021e-09	7.84671e-07
IYD	5.59073	-4.04283	0.683712	-5.91306	3.35803e-09	7.93821e-07
TSPAN11	8.4879	-2.84338	0.481789	-5.9017	3.59767e-09	8.43074e-07
CDK20	7.51246	-2.89962	0.492218	-5.89092	3.84053e-09	8.92227e-07
CUBN	7.50008	-2.65563	0.450994	-5.8884	3.89964e-09	8.98216e-07
PAX8	6.5998	-2.82021	0.479764	-5.87832	4.14444e-09	9.3856e-07
PCBP1-AS1	26.0326	-1.68476	0.28658	-5.87885	4.13127e-09	9.3856e-07
KCNB1	9.89295	-4.15649	0.707639	-5.87374	4.26073e-09	9.56854e-07
RP11-352D13.6	4.32153	-4.63112	0.789604	-5.86511	4.48822e-09	9.99611e-07
DCSTAMP	4.04055	-4.33715	0.739872	-5.86203	4.57239e-09	1.0018e-06
ZFHX2	12.0584	-2.44775	0.417514	-5.86267	4.55495e-09	1.0018e-06
CTA-941F9.10	17.2312	-2.35919	0.402821	-5.85668	4.72225e-09	1.02629e-06
SGSM1	8.24345	-2.93185	0.501528	-5.84583	5.04046e-09	1.08668e-06
ADCY1	8.80369	-3.17987	0.545954	-5.82442	5.7312e-09	1.22579e-06
FAXC	8.8103	-3.46203	0.594867	-5.81984	5.89055e-09	1.24019e-06
SPTBN4	5.66738	-3.9128	0.672197	-5.82092	5.8526e-09	1.24019e-06
GRIN2C	4.74457	-4.66105	0.802372	-5.80909	6.28133e-09	1.28239e-06
PANK1	6.22838	-2.6988	0.464501	-5.81012	6.24294e-09	1.28239e-06
PRTG	8.89201	-2.47236	0.425481	-5.81074	6.21968e-09	1.28239e-06
TRPV3	8.2138	-3.70335	0.637096	-5.81286	6.14152e-09	1.28239e-06
TRPM6	5.54806	-3.54795	0.611543	-5.80164	6.56713e-09	1.33066e-06
DGKI	6.21013	-3.92163	0.677097	-5.79183	6.96254e-09	1.40025e-06
KIAA1257	4.67731	-3.6798	0.636324	-5.78289	7.34261e-09	1.46575e-06
ADD2	9.74793	-3.05878	0.529721	-5.77431	7.72675e-09	1.5089e-06
MYO15A	9.28115	-3.77019	0.652655	-5.7767	7.61811e-09	1.5089e-06
TRPM3	14.9447	-4.64111	0.80373	-5.77446	7.71992e-09	1.5089e-06
TIAF1	7.57882	-2.15923	0.374535	-5.76509	8.16153e-09	1.58234e-06
SLC4A8	13.1177	-2.9715	0.515556	-5.76367	8.23029e-09	1.58427e-06
FLJ16779	5.96773	-5.38632	0.936003	-5.75459	8.68503e-09	1.65995e-06
FAM155A	5.71854	-3.666	0.637794	-5.74793	9.03427e-09	1.71454e-06
PPP5D1	3.92253	-3.47441	0.606007	-5.73329	9.85019e-09	1.85631e-06
SPIRE2	9.55549	-2.85326	0.499164	-5.71608	1.09007e-08	2.04001e-06
DDX58	47.8531	1.46741	0.256818	5.71382	1.1047e-08	2.04873e-06
TRAPPC5	5.97437	-3.1506	0.551478	-5.71301	1.10993e-08	2.04873e-06
FEM1A	9.71201	-3.05905	0.535609	-5.71135	1.12081e-08	2.05474e-06
ABCC13	4.41213	-4.1487	0.726632	-5.7095	1.13307e-08	2.05837e-06
EPHA7	4.91193	-3.78109	0.662463	-5.70761	1.1457e-08	2.05837e-06
TTC22	4.97869	-2.9087	0.509605	-5.70775	1.14476e-08	2.05837e-06
SAMD9	66.4807	1.38616	0.243061	5.70295	1.17753e-08	2.10155e-06
FAM227A	10.8813	-2.82089	0.494837	-5.70064	1.19359e-08	2.11618e-06
KCNJ5	7.63808	-3.3865	0.594655	-5.69489	1.23453e-08	2.16391e-06
chr22-38_28785274-29006793.1	227.689	-2.309	0.405472	-5.69461	1.23657e-08	2.16391e-06
B4GALNT2	4.71007	-5.33556	0.938248	-5.68672	1.295e-08	2.23712e-06
PEX26	34.6708	-1.34698	0.236861	-5.68678	1.29457e-08	2.23712e-06
MIR600HG	9.05649	-2.74789	0.483505	-5.68326	1.32148e-08	2.26832e-06
L3MBTL1	11.4292	-2.05786	0.362178	-5.6819	1.3321e-08	2.27207e-06
RPS6KA5	20.3915	-2.25242	0.396553	-5.68	1.34695e-08	2.28295e-06
SSPO	7.33785	-3.02162	0.532726	-5.672	1.41138e-08	2.37721e-06
RP11-823P9.3	7.80023	-4.10188	0.723618	-5.66858	1.43986e-08	2.39524e-06
SRGAP3	18.8592	-2.84061	0.501112	-5.66862	1.43951e-08	2.39524e-06
TMEM132B	11.1012	-5.01797	0.885977	-5.66377	1.48082e-08	2.44826e-06
LINC01515	6.97775	-4.07312	0.719825	-5.65849	1.52709e-08	2.49415e-06
UNC80	7.22112	-5.66608	1.00123	-5.65909	1.52175e-08	2.49415e-06
WDR11-AS1	4.99811	-5.23952	0.927186	-5.65099	1.59523e-08	2.57424e-06
ZNF341	5.12196	-2.38955	0.422807	-5.65163	1.58937e-08	2.57424e-06
GNAO1	6.94632	-3.49703	0.619408	-5.64576	1.6445e-08	2.63796e-06
TRIM9	7.71228	-4.07968	0.723468	-5.63906	1.70985e-08	2.72655e-06
DNAH14	9.01475	-2.25438	0.400181	-5.63339	1.76704e-08	2.80118e-06
RP11-193J6.1	2.75994	-4.3077	0.766782	-5.61789	1.933e-08	3.01113e-06
RP4-671O14.6	15.4613	-2.22964	0.396743	-5.61984	1.91131e-08	3.01113e-06
ZFHX4	10.7994	-2.88437	0.513384	-5.61835	1.92792e-08	3.01113e-06
APC2	3.81118	-3.75062	0.668314	-5.61207	1.99925e-08	3.09642e-06
PDE4C	6.23952	-2.66519	0.475655	-5.60321	2.10418e-08	3.22191e-06
RNF165	9.7941	-2.92245	0.521509	-5.60384	2.09649e-08	3.22191e-06
CTC-205M6.5	3.5049	-3.60831	0.644363	-5.5998	2.14599e-08	3.26736e-06
TRPV6	12.4531	-4.05624	0.724507	-5.59862	2.16067e-08	3.27123e-06
IL17RD	6.15303	-2.97568	0.532181	-5.59149	2.25134e-08	3.38947e-06
CTD-2516F10.2	7.81543	-3.15706	0.564917	-5.58853	2.29e-08	3.42852e-06
ELFN2	4.99069	-3.6144	0.646885	-5.58738	2.30515e-08	3.43213e-06
RND2	4.11555	-4.28751	0.767574	-5.58579	2.32637e-08	3.44469e-06
OAS1	34.1883	1.5714	0.281433	5.58355	2.35664e-08	3.45158e-06
RP3-412A9.17	10.7497	-4.73293	0.847612	-5.58383	2.35272e-08	3.45158e-06
PLEKHH1	7.86317	-2.7202	0.487653	-5.57814	2.43098e-08	3.54121e-06
STXBP5-AS1	4.08822	-3.77218	0.676541	-5.57569	2.46557e-08	3.57229e-06
CRACR2A	11.5361	-1.89587	0.340272	-5.57163	2.52373e-08	3.636e-06
ZC3H10	11.0043	-2.51989	0.452344	-5.57075	2.53652e-08	3.636e-06
LINC00426	4.01502	-3.05191	0.548019	-5.56899	2.56224e-08	3.65342e-06
BTBD18	7.16491	-3.21891	0.578257	-5.56657	2.5981e-08	3.68506e-06
IFIH1	42.7844	1.37449	0.246972	5.56537	2.61597e-08	3.69099e-06
LGALS3BP	119.221	1.01422	0.182619	5.55378	2.79563e-08	3.92392e-06
CPLX2	4.60772	-4.93922	0.889737	-5.55133	2.8351e-08	3.95871e-06
RP11-7F17.5	4.27679	-5.14293	0.927024	-5.54778	2.89313e-08	4.01892e-06
CHMP1B2P	2.89567	-3.71375	0.669632	-5.54595	2.92357e-08	4.04037e-06
KCNMA1-AS1	4.07283	-4.118	0.743145	-5.54132	3.00207e-08	4.08641e-06
SCN11A	6.48313	-5.24686	0.946817	-5.54158	2.99751e-08	4.08641e-06
TCF7	16.3441	-1.55899	0.28134	-5.5413	3.00237e-08	4.08641e-06
RP11-712B9.2	5.68817	-3.07282	0.554751	-5.53909	3.04049e-08	4.11749e-06
TDRD6	6.34511	-2.67112	0.482678	-5.53395	3.13091e-08	4.21874e-06
LINC00689	6.55206	-4.85772	0.878067	-5.53229	3.1608e-08	4.23783e-06
CCDC30	15.72	-1.98331	0.358597	-5.53074	3.18883e-08	4.25425e-06
VWA7	2.24299	-4.23039	0.765388	-5.52712	3.2553e-08	4.32152e-06
EPB42	2.76617	-3.61236	0.654083	-5.52278	3.33674e-08	4.40793e-06
NTRK3	23.4275	-2.66784	0.483577	-5.51689	3.45058e-08	4.51407e-06
PEX5L	6.42131	-4.35707	0.789657	-5.51768	3.43512e-08	4.51407e-06
EDN1	31.0323	2.11438	0.383597	5.51199	3.54802e-08	4.61911e-06
ADAMTS16	2.11662	-3.47989	0.631644	-5.50925	3.60361e-08	4.64659e-06
LMX1B	4.27392	-4.6757	0.848615	-5.5098	3.59249e-08	4.64659e-06
GMDS-AS1	16.617	-1.82685	0.331839	-5.50524	3.68676e-08	4.73117e-06
CACNA1G	5.46355	-3.81347	0.69303	-5.50261	3.74211e-08	4.75581e-06
CCDC180	6.33171	-3.12663	0.568148	-5.50319	3.7298e-08	4.75581e-06
DGCR5	3.87559	-4.92427	0.895161	-5.50099	3.77655e-08	4.75581e-06
MOBP	5.71745	-5.3483	0.972143	-5.50156	3.76442e-08	4.75581e-06
SEC14L5	4.26229	-4.64305	0.844503	-5.49797	3.84184e-08	4.81552e-06
FAM101B	10.9055	-1.69339	0.308053	-5.49707	3.86157e-08	4.81784e-06
PDXK	57.436	-0.887504	0.161554	-5.49356	3.93922e-08	4.89208e-06
SLC1A2	5.6313	-4.14196	0.75487	-5.48698	4.08864e-08	5.05435e-06
C1R	358.871	0.999908	0.182324	5.48424	4.15241e-08	5.10974e-06
MSANTD1	3.59659	-4.29838	0.784109	-5.48187	4.20845e-08	5.13183e-06
TMEM86A	5.62302	-2.58655	0.471781	-5.48252	4.1931e-08	5.13183e-06
FGFR1OP	16.7388	-2.03262	0.370992	-5.47888	4.28019e-08	5.19505e-06
FRMD5	4.44461	-3.05309	0.557536	-5.47604	4.34958e-08	5.19505e-06
IBA57	14.7365	-1.93832	0.353913	-5.47682	4.33039e-08	5.19505e-06
KIAA1549L	8.56127	-4.53785	0.828718	-5.47575	4.35668e-08	5.19505e-06
2022-03-01	14.1416	-2.12045	0.387134	-5.47729	4.31881e-08	5.19505e-06
CTC-459F4.3	5.05569	-2.40347	0.43905	-5.47426	4.39351e-08	5.19835e-06
SCN3B	7.50192	-3.6179	0.660915	-5.47408	4.39802e-08	5.19835e-06
KIAA1024	4.26937	-3.49694	0.639376	-5.4693	4.51813e-08	5.317e-06
TMEM200C	4.27977	-4.30529	0.789616	-5.45239	4.96968e-08	5.82295e-06
DCHS2	6.91946	-4.02238	0.738102	-5.44962	5.04767e-08	5.88873e-06
LINC00346	6.75315	-3.07488	0.564606	-5.44606	5.14984e-08	5.94965e-06
MTUS2	5.00327	-4.15423	0.762681	-5.44688	5.12621e-08	5.94965e-06
WNK4	2.69084	-4.03671	0.741293	-5.4455	5.16612e-08	5.94965e-06
TBC1D27	3.18002	-3.9036	0.716981	-5.4445	5.19507e-08	5.95753e-06
FAM83F	14.7329	-4.13185	0.759224	-5.4422	5.26265e-08	6.00527e-06
KIAA1875	6.45761	-3.89305	0.715428	-5.44157	5.28127e-08	6.00527e-06
TMEM178B	8.03603	-4.31555	0.7936	-5.43794	5.3901e-08	6.10326e-06
NCMAP	4.28858	-3.55374	0.65402	-5.43369	5.52002e-08	6.22422e-06
FREM2	10.7474	-2.51627	0.463152	-5.43293	5.54354e-08	6.2247e-06
GRIK3	7.84257	-5.89093	1.08524	-5.42822	5.69202e-08	6.36491e-06
KCNMA1	27.8994	-1.57731	0.290692	-5.42605	5.76161e-08	6.37569e-06
KSR2	7.1101	-3.49046	0.643319	-5.4257	5.77264e-08	6.37569e-06
PKI55	3.93258	-2.926	0.539181	-5.42676	5.73876e-08	6.37569e-06
RP11-47I22.2	5.25099	-3.5644	0.657129	-5.42419	5.82169e-08	6.40362e-06
CNTN2	6.42645	-4.12007	0.760417	-5.41818	6.02087e-08	6.54045e-06
KCNJ6	14.7088	-5.26816	0.972162	-5.41901	5.99294e-08	6.54045e-06
RP1-101D8.1	3.72287	-2.91945	0.538836	-5.41806	6.02484e-08	6.54045e-06
RP3-394A18.1	66.3724	-1.54241	0.284708	-5.41752	6.04316e-08	6.54045e-06
AC009237.8	3.18631	-2.64211	0.487791	-5.41648	6.07851e-08	6.55239e-06
HRNR	7.64168	-2.97398	0.549232	-5.4148	6.13583e-08	6.58783e-06
CEBPA-AS1	2.38898	-3.81878	0.705585	-5.41222	6.22481e-08	6.65684e-06
CD300LB	4.77853	-2.88437	0.533167	-5.40989	6.30628e-08	6.69087e-06
WSCD1	8.87244	-3.1134	0.575453	-5.41033	6.29072e-08	6.69087e-06
DNAH17	7.98329	-2.44881	0.452756	-5.40866	6.34972e-08	6.69805e-06
GGTA1P	5.25442	-2.7094	0.501023	-5.40773	6.3828e-08	6.69805e-06
GUSBP1	9.5838	-1.90769	0.35278	-5.4076	6.38761e-08	6.69805e-06
MOK	13.3172	-2.10156	0.388767	-5.40572	6.45475e-08	6.74221e-06
DLG2	16.6309	-2.07214	0.383711	-5.40028	6.6537e-08	6.89656e-06
RP11-61I13.3	10.0283	-2.80231	0.518876	-5.40073	6.63716e-08	6.89656e-06
AF064858.6	6.09618	-4.28655	0.794003	-5.39866	6.71418e-08	6.93258e-06
GLI1	3.87135	-3.413	0.63317	-5.39033	7.03278e-08	7.20632e-06
SLC52A1	3.32593	-3.93496	0.729969	-5.39059	7.02279e-08	7.20632e-06
SPRYD4	11.8932	-2.35884	0.437739	-5.3887	7.09694e-08	7.24453e-06
RP11-1069G10.1	6.32184	-3.87322	0.71887	-5.38792	7.12768e-08	7.24845e-06
SEC31B	10.4717	-1.66644	0.309478	-5.38469	7.25701e-08	7.35223e-06
CADPS	7.98682	-3.5216	0.654277	-5.38243	7.3486e-08	7.41713e-06
STX1B	4.59049	-3.37595	0.627485	-5.38013	7.4432e-08	7.48458e-06
ADCY10	3.04221	-3.96122	0.736543	-5.37813	7.52654e-08	7.52214e-06
TEX41	5.42934	-3.55655	0.661329	-5.37789	7.53638e-08	7.52214e-06
HERC6	20.4921	1.90784	0.354846	5.37653	7.59369e-08	7.55138e-06
ZBTB8B	8.22198	-5.30424	0.986716	-5.37565	7.63084e-08	7.56042e-06
GAD1	5.72588	-4.49793	0.837148	-5.37292	7.74705e-08	7.64744e-06
FLG2	6.74986	-4.79031	0.892127	-5.36953	7.89401e-08	7.73584e-06
GFRA2	4.14933	-4.02595	0.749686	-5.37019	7.86536e-08	7.73584e-06
MMP16	4.90885	-2.98973	0.557099	-5.3666	8.02331e-08	7.80579e-06
ZNF578	5.294	-3.49895	0.651933	-5.36704	8.00399e-08	7.80579e-06
ACOT11	8.52802	-2.14964	0.40073	-5.36431	8.12606e-08	7.87731e-06
B3GALT1	3.74207	-5.20668	0.970878	-5.36286	8.1915e-08	7.91229e-06
CTB-131B5.5	7.04611	-4.60419	0.858815	-5.36109	8.272e-08	7.93317e-06
UBAP1L	8.46326	-2.11141	0.393831	-5.36122	8.26615e-08	7.93317e-06
KCNN3	17.2059	-2.17808	0.40641	-5.35931	8.35403e-08	7.98344e-06
CATSPERG	5.76555	-2.97425	0.555523	-5.35397	8.60461e-08	8.17713e-06
RP5-1139B12.2	4.72512	-3.32934	0.621876	-5.3537	8.61741e-08	8.17713e-06
NR6A1	6.36688	-2.76034	0.515699	-5.35261	8.66965e-08	8.19784e-06
SCN4B	4.90251	-2.83542	0.530015	-5.34971	8.80969e-08	8.30113e-06
RAB37	6.25103	-3.0325	0.566939	-5.3489	8.84929e-08	8.30939e-06
RP11-622C24.2	9.34274	-2.69035	0.50307	-5.34788	8.8992e-08	8.32725e-06
CSMD3	5.43094	-4.33537	0.810793	-5.34707	8.93908e-08	8.33562e-06
NXPH3	4.67404	-2.62677	0.491719	-5.342	9.1926e-08	8.54246e-06
ARL11	6.86325	-2.41714	0.452657	-5.33989	9.30026e-08	8.61281e-06
SPTB	13.8155	-2.27115	0.425588	-5.33651	9.47542e-08	8.74497e-06
ABCA17P	3.59859	-4.35322	0.816099	-5.33418	9.59763e-08	8.82752e-06
TRIM71	6.78202	-3.30481	0.619821	-5.33187	9.72063e-08	8.91025e-06
PCDH10	8.309	-3.59978	0.675357	-5.33019	9.81092e-08	8.96252e-06
RP11-680F8.1	3.24568	-4.97195	0.933004	-5.32897	9.87726e-08	8.99264e-06
FGD5P1	3.46223	-4.60319	0.864576	-5.32421	1.01393e-07	9.20018e-06
CACNA1I	4.01519	-3.90535	0.733637	-5.32327	1.01918e-07	9.21676e-06
CTD-2619J13.19	5.39945	-4.21918	0.79281	-5.32181	1.0274e-07	9.25999e-06
ZKSCAN2	10.9231	-2.50401	0.47079	-5.31874	1.04486e-07	9.386e-06
RAB3B	11.2952	-5.02376	0.944774	-5.31742	1.05249e-07	9.42313e-06
FAM186A	5.89726	-3.81568	0.718251	-5.31246	1.08156e-07	9.53197e-06
GAP43	3.66008	-5.13036	0.965683	-5.31268	1.08026e-07	9.53197e-06
LDB3	7.00005	-2.20348	0.414768	-5.31255	1.081e-07	9.53197e-06
RALGPS1	10.1519	-1.87628	0.353193	-5.31233	1.08233e-07	9.53197e-06
RP11-640N11.2	6.81037	-5.14883	0.969012	-5.31348	1.07552e-07	9.53197e-06
TFAP4	10.5354	-1.95632	0.368443	-5.30969	1.09813e-07	9.63958e-06
CTA-342B11.3	17.5642	-5.15228	0.97061	-5.3083	1.10655e-07	9.68195e-06
AC015849.16	4.03537	-4.14764	0.782599	-5.29983	1.15912e-07	1.01021e-05
C2orf81	2.89407	-3.43086	0.64741	-5.29936	1.16206e-07	1.01021e-05
C1orf95	7.44238	-3.3902	0.640061	-5.29668	1.17929e-07	1.0202e-05
SYPL2	4.88928	-3.96516	0.748652	-5.29639	1.18113e-07	1.0202e-05
GSG1L	4.89805	-4.6814	0.88421	-5.29444	1.19383e-07	1.02787e-05
TLL2	3.59897	-4.63599	0.875981	-5.29234	1.20762e-07	1.03644e-05
CSRNP3	10.6051	-2.87012	0.542643	-5.28915	1.22887e-07	1.04945e-05
SLC35G1	5.16586	-3.12674	0.591189	-5.2889	1.23057e-07	1.04945e-05
SLC13A4	8.84466	-2.56261	0.484707	-5.28693	1.24388e-07	1.05745e-05
APBA3	10.0258	-1.64374	0.31117	-5.28244	1.27476e-07	1.07691e-05
KCTD16	8.01603	-4.32632	0.81892	-5.28295	1.27119e-07	1.07691e-05
ILDR2	7.38602	-3.57328	0.676622	-5.28106	1.28439e-07	1.07828e-05
PTCHD1	9.52299	-3.66889	0.694691	-5.28133	1.2825e-07	1.07828e-05
PHACTR1	38.6251	-0.984173	0.186395	-5.28004	1.29154e-07	1.08093e-05
RP11-93G5.1	4.28823	-4.17805	0.791821	-5.27651	1.31667e-07	1.09516e-05
SATB2	10.1773	-2.26907	0.430013	-5.27675	1.31493e-07	1.09516e-05
EPHB1	4.49908	-3.6291	0.688405	-5.27174	1.35133e-07	1.11367e-05
FHL2	11.4207	-1.77176	0.336017	-5.27282	1.34343e-07	1.11367e-05
NRXN2	6.63866	-3.11309	0.590509	-5.27188	1.35036e-07	1.11367e-05
DYRK3	8.2368	-1.66608	0.316224	-5.26869	1.374e-07	1.1289e-05
PPP2R2B	9.66254	-3.95441	0.751061	-5.2651	1.40115e-07	1.14771e-05
AC009404.2	5.78194	-3.36504	0.639299	-5.26365	1.41226e-07	1.15201e-05
SLC39A4	6.76379	-2.93213	0.557091	-5.2633	1.41496e-07	1.15201e-05
CITF22-92A6.2	3.15553	-4.79069	0.910762	-5.26009	1.43984e-07	1.15828e-05
RET	5.74664	-3.89284	0.740024	-5.26042	1.43724e-07	1.15828e-05
SCLY	8.85525	-2.27003	0.431537	-5.26033	1.43794e-07	1.15828e-05
SPOCD1	8.12252	-2.27712	0.432775	-5.26167	1.42752e-07	1.15828e-05
RP11-642P15.1	3.39193	-3.81514	0.725433	-5.25912	1.44747e-07	1.16095e-05
AL133493.2	4.57204	-3.93728	0.749091	-5.25607	1.47167e-07	1.16875e-05
FAM19A2	5.34499	-3.26572	0.621367	-5.25571	1.47454e-07	1.16875e-05
FAM47E	5.94615	-2.77281	0.527525	-5.25627	1.47008e-07	1.16875e-05
GRIN2A	10.2815	-5.05655	0.962105	-5.25572	1.47448e-07	1.16875e-05
MCMDC2	2.62762	-3.30663	0.629431	-5.25336	1.49345e-07	1.18027e-05
PON2	49.4977	0.883239	0.168176	5.25188	1.50554e-07	1.18634e-05
LINC00982	3.11159	-3.34131	0.636335	-5.25087	1.51382e-07	1.18939e-05
FBXO15	3.16851	-4.29543	0.818484	-5.24803	1.53735e-07	1.20436e-05
FGF13	9.67041	-3.10753	0.592289	-5.24665	1.54889e-07	1.20841e-05
GRIN3A	6.5478	-3.69789	0.704851	-5.24634	1.55149e-07	1.20841e-05
MDGA1	9.45569	-2.37434	0.452687	-5.245	1.56282e-07	1.21373e-05
GPR37L1	3.82278	-4.00894	0.764845	-5.24151	1.59269e-07	1.21936e-05
RBFOX3	6.68661	-4.44187	0.847369	-5.24195	1.58888e-07	1.21936e-05
RP11-66N24.7	4.76354	-4.31325	0.822704	-5.24278	1.58177e-07	1.21936e-05
SULT4A1	2.23439	-4.74453	0.904878	-5.24328	1.57749e-07	1.21936e-05
ZBED3-AS1	3.07709	-3.46939	0.661821	-5.24219	1.58679e-07	1.21936e-05
TSPEAR	3.10175	-4.78535	0.913659	-5.23756	1.62713e-07	1.24219e-05
WIPF3	6.44489	-3.50633	0.669931	-5.23386	1.66002e-07	1.26373e-05
XRRA1	11.8004	-1.47498	0.281862	-5.23298	1.66803e-07	1.26624e-05
STAT2	91.6564	0.871891	0.166662	5.23148	1.68162e-07	1.27297e-05
NEB	17.9088	-2.1078	0.403425	-5.22477	1.74373e-07	1.30896e-05
RNF207	6.67587	-2.19079	0.419299	-5.22489	1.74255e-07	1.30896e-05
SCN8A	10.1504	-3.596	0.688198	-5.22525	1.73924e-07	1.30896e-05
AHRR	6.90442	-4.39829	0.842191	-5.22244	1.76578e-07	1.31453e-05
LPO	6.10205	-4.87177	0.932755	-5.22299	1.76057e-07	1.31453e-05
SV2B	7.6582	-3.47756	0.665863	-5.22263	1.76396e-07	1.31453e-05
EML6	8.00651	-2.29791	0.440085	-5.22151	1.77467e-07	1.31751e-05
NPFFR1	5.08151	-4.32802	0.829023	-5.22062	1.78322e-07	1.32022e-05
CTA-796E4.5	25.1426	-4.99874	0.957851	-5.2187	1.80183e-07	1.32594e-05
HOMER2	16.6653	-1.65001	0.316228	-5.2178	1.81063e-07	1.32594e-05
RP11-382J12.1	4.0618	-2.97732	0.570493	-5.21885	1.80034e-07	1.32594e-05
RP11-67K19.3	3.62636	-4.15755	0.796797	-5.21783	1.81031e-07	1.32594e-05
EXTL3	24.0957	-1.47595	0.282916	-5.2169	1.81943e-07	1.32658e-05
LY9	7.65281	-2.58451	0.495429	-5.2167	1.82135e-07	1.32658e-05
ZRANB3	7.55878	-2.10883	0.404373	-5.21506	1.8376e-07	1.33481e-05
KLF3-AS1	3.48757	-3.07654	0.590065	-5.2139	1.84912e-07	1.33957e-05
AL591893.1	2.89821	-4.74172	0.91007	-5.21028	1.88558e-07	1.36232e-05
RP5-1125A11.7	4.08924	-4.54499	0.873002	-5.20616	1.92787e-07	1.38915e-05
IMPG2	5.42185	-3.80401	0.730797	-5.20529	1.93692e-07	1.39195e-05
PSMB8	26.51	0.904406	0.173765	5.20476	1.94252e-07	1.39226e-05
CTB-176F20.3	9.05409	-2.81812	0.541547	-5.20383	1.95226e-07	1.39553e-05
ADH1B	254.38	1.33674	0.256982	5.20168	1.97498e-07	1.40739e-05
MOV10L1	3.33878	-4.2829	0.823432	-5.20127	1.9793e-07	1.40739e-05
CXCR6	7.62479	-1.93954	0.373075	-5.1988	2.00582e-07	1.42249e-05
DNAJC27-AS1	4.92179	-4.15879	0.800092	-5.19789	2.01568e-07	1.42574e-05
KIAA1211	8.66533	-2.6241	0.504901	-5.19725	2.02255e-07	1.42685e-05
ADD3-AS1	4.87823	-4.17438	0.803559	-5.19486	2.04874e-07	1.43732e-05
ATP6AP1L	7.49476	-2.29844	0.442425	-5.19509	2.04617e-07	1.43732e-05
SRRM5	6.62953	-3.45428	0.664995	-5.19444	2.05339e-07	1.43732e-05
WDR72	3.64775	-4.00995	0.772131	-5.19336	2.06534e-07	1.44194e-05
ACOXL	4.13365	-2.09657	0.403946	-5.19023	2.1003e-07	1.46255e-05
AC010976.2	4.41034	-2.83946	0.547292	-5.1882	2.12339e-07	1.47103e-05
AQP4-AS1	3.63586	-4.54167	0.875325	-5.18855	2.1194e-07	1.47103e-05
HLA-A	417.291	0.938458	0.180977	5.1855	2.15438e-07	1.48868e-05
PLA2G4F	12.8331	-2.03361	0.392792	-5.17731	2.25114e-07	1.55156e-05
RP11-730K11.1	4.21802	-4.28631	0.82846	-5.17383	2.29344e-07	1.57668e-05
OAZ3	3.05461	-4.07476	0.787681	-5.17311	2.30228e-07	1.57873e-05
HEXA-AS1	2.79865	-4.74507	0.917909	-5.16944	2.34798e-07	1.60598e-05
BEGAIN	3.31687	-3.92912	0.760204	-5.1685	2.35974e-07	1.60667e-05
CTA-280A3.2	6.61568	-5.32647	1.03058	-5.16841	2.36092e-07	1.60667e-05
CTA-929C8.9	15.5074	-5.60659	1.08517	-5.16656	2.38438e-07	1.61449e-05
MALRD1	4.49318	-2.91856	0.564855	-5.16691	2.37998e-07	1.61449e-05
LGI2	7.68791	-2.37768	0.460299	-5.16551	2.39787e-07	1.6155e-05
RP1L1	6.11876	-5.13337	0.993706	-5.16588	2.39305e-07	1.6155e-05
ATP2C2	13.5188	-1.43677	0.27863	-5.15655	2.51541e-07	1.66898e-05
CHIA	3.48852	-4.88981	0.948425	-5.15571	2.5267e-07	1.66898e-05
CMPK2	18.8824	1.91362	0.371081	5.15688	2.51099e-07	1.66898e-05
CTC-479C5.10	3.36498	-3.63898	0.705719	-5.15641	2.51725e-07	1.66898e-05
DARS-AS1	3.50308	-3.30164	0.64036	-5.15592	2.52393e-07	1.66898e-05
DNMT3A	38.9261	-1.12541	0.218284	-5.15571	2.52678e-07	1.66898e-05
GSTO2	8.52831	-2.63552	0.510869	-5.15891	2.48396e-07	1.66898e-05
SOCS7	16.7284	-1.42813	0.276908	-5.15743	2.50357e-07	1.66898e-05
LINC00506	3.56524	-4.37271	0.848394	-5.1541	2.54849e-07	1.6792e-05
AQP7	4.14067	-3.83627	0.744555	-5.15244	2.57124e-07	1.69006e-05
PLD5	4.0558	-3.84923	0.747192	-5.1516	2.58271e-07	1.69347e-05
RP11-188C12.2	9.83596	-2.08238	0.404356	-5.14986	2.60679e-07	1.70511e-05
WBP2NL	4.64754	-3.2341	0.628432	-5.1463	2.65676e-07	1.73359e-05
PARD6G	8.40095	-2.51567	0.48909	-5.14358	2.69556e-07	1.75465e-05
SGMS1-AS1	6.13829	-3.38216	0.65773	-5.14217	2.71585e-07	1.7636e-05
CSMD2	8.56273	-3.50316	0.681433	-5.14088	2.73461e-07	1.76727e-05
PGBD5	7.46122	-3.49569	0.67995	-5.14109	2.73146e-07	1.76727e-05
LINC00670	3.20167	-3.54645	0.690036	-5.1395	2.75464e-07	1.77595e-05
GNG4	3.47251	-4.64837	0.904868	-5.13707	2.79062e-07	1.79058e-05
USP49	15.2809	-1.87715	0.365409	-5.13713	2.78964e-07	1.79058e-05
PRLR	8.77028	-2.93294	0.571557	-5.13149	2.87456e-07	1.84006e-05
ANKS3	7.91558	-1.58326	0.30858	-5.1308	2.8851e-07	1.84243e-05
CCDC64B	10.7619	-1.91041	0.372412	-5.12983	2.90002e-07	1.84341e-05
EFEMP1	149.056	0.824209	0.160684	5.12937	2.90716e-07	1.84341e-05
TEX15	4.69097	-4.64851	0.906201	-5.12966	2.9026e-07	1.84341e-05
PIGZ	3.09854	-3.00956	0.5876	-5.12179	3.02653e-07	1.9146e-05
RP11-486O12.2	9.0878	-2.4444	0.477492	-5.11924	3.06763e-07	1.93605e-05
HLA-C	558.44	1.06939	0.20896	5.11765	3.09359e-07	1.94517e-05
SAG	8.05304	-5.35717	1.04684	-5.11748	3.09651e-07	1.94517e-05
FAM27E3	2.91879	-2.60231	0.508631	-5.1163	3.11587e-07	1.94825e-05
LRRC37A7P	3.15529	-4.48961	0.877498	-5.11638	3.11457e-07	1.94825e-05
LINC00963	33.6448	-1.16582	0.227892	-5.11565	3.12656e-07	1.95041e-05
RP11-4B16.4	8.01654	-2.00771	0.392579	-5.11415	3.15153e-07	1.96145e-05
EYS	5.23806	-3.00609	0.587864	-5.11358	3.16102e-07	1.96282e-05
CTD-2246P4.1	2.40368	-3.75151	0.73372	-5.113	3.17075e-07	1.96433e-05
CECR6	5.09573	-3.49079	0.682874	-5.11191	3.1891e-07	1.9693e-05
KCNS2	3.77567	-3.45085	0.675094	-5.11166	3.19338e-07	1.9693e-05
C11orf45	3.47965	-3.50091	0.685206	-5.10928	3.23393e-07	1.98975e-05
C2orf16	5.16936	-4.29765	0.841518	-5.10701	3.27288e-07	2.00002e-05
FLCN	28.0862	-1.04402	0.204399	-5.10777	3.25976e-07	2.00002e-05
IFI27	62.9566	1.09585	0.214564	5.10732	3.26757e-07	2.00002e-05
SYT9	4.082	-4.75849	0.932377	-5.10361	3.33232e-07	2.03174e-05
LL22NC03-27C5.1	5.93155	-5.57596	1.09286	-5.10215	3.3582e-07	2.04289e-05
PARP14	332.631	0.961393	0.18851	5.09997	3.39703e-07	2.06149e-05
WDR66	15.1128	-2.34931	0.460686	-5.09958	3.40407e-07	2.06149e-05
CCL22	3.7116	-3.52426	0.691356	-5.0976	3.4398e-07	2.07846e-05
SARM1	7.20276	-2.20829	0.433441	-5.09478	3.49147e-07	2.10496e-05
MVK	6.45958	-2.20002	0.432045	-5.0921	3.54111e-07	2.13012e-05
ZNF385C	3.12853	-4.29241	0.843116	-5.09113	3.55937e-07	2.13633e-05
MMP9	7.90703	-2.26928	0.445886	-5.08937	3.59247e-07	2.15141e-05
RP11-796E2.4	6.15495	-3.50963	0.689762	-5.08818	3.6152e-07	2.16022e-05
RIMBP2	4.36448	-4.87602	0.958656	-5.08631	3.65099e-07	2.17253e-05
RP11-669C19.1	2.82343	-4.22636	0.830937	-5.08626	3.65193e-07	2.17253e-05
RP11-455I9.1	2.91181	-3.54947	0.698291	-5.08308	3.71354e-07	2.20399e-05
TTC39A	11.1272	-2.35399	0.463137	-5.0827	3.72116e-07	2.20399e-05
ALOX12P2	7.79596	-2.58485	0.508606	-5.08223	3.7303e-07	2.20456e-05
GALNT16	9.5018	-2.54064	0.499958	-5.0817	3.74074e-07	2.20589e-05
HR	4.98585	-3.56062	0.700807	-5.08074	3.75962e-07	2.21218e-05
RP13-923O23.7	5.9641	-3.87918	0.763755	-5.07909	3.7924e-07	2.22661e-05
UCP3	3.3063	-3.97416	0.783368	-5.07317	3.91245e-07	2.2921e-05
C3orf67	6.81184	-4.35004	0.857616	-5.07225	3.93146e-07	2.29824e-05
GPR179	6.5166	-4.65326	0.918033	-5.06873	4.00487e-07	2.33609e-05
SUSD4	2.95655	-3.92052	0.773565	-5.06812	4.01773e-07	2.33852e-05
FAM19A5	3.546	-3.86668	0.763445	-5.06478	4.08878e-07	2.36964e-05
TTN	218.439	-1.19241	0.235424	-5.06496	4.08478e-07	2.36964e-05
AP3B2	2.95787	-3.65341	0.722169	-5.05894	4.21601e-07	2.43292e-05
RP11-766F14.2	4.62555	-4.82879	0.954491	-5.05902	4.21419e-07	2.43292e-05
RGS6	5.50487	-3.17442	0.627601	-5.05801	4.23645e-07	2.43949e-05
GRIA4	5.65902	-5.23581	1.03553	-5.05617	4.27755e-07	2.4579e-05
CACNG8	8.77398	-4.40166	0.870806	-5.05469	4.31087e-07	2.47178e-05
FER1L5	4.81371	-3.27757	0.648668	-5.05278	4.35429e-07	2.49138e-05
CRELD1	17.8405	-0.937673	0.185665	-5.05035	4.41001e-07	2.51605e-05
TRIM22	114.014	0.760883	0.150667	5.05009	4.41609e-07	2.51605e-05
SEZ6L	4.15136	-4.54519	0.900523	-5.04728	4.48151e-07	2.54641e-05
XKR4	11.0201	-4.57706	0.906889	-5.04699	4.48827e-07	2.54641e-05
RP4-555D20.2	3.46957	-3.68871	0.731148	-5.0451	4.53279e-07	2.56089e-05
WTIP	15.9663	-1.6433	0.325704	-5.04538	4.52626e-07	2.56089e-05
RNF139-AS1	7.79727	-3.12029	0.618798	-5.04251	4.59476e-07	2.59046e-05
DUSP28	5.06807	-2.86984	0.569262	-5.04133	4.6231e-07	2.601e-05
KIAA0825	8.89615	-1.93781	0.384605	-5.03845	4.69323e-07	2.62958e-05
RP11-96D1.8	5.50351	-2.37512	0.471401	-5.03844	4.69341e-07	2.62958e-05
FRRS1L	4.17687	-4.8043	0.953658	-5.03776	4.71016e-07	2.63349e-05
C1QTNF6	8.31185	-2.10338	0.417556	-5.03736	4.71997e-07	2.63351e-05
KIAA1644	5.12365	-3.5113	0.697201	-5.03628	4.74654e-07	2.64286e-05
CTA-243E7.1	25.3899	-1.63226	0.324181	-5.03504	4.77741e-07	2.64911e-05
NPM1P6	2.49339	-3.5979	0.714555	-5.03515	4.77467e-07	2.64911e-05
NBPF1	25.4294	-1.92544	0.38249	-5.03395	4.80474e-07	2.65879e-05
GABRQ	3.55479	-5.4519	1.08311	-5.03355	4.81474e-07	2.65886e-05
SLC26A11	7.60597	-1.37487	0.273164	-5.03315	4.8249e-07	2.65902e-05
GDF7	5.33792	-3.38247	0.672369	-5.03067	4.88757e-07	2.68806e-05
AP000997.2	7.86145	-5.74408	1.14206	-5.02959	4.91532e-07	2.69782e-05
KLHL29	13.3437	-1.77601	0.353299	-5.02694	4.98376e-07	2.72983e-05
SCN5A	9.79777	-4.8018	0.955462	-5.02564	5.01767e-07	2.73727e-05
SLCO1A2	4.43788	-4.56242	0.907763	-5.026	5.00806e-07	2.73727e-05
AC018442.1	3.82549	-2.66325	0.530146	-5.02361	5.07095e-07	2.76075e-05
PAX6	7.05633	-4.30009	0.856092	-5.02293	5.08898e-07	2.76498e-05
KIF5A	4.97476	-3.34689	0.666459	-5.0219	5.11631e-07	2.77424e-05
CCDC129	5.58506	-3.67339	0.731881	-5.01911	5.19117e-07	2.80042e-05
COLCA1	5.15023	-2.61857	0.521737	-5.01894	5.19577e-07	2.80042e-05
TTYH1	5.42443	-2.87693	0.573133	-5.01965	5.17645e-07	2.80042e-05
SERPING1	487.841	1.14648	0.228485	5.01777	5.22761e-07	2.81195e-05
RP11-774O3.3	5.29545	-2.75279	0.54869	-5.01702	5.24797e-07	2.81728e-05
CHIT1	6.00773	-2.87782	0.573713	-5.01613	5.27229e-07	2.82471e-05
PLLP	9.81786	-1.93942	0.386768	-5.01443	5.31898e-07	2.84407e-05
OSM	3.44716	-2.8561	0.569778	-5.01266	5.36837e-07	2.8648e-05
C6orf141	2.4507	-2.92431	0.583489	-5.01177	5.39316e-07	2.87234e-05
APLNR	5.0143	-2.59143	0.517392	-5.00863	5.4818e-07	2.90805e-05
RUNDC3A	3.44686	-3.71336	0.741365	-5.00881	5.4768e-07	2.90805e-05
TMPRSS4	10.5886	-2.6764	0.534526	-5.00705	5.52698e-07	2.92626e-05
PSD	4.44435	-3.71008	0.741131	-5.00597	5.55828e-07	2.93706e-05
SHISA6	4.75818	-4.05018	0.80919	-5.00522	5.57973e-07	2.94262e-05
GATB	11.4726	-1.96394	0.392439	-5.00446	5.6019e-07	2.94855e-05
POT1-AS1	3.97512	-3.65865	0.731139	-5.00404	5.61416e-07	2.94924e-05
RP11-286N22.8	6.76899	-2.35673	0.471039	-5.00327	5.6366e-07	2.95527e-05
CELSR2	12.9317	-1.82131	0.364144	-5.00162	5.68504e-07	2.96911e-05
RELN	14.6625	-2.19414	0.438655	-5.00198	5.67433e-07	2.96911e-05
ABCA12	4.11274	-3.74616	0.74928	-4.99968	5.74259e-07	2.99337e-05
CALN1	9.72145	-5.65265	1.1309	-4.99836	5.7821e-07	2.9962e-05
DTX3L	128.488	0.970771	0.194231	4.99801	5.7925e-07	2.9962e-05
FNDC1	4.33205	-2.74615	0.549433	-4.99815	5.78831e-07	2.9962e-05
PKDREJ	5.81005	-4.79838	0.959909	-4.99879	5.76911e-07	2.9962e-05
RORB	6.39748	-2.82363	0.565041	-4.99722	5.81632e-07	3.00276e-05
ABCC6	7.98484	-1.99496	0.399362	-4.99536	5.8725e-07	3.01444e-05
CDK15	5.31847	-3.99237	0.799106	-4.99604	5.85194e-07	3.01444e-05
PLAC4	38.698	-1.48514	0.297291	-4.99557	5.86622e-07	3.01444e-05
DUOX2	6.84143	-2.70323	0.54139	-4.99313	5.94099e-07	3.03227e-05
ERMAP	9.32463	-1.94723	0.389977	-4.99319	5.93896e-07	3.03227e-05
RP11-1299A16.3	4.69878	-4.15166	0.831464	-4.99319	5.939e-07	3.03227e-05
GRM8	2.85634	-4.40808	0.883433	-4.98972	6.04673e-07	3.0804e-05
ASTN2	6.60141	-2.80357	0.561959	-4.98893	6.07156e-07	3.08189e-05
RP11-83A24.2	11.8802	-1.84794	0.370412	-4.9889	6.07253e-07	3.08189e-05
THNSL2	7.55787	-2.14954	0.43097	-4.98768	6.11095e-07	3.09557e-05
AGAP1	23.7201	-1.15968	0.232822	-4.98099	6.32585e-07	3.18283e-05
CH17-76K2.6	3.24197	-3.63612	0.729923	-4.98151	6.30885e-07	3.18283e-05
HKDC1	5.91342	-2.25106	0.451942	-4.98085	6.33046e-07	3.18283e-05
KY	2.3228	-3.97356	0.797686	-4.98136	6.31387e-07	3.18283e-05
HSD17B2	7.26522	-4.36019	0.875769	-4.9787	6.40113e-07	3.21237e-05
RP11-371I20.2	4.0467	-4.99782	1.00432	-4.97634	6.47964e-07	3.24572e-05
SNX32	2.65436	-3.75522	0.754682	-4.97589	6.49478e-07	3.24727e-05
CNIH3	3.10944	-3.49708	0.703073	-4.97399	6.55871e-07	3.25508e-05
LINC01006	4.42266	-3.08068	0.619355	-4.97401	6.55817e-07	3.25508e-05
SLC2A1-AS1	4.12994	-3.64836	0.733412	-4.9745	6.5416e-07	3.25508e-05
TSPAN10	3.24317	-3.36246	0.675881	-4.97493	6.52724e-07	3.25508e-05
UNC45B	5.08028	-3.02898	0.609019	-4.97353	6.57449e-07	3.25691e-05
CAMK2B	3.03135	-4.88252	0.982262	-4.97069	6.6715e-07	3.29286e-05
PIWIL2	3.28991	-3.7876	0.761984	-4.9707	6.67118e-07	3.29286e-05
PSME1	104.275	0.854666	0.17196	4.97016	6.68979e-07	3.29585e-05
CDH8	5.08473	-5.02085	1.01106	-4.96591	6.83796e-07	3.3627e-05
RP11-190D6.1	2.91394	-3.6678	0.738722	-4.96506	6.86793e-07	3.37129e-05
RNF183	5.05524	-5.36827	1.08165	-4.96304	6.93987e-07	3.40041e-05
EGR2	4.98957	-2.18248	0.439868	-4.96167	6.98907e-07	3.41211e-05
GPR132	6.34366	-1.6774	0.338069	-4.96172	6.98724e-07	3.41211e-05
MASP1	10.4003	-3.05777	0.616517	-4.95975	7.05852e-07	3.42185e-05
NLGN1	6.56176	-3.02335	0.609466	-4.96065	7.0258e-07	3.42185e-05
RP11-54O7.3	4.17365	-3.11425	0.627918	-4.95964	7.06229e-07	3.42185e-05
RP11-87E22.2	2.90301	-3.09654	0.624365	-4.9595	7.06731e-07	3.42185e-05
SCN2A	7.37813	-4.24179	0.85531	-4.95936	7.0725e-07	3.42185e-05
CCDC40	12.714	-1.68027	0.338963	-4.95709	7.15555e-07	3.45155e-05
RP11-66B24.4	6.23543	-2.5474	0.513901	-4.95699	7.15952e-07	3.45155e-05
MT2A	156.428	1.47125	0.296847	4.95626	7.18612e-07	3.45819e-05
TRDMT1	9.13074	-1.90594	0.384602	-4.95563	7.20967e-07	3.46334e-05
MLEC	76.4666	-0.634233	0.128032	-4.9537	7.28161e-07	3.49167e-05
AC006372.4	3.58937	-5.21463	1.05317	-4.95136	7.36981e-07	3.52769e-05
CABP1	3.33172	-3.91299	0.79041	-4.95058	7.39924e-07	3.5355e-05
CDH4	3.8794	-3.93725	0.795629	-4.9486	7.47499e-07	3.54227e-05
LINC00540	2.168	-4.47875	0.905052	-4.94861	7.47444e-07	3.54227e-05
RP11-734K2.4	11.107	-2.30523	0.465845	-4.94849	7.47914e-07	3.54227e-05
RP3-329A5.8	4.11335	-2.63263	0.531907	-4.94941	7.44376e-07	3.54227e-05
ZNRD1-AS1	17.1896	-1.73537	0.350673	-4.94867	7.47205e-07	3.54227e-05
FMN2	6.14552	-4.67084	0.944199	-4.94688	7.54108e-07	3.56535e-05
RP4-734G22.3	3.55904	-2.24378	0.453642	-4.94615	7.56947e-07	3.56625e-05
SHC3	10.7099	-1.97025	0.398316	-4.94644	7.5583e-07	3.56625e-05
TFR2	4.27004	-4.1862	0.846601	-4.94471	7.62574e-07	3.58649e-05
SYT16	5.73059	-5.20718	1.05322	-4.94404	7.6518e-07	3.59248e-05
PART1	5.97337	-3.68415	0.745331	-4.94298	7.69392e-07	3.60597e-05
CHRM3	8.54426	-3.05197	0.617501	-4.94246	7.71446e-07	3.60932e-05
MYOM3	7.60515	-4.5744	0.925902	-4.94048	7.79303e-07	3.63976e-05
CTAGE3P	3.91651	-4.43103	0.89727	-4.93835	7.87869e-07	3.6734e-05
ITGA6	82.0745	1.04596	0.211825	4.93787	7.89815e-07	3.67612e-05
GFOD2	17.0285	-1.33883	0.271179	-4.93707	7.93065e-07	3.68488e-05
BDH1	12.1426	-3.06129	0.620211	-4.93588	7.97918e-07	3.70105e-05
ATP1A4	3.54316	-5.32219	1.07853	-4.93466	8.0289e-07	3.71761e-05
PLA2G6	6.52829	-1.62178	0.328673	-4.93433	8.04248e-07	3.71761e-05
ARMC9	14.0563	-1.53293	0.310723	-4.93343	8.07981e-07	3.72609e-05
HNRNPH1P1	1.8081	-3.14921	0.638398	-4.93299	8.09811e-07	3.72609e-05
PKD1L1	3.51651	-3.20007	0.648721	-4.93289	8.1023e-07	3.72609e-05
RPH3A	9.03749	-3.75541	0.761558	-4.93121	8.17214e-07	3.75181e-05
BCL11A	9.33022	-2.25354	0.457058	-4.93053	8.20056e-07	3.75845e-05
GREB1L	5.18214	-2.72706	0.553134	-4.93019	8.21493e-07	3.75864e-05
RNF144A	12	-1.30652	0.26517	-4.9271	8.34611e-07	3.8064e-05
RP11-6O2.3	2.66562	-3.51982	0.714385	-4.92706	8.34755e-07	3.8064e-05
ANKRD31	3.62583	-3.77634	0.766556	-4.92637	8.37719e-07	3.81346e-05
RAG1	6.51336	-3.03556	0.616568	-4.92332	8.50864e-07	3.86677e-05
EFR3B	12.2073	-2.45421	0.498671	-4.9215	8.58847e-07	3.89034e-05
FIZ1	6.28408	-1.9794	0.402196	-4.92148	8.58938e-07	3.89034e-05
H1F0	65.3282	1.11199	0.225989	4.92056	8.62963e-07	3.89548e-05
HAL	4.07446	-2.84465	0.578079	-4.92086	8.61627e-07	3.89548e-05
CTD-2314G24.2	6.70057	-5.72354	1.16356	-4.91897	8.69988e-07	3.90915e-05
DPF3	4.73174	-2.92617	0.594851	-4.91917	8.69101e-07	3.90915e-05
IGFN1	8.27259	-2.92554	0.594829	-4.91829	8.73055e-07	3.90915e-05
PLEKHG4B	6.82309	-3.10441	0.63122	-4.91811	8.73831e-07	3.90915e-05
SPEF2	14.6992	-1.79238	0.364459	-4.91792	8.74696e-07	3.90915e-05
ZDHHC23	10.1029	-1.96487	0.399523	-4.91803	8.74194e-07	3.90915e-05
TTLL4	16.3842	-1.4546	0.295912	-4.91565	8.84905e-07	3.94823e-05
NDUFA9	12.0373	-1.84874	0.376148	-4.91494	8.88111e-07	3.95598e-05
ZNF19	6.09703	-2.7651	0.562743	-4.91361	8.94134e-07	3.97624e-05
MLYCD	26.792	-1.69099	0.344248	-4.91211	9.01023e-07	4.00027e-05
PACSIN1	2.78864	-4.31358	0.878392	-4.91077	9.07192e-07	4.02104e-05
CRX	4.40519	-4.61374	0.939983	-4.90832	9.186e-07	4.06492e-05
FAT3	21.9386	-2.06102	0.419943	-4.90786	9.2074e-07	4.06771e-05
PMFBP1	2.85174	-3.21674	0.6557	-4.90581	9.30409e-07	4.09699e-05
STAC	6.24423	-2.2535	0.459344	-4.90591	9.29932e-07	4.09699e-05
DGKB	4.03492	-4.44472	0.906179	-4.9049	9.34728e-07	4.10058e-05
GOLGA2P5	10.0926	-1.95145	0.397881	-4.90461	9.36124e-07	4.10058e-05
KCNQ1OT1	135.564	-1.23704	0.25223	-4.90439	9.37168e-07	4.10058e-05
USP18	6.96817	2.00393	0.408602	4.90436	9.3731e-07	4.10058e-05
COA1	23.1517	-0.948126	0.193367	-4.90326	9.42613e-07	4.10379e-05
CTC-277H1.7	5.37737	-3.08658	0.62943	-4.90377	9.40129e-07	4.10379e-05
RP11-475O6.1	3.26602	-4.86915	0.993032	-4.90331	9.42331e-07	4.10379e-05
CTD-2587M2.1	5.7322	-3.12783	0.63817	-4.90125	9.5229e-07	4.13924e-05
ABCA4	3.44795	-4.03781	0.824224	-4.89893	9.63613e-07	4.17734e-05
GRIP2	8.07279	-3.2848	0.67053	-4.89882	9.64156e-07	4.17734e-05
CARNS1	4.11042	-3.26323	0.666211	-4.8982	9.67175e-07	4.18369e-05
CABP4	3.97293	-3.09999	0.633228	-4.89554	9.80354e-07	4.22038e-05
PTPN5	2.78794	-4.94027	1.00905	-4.89597	9.78244e-07	4.22038e-05
RP11-504I13.2	4.7464	-2.5796	0.526908	-4.89573	9.79405e-07	4.22038e-05
RP4-564F22.5	3.63134	-4.15589	0.848979	-4.89516	9.82234e-07	4.22173e-05
PLA2G4E	3.99713	-4.12323	0.842448	-4.89434	9.86337e-07	4.23261e-05
SLITRK5	8.21861	-4.17986	0.85439	-4.89222	9.97052e-07	4.27179e-05
ABHD1	2.92162	-4.03434	0.824714	-4.8918	9.9918e-07	4.27411e-05
HIF1AN	41.6925	-0.986004	0.201679	-4.88897	1.01367e-06	4.32341e-05
RP11-676B18.1	3.25638	-3.18326	0.651118	-4.88892	1.01391e-06	4.32341e-05
CPAMD8	17.4299	-1.16562	0.238476	-4.88779	1.01974e-06	4.33713e-05
PCDHA4	4.14343	-3.46371	0.708662	-4.88767	1.02035e-06	4.33713e-05
CCDC60	2.31564	-3.65406	0.74785	-4.88608	1.02862e-06	4.35169e-05
CCL14	3.57689	-3.80982	0.779643	-4.88662	1.02584e-06	4.35169e-05
HEMK1	26.3092	-1.64959	0.337608	-4.88611	1.02845e-06	4.35169e-05
CTA-992D9.11	6.14424	-5.4101	1.10777	-4.88378	1.04069e-06	4.39585e-05
TRABD2A	5.17265	-2.64734	0.542269	-4.88197	1.05031e-06	4.42955e-05
RP11-398K22.12	5.48281	-3.15815	0.646998	-4.88124	1.05423e-06	4.43912e-05
RP11-805I24.1	4.96465	-5.49027	1.12491	-4.88062	1.05754e-06	4.44614e-05
RP11-243A14.1	3.56266	-4.61609	0.946352	-4.87777	1.07292e-06	4.50376e-05
ASPSCR1	13.8226	-1.60969	0.330074	-4.87676	1.0784e-06	4.5127e-05
CTD-2619J13.17	3.72439	-2.52187	0.517098	-4.87698	1.07724e-06	4.5127e-05
GALNT8	3.60563	-3.89246	0.798299	-4.87594	1.08293e-06	4.52464e-05
TECTA	4.37405	-3.38472	0.694386	-4.8744	1.09138e-06	4.55287e-05
GABPB2	28.9674	-0.989008	0.202924	-4.87379	1.09476e-06	4.55994e-05
EMR3	2.859	-3.71278	0.762094	-4.87182	1.10574e-06	4.59646e-05
SIM2	5.59402	-5.20918	1.06929	-4.87161	1.10694e-06	4.59646e-05
CLTCL1	8.88748	-1.99678	0.410015	-4.87001	1.11594e-06	4.6125e-05
EXTL3-AS1	3.11295	-4.06937	0.835503	-4.87057	1.11277e-06	4.6125e-05
ZNF788	8.08724	-1.94284	0.398917	-4.87029	1.11434e-06	4.6125e-05
LINC00943	3.47478	-4.41632	0.90707	-4.86877	1.12294e-06	4.6343e-05
LINC01314	4.31221	-4.20503	0.864023	-4.8668	1.13418e-06	4.67174e-05
ZNF667	7.29795	-2.32341	0.477421	-4.86658	1.13547e-06	4.67174e-05
PCDH19	4.93842	-3.50238	0.719984	-4.86452	1.14735e-06	4.692e-05
TNFSF13B	19.1413	1.14594	0.235568	4.86458	1.147e-06	4.692e-05
UNC13A	5.27461	-3.51582	0.722749	-4.86452	1.14736e-06	4.692e-05
ZNF233	4.97196	-3.10365	0.638016	-4.86453	1.14728e-06	4.692e-05
RP11-437J2.3	5.7091	-5.22229	1.07386	-4.86311	1.15553e-06	4.71695e-05
TBC1D30	7.21121	-1.98353	0.407893	-4.86287	1.15696e-06	4.71695e-05
KLF17	2.78376	-4.31849	0.888203	-4.86206	1.16173e-06	4.72921e-05
CTD-2574D22.2	2.66438	-4.36495	0.897967	-4.86092	1.1684e-06	4.7492e-05
WDR62	6.38061	-2.56335	0.527422	-4.86015	1.17298e-06	4.76063e-05
DAB1	2.144	-3.49897	0.720077	-4.85917	1.17881e-06	4.7771e-05
CATSPER2	7.33327	-2.54809	0.524521	-4.85794	1.18613e-06	4.79954e-05
SCARNA15	3.79817	-3.24454	0.668169	-4.85587	1.19862e-06	4.8428e-05
NPHP4	12.509	-1.67483	0.344997	-4.85461	1.20622e-06	4.86622e-05
EFCAB12	11.2687	-2.77864	0.572486	-4.85363	1.21221e-06	4.87848e-05
ZNF213	8.66919	-2.0281	0.417861	-4.85352	1.21288e-06	4.87848e-05
KIAA1671	48.0776	-1.0326	0.212828	-4.85179	1.2235e-06	4.90813e-05
KRT42P	3.44078	-5.10283	1.05175	-4.85173	1.22389e-06	4.90813e-05
ABCB9	6.64717	-2.41102	0.497225	-4.84895	1.24114e-06	4.95118e-05
CHRNB2	4.80924	-3.68115	0.759065	-4.84959	1.23719e-06	4.95118e-05
MARVELD3	5.1342	-2.33578	0.481715	-4.84888	1.24161e-06	4.95118e-05
RP11-177H2.1	3.10975	-4.76083	0.981852	-4.84882	1.24198e-06	4.95118e-05
KCNJ1	2.63666	-4.85336	1.00136	-4.84677	1.25489e-06	4.99527e-05
ZNF778	12.8605	-1.55874	0.321627	-4.84643	1.25701e-06	4.99634e-05
GRAMD1B	11.5822	-2.19407	0.452919	-4.84429	1.27063e-06	5.04304e-05
GDPGP1	4.62922	-2.16445	0.446862	-4.84366	1.27472e-06	5.05181e-05
PPP2R2C	7.34036	-5.03705	1.04009	-4.8429	1.2796e-06	5.06374e-05
CD160	6.1171	-3.1031	0.640878	-4.84196	1.28568e-06	5.08031e-05
ADAM21	2.59131	-4.07269	0.841295	-4.84098	1.292e-06	5.08294e-05
PAPPA2	7.29521	-3.42474	0.707369	-4.84151	1.28853e-06	5.08294e-05
PPM1H	8.94106	-2.23776	0.462231	-4.84123	1.29038e-06	5.08294e-05
RIMS3	7.28526	-2.18208	0.450904	-4.83934	1.30273e-06	5.11769e-05
CADM2	3.1003	-3.53128	0.729792	-4.83875	1.30661e-06	5.12544e-05
ROCK1P1	7.09253	-4.41166	0.911945	-4.83764	1.31391e-06	5.14658e-05
CH17-264L24.1	8.25518	-3.00624	0.621536	-4.83679	1.31954e-06	5.16114e-05
LINC00664	4.18066	-3.59087	0.742488	-4.83626	1.32305e-06	5.16735e-05
MLIP	4.19507	-4.74542	0.98137	-4.83551	1.32805e-06	5.17197e-05
SLC47A2	3.2058	-3.70823	0.766875	-4.83551	1.32807e-06	5.17197e-05
GDF6	3.55072	-4.79549	0.992108	-4.83364	1.34059e-06	5.2057e-05
RTN4RL1	3.58221	-2.83018	0.585494	-4.83384	1.33927e-06	5.2057e-05
PTPRM	102.217	0.601854	0.124563	4.83173	1.35349e-06	5.24823e-05
USH2A	9.67204	-4.61199	0.954733	-4.83066	1.36082e-06	5.26908e-05
PKD1L3	2.65411	-3.98714	0.825431	-4.83037	1.3628e-06	5.26918e-05
SOX6	14.1957	-1.89514	0.392439	-4.82914	1.37124e-06	5.29419e-05
ZNF814	21.0039	-0.985032	0.204068	-4.82699	1.38615e-06	5.34412e-05
TENM4	13.0739	-2.52948	0.524317	-4.82434	1.4047e-06	5.40018e-05
VPS53	55.2664	-0.885154	0.183472	-4.82445	1.40389e-06	5.40018e-05
FAM83G	10.8093	-1.93732	0.401705	-4.82273	1.41606e-06	5.41922e-05
RP11-111M22.2	8.37472	-3.26597	0.677129	-4.82327	1.41224e-06	5.41922e-05
RP11-177H13.2	3.86127	-2.63282	0.545919	-4.82273	1.41604e-06	5.41922e-05
TRIM67	6.08218	-5.01392	1.03969	-4.8225	1.4177e-06	5.41922e-05
SLC6A20	2.8739	-3.79857	0.787821	-4.82162	1.424e-06	5.43561e-05
AC098617.1	2.29995	-3.91622	0.812524	-4.81982	1.4369e-06	5.47709e-05
PCSK6	8.01324	-2.0526	0.425941	-4.81899	1.44287e-06	5.49207e-05
AP000437.3	4.19214	-3.15039	0.653928	-4.81763	1.4527e-06	5.5217e-05
AC144833.1	4.87965	-5.40719	1.1227	-4.81625	1.46282e-06	5.55235e-05
RP11-428P16.2	3.80725	-5.01655	1.04166	-4.81592	1.46525e-06	5.55373e-05
SLC23A3	3.38546	-2.96182	0.615077	-4.81537	1.46927e-06	5.56113e-05
COL6A4P1	3.52791	-4.95388	1.02957	-4.81162	1.49709e-06	5.65849e-05
FBXO41	5.90537	-2.26928	0.471688	-4.81097	1.50198e-06	5.66903e-05
SKIDA1	3.77692	-3.8307	0.796673	-4.80837	1.52169e-06	5.7354e-05
NOS1	11.0197	-2.63441	0.54793	-4.80792	1.52508e-06	5.74014e-05
RAB3C	3.90375	-3.43253	0.714045	-4.80716	1.53087e-06	5.74589e-05
RP3-467K16.4	4.02716	-4.85986	1.01092	-4.80736	1.5294e-06	5.74589e-05
CASC10	3.30739	-3.01049	0.626413	-4.80592	1.54041e-06	5.75585e-05
KCNJ16	4.01024	-3.78542	0.787621	-4.80614	1.53874e-06	5.75585e-05
RP1-228H13.5	2.58076	-2.94244	0.61226	-4.80586	1.54088e-06	5.75585e-05
TRIM21	22.5558	0.97232	0.202326	4.80571	1.54207e-06	5.75585e-05
RP3-399L15.3	3.78617	-3.07457	0.639893	-4.80482	1.54889e-06	5.7733e-05
TSIX	14.5202	-3.98321	0.829226	-4.80353	1.55895e-06	5.80278e-05
DNHD1	25.6974	-1.59972	0.333084	-4.80275	1.56498e-06	5.81719e-05
C1orf226	5.87745	-2.23761	0.466014	-4.80159	1.57407e-06	5.84294e-05
PPP1R26-AS1	2.23405	-4.12194	0.858505	-4.8013	1.57641e-06	5.84354e-05
RP11-536K7.3	4.85294	-2.10483	0.438499	-4.80008	1.58603e-06	5.87113e-05
MAP10	4.4879	-3.24031	0.675204	-4.79901	1.5945e-06	5.8944e-05
LINC01568	3.6151	-4.90622	1.02242	-4.79863	1.59755e-06	5.89759e-05
AC011899.10	3.25275	-4.9496	1.03202	-4.79601	1.61857e-06	5.95932e-05
ZNF215	2.9214	-2.34345	0.488627	-4.79599	1.61869e-06	5.95932e-05
ANO7	3.38083	-3.26786	0.681762	-4.79325	1.64103e-06	6.02564e-05
CHGB	3.33786	-3.97571	0.829443	-4.79323	1.64118e-06	6.02564e-05
ACP6	18.0913	-1.47607	0.307997	-4.79248	1.64733e-06	6.03997e-05
DRC7	4.69896	-3.43305	0.716409	-4.79203	1.65104e-06	6.04538e-05
UNC13C	4.36297	-4.43006	0.924565	-4.79151	1.65533e-06	6.05284e-05
KIF1A	6.26879	-4.29109	0.895756	-4.79047	1.6639e-06	6.07594e-05
PTPRD-AS1	3.46355	-3.36542	0.703001	-4.78721	1.69114e-06	6.15871e-05
SKA3	7.00391	-2.21527	0.462744	-4.78725	1.69084e-06	6.15871e-05
DISP2	14.1394	-3.36376	0.702809	-4.78617	1.69994e-06	6.18242e-05
LINC01460	2.82813	-4.60639	0.962581	-4.78546	1.70597e-06	6.196e-05
LA16c-380H5.1	2.92114	-4.53615	0.947967	-4.78514	1.70871e-06	6.19757e-05
LINC01422	6.67405	-2.99954	0.626927	-4.7845	1.71411e-06	6.20882e-05
PPP2R3B	11.4697	-1.92441	0.402492	-4.78125	1.74211e-06	6.30178e-05
RP11-359E3.4	5.40991	-3.41698	0.714812	-4.78025	1.75074e-06	6.31602e-05
RP11-506H20.2	2.30393	-4.33419	0.906636	-4.78052	1.7484e-06	6.31602e-05
RNF157	7.57868	-2.35481	0.49279	-4.77852	1.76593e-06	6.36229e-05
RP11-182N22.9	5.04081	-2.11612	0.442874	-4.77815	1.76912e-06	6.36528e-05
CTC-499B15.7	2.97454	-4.98293	1.04339	-4.77569	1.7909e-06	6.41794e-05
KCNV2	2.41116	-4.0446	0.846879	-4.77588	1.78922e-06	6.41794e-05
TSGA10	8.32784	-1.62668	0.340603	-4.77589	1.78918e-06	6.41794e-05
ASIC1	3.64096	-3.77789	0.791316	-4.77419	1.80432e-06	6.44033e-05
MUC22	2.8123	-5.21246	1.09177	-4.77433	1.80303e-06	6.44033e-05
VWDE	3.03191	-3.05514	0.639898	-4.77441	1.80232e-06	6.44033e-05
MGAT4C	10.0439	-4.27094	0.895148	-4.77121	1.83124e-06	6.5278e-05
C15orf59	4.56762	-3.15998	0.662576	-4.76922	1.84937e-06	6.58372e-05
CNNM2	19.7913	-1.57683	0.330734	-4.76766	1.86378e-06	6.61996e-05
HECW1	7.41554	-3.90659	0.819407	-4.76759	1.86447e-06	6.61996e-05
MUC12	11.493	-3.65015	0.766008	-4.76516	1.88704e-06	6.68249e-05
SDHC	28.9592	-0.92419	0.193944	-4.76523	1.88639e-06	6.68249e-05
GPR113	3.41984	-3.27642	0.687694	-4.76435	1.8946e-06	6.70046e-05
RP11-166P13.4	5.62819	-2.84881	0.598102	-4.76308	1.90656e-06	6.73395e-05
RP11-262H14.7	3.33828	-4.78495	1.00485	-4.76187	1.91812e-06	6.76588e-05
POU5F1B	3.04955	-4.39978	0.924081	-4.76124	1.92404e-06	6.77791e-05
FAIM2	6.02741	-2.82933	0.594375	-4.76018	1.93417e-06	6.80468e-05
DHODH	11.0922	-1.70713	0.358894	-4.75664	1.96838e-06	6.916e-05
ONECUT2	10.3529	-4.96154	1.04321	-4.75606	1.9741e-06	6.91809e-05
SLC2A5	6.29686	-2.58894	0.544339	-4.75612	1.97347e-06	6.91809e-05
APBA1	9.09384	-2.33997	0.492095	-4.75512	1.98328e-06	6.94123e-05
RNF150	10.9163	-2.04153	0.429586	-4.75233	2.01086e-06	7.02864e-05
MRO	4.25144	-3.67905	0.774201	-4.75206	2.01352e-06	7.0288e-05
ZNF599	5.72094	-2.8709	0.60464	-4.74811	2.05325e-06	7.15821e-05
NEFM	5.05186	-3.84045	0.808941	-4.74751	2.05941e-06	7.16117e-05
SLK	127.846	0.536889	0.113085	4.74767	2.05772e-06	7.16117e-05
KCNA1	5.01627	-5.08615	1.07141	-4.74717	2.06278e-06	7.16364e-05
GPR78	4.02149	-4.86824	1.02589	-4.7454	2.08095e-06	7.20818e-05
KLHDC7A	4.19658	-2.90406	0.611948	-4.7456	2.07884e-06	7.20818e-05
MEGF11	5.51119	-2.67478	0.563712	-4.74493	2.08574e-06	7.21549e-05
LAMC1	253.22	0.724388	0.152716	4.74338	2.10183e-06	7.26182e-05
TMEM132D	6.05516	-5.29864	1.11728	-4.74244	2.1116e-06	7.28622e-05
MZF1	13.6826	-1.04932	0.221278	-4.7421	2.11518e-06	7.28925e-05
PDE1B	9.45597	-2.06773	0.436101	-4.74139	2.12257e-06	7.30538e-05
DNAH2	11.5431	-2.31125	0.487561	-4.74044	2.13257e-06	7.33042e-05
FREM3	3.27832	-4.71872	0.995717	-4.73901	2.14764e-06	7.37284e-05
RP11-115D19.1	2.63675	-4.17733	0.882113	-4.7356	2.1841e-06	7.48846e-05
CDK5R1	2.87274	-3.19457	0.674669	-4.73502	2.19037e-06	7.50043e-05
HAND2-AS1	3.91483	-4.85929	1.02644	-4.73413	2.2e-06	7.52384e-05
GABRA2	8.22415	-4.03861	0.853669	-4.73089	2.23538e-06	7.63514e-05
KLHL3	11.0914	-1.77949	0.376179	-4.73043	2.24048e-06	7.63826e-05
RP5-1126H10.2	2.69267	-3.16629	0.669365	-4.73029	2.24196e-06	7.63826e-05
MIR4697HG	4.64808	-2.39402	0.506179	-4.72958	2.24979e-06	7.65526e-05
INTS6-AS1	6.17328	-2.89894	0.613052	-4.72871	2.25954e-06	7.67872e-05
SPTA1	8.00668	-2.98199	0.630723	-4.72788	2.26871e-06	7.70017e-05
SRL	4.23932	-2.92968	0.619749	-4.7272	2.27635e-06	7.71641e-05
SYNPO2L	2.92948	-3.50344	0.741388	-4.72552	2.29532e-06	7.77093e-05
QRICH2	5.84311	-1.58214	0.33497	-4.72321	2.32146e-06	7.83974e-05
RP11-331F4.5	4.68996	-1.86575	0.395012	-4.72329	2.32065e-06	7.83974e-05
PGBD4	4.65995	-2.47822	0.524818	-4.72206	2.33466e-06	7.87442e-05
RAB17	7.35701	-1.8228	0.386346	-4.71804	2.38131e-06	8.02173e-05
RP11-359G22.2	3.51672	-4.97864	1.05545	-4.71706	2.39278e-06	8.05033e-05
KCNS1	3.63403	-3.99815	0.847664	-4.71667	2.39736e-06	8.05567e-05
ATP1A3	3.91091	-4.14641	0.879251	-4.71584	2.40712e-06	8.06836e-05
EFCAB11	4.75337	-2.15847	0.457692	-4.71597	2.40558e-06	8.06836e-05
IFIT5	23.3703	1.16885	0.247882	4.71535	2.413e-06	8.06969e-05
RP11-631N16.2	9.43355	-2.351	0.498588	-4.7153	2.41351e-06	8.06969e-05
SEC16B	2.82699	-4.41273	0.936345	-4.71272	2.44433e-06	8.16261e-05
IRGQ	22.7401	-1.02119	0.216708	-4.7123	2.44932e-06	8.16913e-05
CTD-3051D23.1	2.65431	-4.92776	1.04712	-4.70603	2.52591e-06	8.41419e-05
GREM2	5.5527	-3.18038	0.675953	-4.70503	2.53828e-06	8.43453e-05
RP11-60L3.3	5.7673	-5.53021	1.17533	-4.70523	2.53584e-06	8.43453e-05
SHANK2	21.9137	-1.52235	0.323648	-4.70373	2.5545e-06	8.478e-05
CCDC168	9.51367	-3.21844	0.684332	-4.70304	2.56314e-06	8.4962e-05
TMEM236	3.60383	-2.40858	0.51217	-4.7027	2.56743e-06	8.49995e-05
RP11-867G23.3	4.37271	-2.26021	0.480646	-4.70243	2.57078e-06	8.50059e-05
EMX2OS	7.90482	-4.90494	1.04337	-4.70106	2.58816e-06	8.53712e-05
TUBG1P	2.36474	-3.56551	0.758418	-4.70125	2.58573e-06	8.53712e-05
CYB5R2	6.24467	-2.33851	0.497576	-4.6998	2.60417e-06	8.57145e-05
TCHH	10.1689	-3.16685	0.673836	-4.69974	2.60493e-06	8.57145e-05
MPP2	3.81191	-3.0742	0.654281	-4.6986	2.61954e-06	8.60903e-05
PIPSL	4.78539	-3.55637	0.75697	-4.69817	2.62503e-06	8.61654e-05
EMC10	37.0101	-0.794665	0.169178	-4.6972	2.63753e-06	8.64705e-05
SHC4	3.48853	-3.87311	0.824736	-4.69618	2.65068e-06	8.67962e-05
C5orf63	4.38862	-2.19746	0.467975	-4.69567	2.6573e-06	8.69073e-05
HNF4A	4.8173	-5.65232	1.20387	-4.69512	2.66452e-06	8.70379e-05
JPH4	2.90768	-3.39083	0.722274	-4.69466	2.67044e-06	8.71255e-05
CDH26	4.60797	-2.21008	0.470867	-4.69365	2.68369e-06	8.71358e-05
IDO1	28.1607	2.44485	0.52084	4.69406	2.67836e-06	8.71358e-05
SUCNR1	5.11757	-2.82416	0.601678	-4.69381	2.68158e-06	8.71358e-05
TBXA2R	4.33665	-2.21788	0.472469	-4.69423	2.67611e-06	8.71358e-05
LIMD1	59.9862	-0.756359	0.161207	-4.69186	2.70736e-06	8.77986e-05
TAGLN2	194.205	0.65403	0.139404	4.69161	2.71067e-06	8.78003e-05
UGT3A1	4.99103	-5.36665	1.14398	-4.69122	2.71579e-06	8.78606e-05
ACSBG1	2.66466	-3.29245	0.70188	-4.6909	2.72012e-06	8.7895e-05
SRSF12	6.74396	-2.34167	0.499341	-4.68952	2.73853e-06	8.83841e-05
NOL9	22.0331	-1.1061	0.235881	-4.68924	2.74228e-06	8.83992e-05
SPRY3	4.99348	-2.19879	0.468973	-4.68852	2.75187e-06	8.86024e-05
KCNG1	3.64153	-4.58646	0.978658	-4.68648	2.77947e-06	8.93843e-05
SOX2-OT	6.68826	-4.50631	0.961672	-4.68591	2.78712e-06	8.95234e-05
FAM131A	12.1749	-1.70059	0.362973	-4.68515	2.79754e-06	8.9751e-05
ERBB3	22.9079	-1.25798	0.268584	-4.68374	2.81693e-06	9.02601e-05
MYPN	2.87776	-5.05726	1.0798	-4.68351	2.82011e-06	9.02601e-05
FSD2	2.37455	-4.32157	0.92277	-4.68326	2.82354e-06	9.0263e-05
RP11-23P13.6	2.61834	-3.48119	0.743561	-4.68177	2.84402e-06	9.08098e-05
SYT2	4.35952	-2.52356	0.539051	-4.68149	2.84795e-06	9.08276e-05
ZNF891	18.5498	-1.4506	0.310151	-4.67707	2.91003e-06	9.26978e-05
ST8SIA5	9.89135	-4.42051	0.945644	-4.67461	2.94518e-06	9.37069e-05
RP11-203B7.2	3.45808	-4.88613	1.04543	-4.6738	2.95671e-06	9.3852e-05
SEMA4F	6.31306	-2.01848	0.431866	-4.67385	2.9561e-06	9.3852e-05
CTB-113D17.1	3.75152	-3.10456	0.664407	-4.67268	2.9729e-06	9.42551e-05
ATP10B	5.82692	-4.23929	0.907367	-4.67207	2.98172e-06	9.43128e-05
MPV17L	5.25944	-2.95315	0.632053	-4.67231	2.97831e-06	9.43128e-05
GRID1	3.19361	-2.64898	0.567122	-4.67091	2.99864e-06	9.47365e-05
DUSP27	3.44383	-4.28369	0.917305	-4.66986	3.01399e-06	9.511e-05
MFAP3L	9.78832	-2.21104	0.473541	-4.66917	3.02421e-06	9.52208e-05
THRAP3P1	4.58853	-4.39576	0.941449	-4.66914	3.02456e-06	9.52208e-05
PP14571	2.78288	-3.56594	0.763831	-4.6685	3.03413e-06	9.54103e-05
PRDM11	15.6047	-2.00503	0.429558	-4.66765	3.04668e-06	9.56935e-05
CBX2	4.36547	-3.11894	0.668291	-4.66705	3.05562e-06	9.57286e-05
CFAP221	7.63875	-2.20637	0.472759	-4.66701	3.0561e-06	9.57286e-05
TGM2	585.355	0.724376	0.155217	4.66685	3.05845e-06	9.57286e-05
ZNF530	2.97363	-3.20489	0.686884	-4.66585	3.07349e-06	9.60876e-05
AC010127.3	2.63022	-4.23759	0.908407	-4.66486	3.08827e-06	9.64377e-05
GPR26	4.19427	-4.42428	0.949066	-4.66172	3.13572e-06	9.76931e-05
TAF1L	4.0415	-4.14324	0.888766	-4.66179	3.13469e-06	9.76931e-05
ZNF26	19.4757	-1.62708	0.349057	-4.66135	3.14134e-06	9.77553e-05
ANKRD9	9.961	-1.73439	0.372137	-4.66063	3.15243e-06	9.78637e-05
DKFZp434J0226	4.68761	-5.29901	1.13694	-4.66075	3.15059e-06	9.78637e-05
GRHL2	13.6057	-1.39747	0.29986	-4.66042	3.15572e-06	9.78637e-05
FAM135B	7.66359	-5.34269	1.14654	-4.65983	3.16465e-06	9.80277e-05
MAST1	2.73887	-3.96094	0.850159	-4.65906	3.17651e-06	9.82178e-05
TRABD2B	5.62613	-3.0067	0.645358	-4.65896	3.17807e-06	9.82178e-05
PAXBP1-AS1	4.61535	-2.32445	0.498989	-4.65832	3.18803e-06	9.84126e-05
RP11-862L9.2	2.02353	-3.91041	0.839721	-4.6568	3.21167e-06	9.9029e-05
ZNF259P1	4.70452	-2.67261	0.573953	-4.6565	3.21629e-06	9.9058e-05
TNR	13.6721	-3.90563	0.838979	-4.65522	3.23632e-06	9.9561e-05
ATP1B2	7.27764	-2.00253	0.430267	-4.65414	3.25333e-06	9.98565e-05
RP11-594N15.3	3.49836	-4.18802	0.899825	-4.65426	3.25144e-06	9.98565e-05
CYP1B1-AS1	4.56275	-2.82992	0.608208	-4.65288	3.27335e-06	0.000100357
DHRS11	4.1413	-3.0172	0.648524	-4.65241	3.28081e-06	0.000100471
RP11-28G8.1	4.01894	-3.09254	0.664962	-4.6507	3.30813e-06	0.000101193
CRB1	6.40635	-4.96433	1.06793	-4.64854	3.34287e-06	0.00010214
ENDOV	6.26998	-2.20571	0.474792	-4.64564	3.39022e-06	0.000103469
CYP4F35P	2.16859	-3.74247	0.805685	-4.64508	3.39942e-06	0.000103632
RPL34-AS1	3.51043	-3.78578	0.815212	-4.64392	3.41863e-06	0.0001041
RP11-305L7.7	2.93482	-3.09367	0.666576	-4.64114	3.46492e-06	0.000105391
GABRB2	4.62501	-3.20652	0.691335	-4.63816	3.51522e-06	0.0001068
NOP14-AS1	6.99115	-1.95858	0.422443	-4.63633	3.54656e-06	0.000107631
CMTM4	21.5308	-1.05344	0.227254	-4.6355	3.56074e-06	0.00010794
RAD51D	13.6744	-1.93082	0.41661	-4.63461	3.5761e-06	0.000108283
EPHA1-AS1	3.40064	-3.60183	0.777199	-4.63437	3.58029e-06	0.000108289
HINFP	17.1602	-1.57559	0.340074	-4.63308	3.60263e-06	0.000108477
PCDHB8	2.79873	-3.36491	0.726204	-4.63356	3.59428e-06	0.000108477
TMEM100	81.2959	1.63256	0.352353	4.6333	3.59874e-06	0.000108477
TRIM46	3.97715	-2.65771	0.573586	-4.6335	3.59531e-06	0.000108477
RP11-356J5.12	5.40653	-2.51708	0.543313	-4.63284	3.60688e-06	0.000108484
NWD1	5.3914	-3.52489	0.761071	-4.63149	3.63049e-06	0.000109072
KBTBD12	4.38054	-3.50627	0.757123	-4.63105	3.63824e-06	0.000109184
DFNB31	9.35095	-1.82153	0.393384	-4.6304	3.64952e-06	0.0001094
ADORA2A-AS1	3.37986	-3.38537	0.731354	-4.62891	3.67587e-06	0.000109702
FCRL3	5.48634	-2.86584	0.619094	-4.62909	3.67277e-06	0.000109702
RASL10B	2.71195	-3.94787	0.852764	-4.6295	3.66558e-06	0.000109702
ZDHHC18	19.5807	-1.11312	0.240458	-4.62918	3.67121e-06	0.000109702
JMJD7-PLA2G4B	6.41006	-1.83175	0.395811	-4.62785	3.69483e-06	0.000110146
PCBP3-OT1	2.77766	-3.26039	0.704714	-4.62654	3.71826e-06	0.000110722
AFF2	14.2036	-1.7957	0.388191	-4.62582	3.73117e-06	0.000110939
PCDHA10	3.77957	-2.46843	0.533636	-4.62568	3.73377e-06	0.000110939
RP11-1102P16.1	4.2512	-4.4136	0.954385	-4.62454	3.75422e-06	0.000111424
ZNF831	7.04853	-2.40589	0.520277	-4.62424	3.75967e-06	0.000111462
MAPK13	23.1794	-0.918221	0.198603	-4.6234	3.77495e-06	0.000111793
SNAI3-AS1	4.4487	-2.38387	0.515844	-4.62129	3.81355e-06	0.000112812
DLGAP2	7.87716	-4.90483	1.06215	-4.61784	3.87757e-06	0.000114405
LOXHD1	4.954	-2.59113	0.561131	-4.6177	3.88015e-06	0.000114405
RP1-301L19.1	3.08848	-4.00891	0.868142	-4.6178	3.87826e-06	0.000114405
IGHV1-69-2	6.54281	-2.74394	0.594435	-4.61605	3.91122e-06	0.000115069
LINC01125	4.10006	-2.43101	0.526639	-4.61609	3.9104e-06	0.000115069
RP11-661G16.2	3.20931	-3.6781	0.797018	-4.61483	3.9342e-06	0.000115619
NPC1L1	2.62089	-4.72167	1.02346	-4.61343	3.96081e-06	0.000116148
TRIM72	5.43135	-4.62212	1.00185	-4.61357	3.95818e-06	0.000116148
LRRC48	5.60659	-2.32785	0.504693	-4.6124	3.98037e-06	0.000116595
GRM2	5.98103	-5.23528	1.13553	-4.61044	4.01809e-06	0.000117572
RP11-81A22.4	2.30288	-2.91455	0.632228	-4.60997	4.02736e-06	0.000117715
IGDCC4	6.3055	-2.72243	0.590652	-4.60919	4.04238e-06	0.000117777
P4HTM	15.0679	-1.34378	0.291535	-4.60932	4.03981e-06	0.000117777
PLA2G4D	2.51061	-4.63578	1.00577	-4.60918	4.0426e-06	0.000117777
IGSF9	5.49305	-3.59383	0.779814	-4.60857	4.05454e-06	0.000117998
PTPN7	9.22548	-1.90336	0.413026	-4.60834	4.05898e-06	0.000117999
RP11-65F13.3	4.82569	-3.42339	0.743007	-4.60748	4.07576e-06	0.00011836
ATP9B	22.6149	-0.7093	0.153954	-4.60722	4.08088e-06	0.000118381
CAMK4	10.0192	-1.89759	0.412073	-4.60499	4.12481e-06	0.000119526
LRRC37A17P	3.35911	-2.4726	0.537154	-4.60314	4.16162e-06	0.000120463
ANKS1B	5.43799	-2.38417	0.518025	-4.60242	4.17601e-06	0.00012075
ZNF707	6.48115	-2.23933	0.486633	-4.60168	4.19099e-06	0.000121054
ALX4	3.07689	-4.07324	0.885216	-4.60141	4.19638e-06	0.000121079
MAPKBP1	14.9414	-1.20826	0.262664	-4.60002	4.22454e-06	0.000121526
MGC32805	2.52603	-3.19366	0.694256	-4.60012	4.22248e-06	0.000121526
RP11-158L12.6	3.38741	-5.15123	1.11984	-4.59998	4.22538e-06	0.000121526
SV2C	7.14127	-4.94942	1.07619	-4.59901	4.24503e-06	0.000121831
TSPAN5	10.3243	-1.62845	0.354075	-4.59916	4.242e-06	0.000121831
C17orf77	3.00463	-4.53334	0.98579	-4.59869	4.25157e-06	0.000121889
KCP	2.84853	-3.69924	0.804541	-4.59796	4.26657e-06	0.000122189
NQO2	18.1527	-1.16874	0.254239	-4.59702	4.28585e-06	0.000122611
RP11-517B11.7	3.10217	-3.39313	0.738364	-4.59547	4.3177e-06	0.000123287
ZNF280B	3.61741	-3.60875	0.785293	-4.59543	4.31864e-06	0.000123287
HBB	267.025	-2.64136	0.574858	-4.59481	4.33147e-06	0.000123523
PROX1-AS1	8.12428	-4.64551	1.0111	-4.59453	4.33731e-06	0.000123558
FAM53A	2.20783	-3.68078	0.801165	-4.59429	4.3422e-06	0.000123567
DPY19L2P1	3.29617	-4.50066	0.979677	-4.59402	4.34779e-06	0.000123596
ENOX1-AS1	2.21283	-4.34448	0.945819	-4.59335	4.3619e-06	0.000123866
KIAA1045	3.74927	-4.54699	0.990252	-4.59174	4.39558e-06	0.000124691
B3GALT5	8.99597	-4.30969	0.938764	-4.59081	4.41528e-06	0.000125118
XIRP2	10.6483	-3.34428	0.728552	-4.5903	4.42599e-06	0.00012529
CYB561A3	12.652	-1.49597	0.325969	-4.5893	4.44733e-06	0.000125705
RP11-70C1.1	2.35714	-4.06752	0.886329	-4.58918	4.44998e-06	0.000125705
TMEM163	5.73846	-2.28002	0.496886	-4.58861	4.46198e-06	0.000125912
NRXN1	8.63317	-4.38937	0.95665	-4.58827	4.4694e-06	0.00012595
TMEM213	4.63383	-4.1256	0.899192	-4.58811	4.47268e-06	0.00012595
GOLGA6L2	5.90605	-5.50955	1.20092	-4.58779	4.47972e-06	0.000126017
TIGIT	4.74035	-2.39503	0.522072	-4.58754	4.485e-06	0.000126034
ADCK1	4.7851	-2.28043	0.49727	-4.58591	4.52013e-06	0.000126888
C17orf104	2.71909	-3.1186	0.680244	-4.58454	4.54996e-06	0.000127437
MKRN3	3.72242	-4.3551	0.949903	-4.58478	4.54464e-06	0.000127437
RP11-981G7.1	4.39621	-2.83131	0.617603	-4.58436	4.55387e-06	0.000127437
EGFLAM	3.83937	-3.188	0.695468	-4.58396	4.56244e-06	0.000127534
RP11-804H8.6	3.31448	-3.57788	0.780556	-4.58376	4.5668e-06	0.000127534
RAB11FIP4	13.9589	-1.86185	0.406234	-4.58319	4.57941e-06	0.000127754
AC096670.3	2.5497	-3.56542	0.778436	-4.58023	4.64465e-06	0.000129306
RP11-480I12.5	3.45657	-4.90565	1.07103	-4.58033	4.64244e-06	0.000129306
CORIN	5.12242	-2.66351	0.581643	-4.57928	4.66572e-06	0.000129625
GPRC5C	7.23397	-1.91985	0.419238	-4.57938	4.66351e-06	0.000129625
APCDD1L-AS1	3.94745	-4.58617	1.00176	-4.57809	4.69232e-06	0.000129829
DPF1	2.49048	-4.12986	0.902055	-4.57827	4.68829e-06	0.000129829
FZD3	10.7362	-1.7242	0.3766	-4.57834	4.68672e-06	0.000129829
TPGS1	4.23464	-2.36863	0.517358	-4.57832	4.6872e-06	0.000129829
PSMG3-AS1	5.51812	-2.00372	0.437714	-4.5777	4.70117e-06	0.00012994
KIAA1683	6.75733	-2.19045	0.478569	-4.57708	4.71504e-06	0.00013019
WDR93	3.879	-3.70009	0.808559	-4.57615	4.73603e-06	0.000130636
AHCY	16.3647	-0.880025	0.192335	-4.57548	4.75126e-06	0.000130658
C19orf25	10.3331	-1.38054	0.301726	-4.57548	4.75137e-06	0.000130658
IFITM10	4.13602	-2.44025	0.533288	-4.57586	4.74277e-06	0.000130658
C4BPB	3.51618	-3.53549	0.772836	-4.57469	4.76922e-06	0.000131015
ARMC5	5.50837	-1.91139	0.417864	-4.5742	4.7805e-06	0.000131058
FAT2	13.8912	-2.80735	0.613716	-4.57435	4.77708e-06	0.000131058
AC145110.1	4.52484	-5.11083	1.11751	-4.57341	4.79855e-06	0.000131419
BCL2L15	2.34469	-2.32606	0.50899	-4.56995	4.87838e-06	0.000133469
XKR7	6.9757	-5.16769	1.13095	-4.56933	4.89292e-06	0.000133732
RP11-311F12.1	3.32575	-4.80791	1.05237	-4.56867	4.90838e-06	0.000134018
ACVR2B	17.2426	-1.47781	0.323579	-4.56706	4.94604e-06	0.00013491
PLXNA4	19.9709	-1.73558	0.380119	-4.56589	4.97391e-06	0.000135506
RP11-434I12.2	4.17356	-2.1759	0.476574	-4.56571	4.97797e-06	0.000135506
CNN2	63.7245	-0.586647	0.128519	-4.56466	5.00311e-06	0.000136053
MYLK3	5.15997	-2.98361	0.653705	-4.56415	5.01512e-06	0.000136151
RRN3P1	6.39049	-1.42653	0.312557	-4.56408	5.01682e-06	0.000136151
FILIP1L	84.3819	0.896957	0.196539	4.56377	5.02425e-06	0.000136216
LINC01119	4.17052	-4.37116	0.9581	-4.56232	5.05911e-06	0.000137023
GRM4	9.44986	-4.66548	1.02288	-4.56113	5.088e-06	0.000137657
MEX3B	3.59812	-2.10817	0.462224	-4.56093	5.09273e-06	0.000137657
HMCN2	11.5419	-1.83801	0.403022	-4.56056	5.10177e-06	0.000137763
RP11-407B7.1	3.50982	-4.53887	0.99541	-4.55981	5.1201e-06	0.00013812
ERVW-1	6.1824	-2.45819	0.53923	-4.55871	5.14676e-06	0.0001387
CLDN19	2.3855	-4.33685	0.951437	-4.55821	5.15915e-06	0.000138756
GPR12	3.35587	-4.88215	1.07107	-4.55821	5.15907e-06	0.000138756
TTN-AS1	14.9588	-1.59061	0.349013	-4.55743	5.17826e-06	0.000139132
COL22A1	2.91445	-4.39002	0.963406	-4.55677	5.19474e-06	0.000139166
DBP	7.08247	-2.48471	0.545267	-4.55686	5.19231e-06	0.000139166
TMCC1-AS1	3.18613	-3.21092	0.70465	-4.55675	5.19503e-06	0.000139166
GPR157	11.7183	-1.35013	0.29637	-4.55555	5.22479e-06	0.000139685
HES2	3.09128	-3.26823	0.717397	-4.55567	5.22179e-06	0.000139685
KLHL14	4.29531	-3.31769	0.728409	-4.55471	5.24585e-06	0.000140001
RP11-325N19.3	5.23507	-5.332	1.17067	-4.55466	5.24699e-06	0.000140001
CTD-3222D19.12	2.36777	-3.78055	0.830281	-4.55334	5.28006e-06	0.000140744
CTD-2313J23.1	4.58319	-5.50321	1.20867	-4.55312	5.28553e-06	0.000140751
B4GALNT1	4.35014	-2.82972	0.62164	-4.55202	5.31335e-06	0.000141212
PAX5	10.0449	-3.72172	0.817588	-4.55207	5.31197e-06	0.000141212
AP4B1	12.4191	-1.66044	0.364839	-4.55115	5.33547e-06	0.000141661
TRIM11	13.8243	-1.28247	0.281888	-4.54957	5.37546e-06	0.000142582
FGF17	2.243	-3.92188	0.862585	-4.54666	5.45033e-06	0.000144284
GPR114	4.61512	-2.55002	0.560855	-4.54667	5.45021e-06	0.000144284
SYT12	6.92434	-3.96767	0.872887	-4.54545	5.4817e-06	0.000144972
PADI4	2.9135	-2.08229	0.458196	-4.54453	5.50569e-06	0.000145464
ZNF683	2.3887	-3.54397	0.77996	-4.54378	5.52536e-06	0.00014584
CIT	16.4745	-1.49425	0.328927	-4.5428	5.55108e-06	0.000146376
USP6	3.99267	-3.90605	0.859895	-4.54248	5.55969e-06	0.00014646
ADAR	247.664	0.653218	0.143811	4.54221	5.56688e-06	0.000146506
TKT	112.775	-0.588366	0.129541	-4.54191	5.57467e-06	0.000146568
SIRT7	14.2624	-1.34555	0.29629	-4.54132	5.59027e-06	0.000146685
SLC9A7	8.18781	-1.42928	0.314714	-4.54153	5.58463e-06	0.000146685
ZNF285	3.70163	-3.5665	0.785377	-4.54113	5.59546e-06	0.000146685
HSF5	2.60295	-4.27385	0.941246	-4.54063	5.60867e-06	0.000146888
C8orf34	7.48756	-2.0871	0.459682	-4.54031	5.61714e-06	0.000146967
C20orf203	2.64075	-4.75285	1.04712	-4.53899	5.65254e-06	0.00014775
IGF2	141.177	1.97077	0.434249	4.53834	5.66978e-06	0.000148057
DDX25	6.50631	-5.1937	1.14472	-4.53708	5.70389e-06	0.000148182
DRAXIN	6.09312	-3.1816	0.701267	-4.53693	5.70797e-06	0.000148182
LINC01354	5.09136	-3.95064	0.870777	-4.53691	5.70839e-06	0.000148182
RP1-257A7.4	3.98547	-2.21062	0.487201	-4.53739	5.69541e-06	0.000148182
RP3-425C14.5	2.16121	-3.80984	0.839626	-4.53754	5.69142e-06	0.000148182
TNFRSF9	4.14152	-3.26144	0.718896	-4.53674	5.71304e-06	0.000148182
ZNF470	8.66742	-1.48679	0.327657	-4.53765	5.68839e-06	0.000148182
SLC9A7P1	4.43287	-3.12103	0.68803	-4.53618	5.72825e-06	0.000148433
RP11-50D9.3	3.42546	-3.8049	0.838848	-4.53587	5.73671e-06	0.00014851
PLAGL2	16.2674	-1.13052	0.249284	-4.53506	5.75858e-06	0.00014879
RP11-363N22.3	4.08513	-2.8928	0.637852	-4.53523	5.75418e-06	0.00014879
DCN	382.688	0.908897	0.200454	4.5342	5.78225e-06	0.000149259
DDX60L	82.6999	1.06126	0.234084	4.53368	5.79652e-06	0.000149469
PCBP3	6.25173	-2.40029	0.529481	-4.5333	5.80704e-06	0.000149469
SLC1A7	3.9018	-3.28432	0.724463	-4.53345	5.80271e-06	0.000149469
CTD-2008P7.9	2.41014	-3.12343	0.689075	-4.53279	5.82106e-06	0.000149564
IL17RE	3.46146	-2.06239	0.455025	-4.53247	5.82973e-06	0.000149564
PDPR	32.0685	-1.40609	0.310235	-4.53236	5.83292e-06	0.000149564
RP11-1094H24.4	2.13911	-3.86728	0.853241	-4.53245	5.83029e-06	0.000149564
CILP2	2.05526	-3.36615	0.742938	-4.53086	5.87434e-06	0.000150472
KLHL18	14.2687	-1.26345	0.278865	-4.53068	5.8795e-06	0.000150472
FAM86EP	2.55176	-3.51004	0.774897	-4.52969	5.90701e-06	0.000151032
CHRDL1	78.1481	1.31568	0.290488	4.52922	5.92005e-06	0.000151079
CTA-299D3.8	3.07014	-5.33871	1.1787	-4.52931	5.91763e-06	0.000151079
AC011747.4	5.08912	-2.68149	0.592082	-4.52892	5.92858e-06	0.000151154
EIF2AK2	142.907	0.936205	0.206756	4.52807	5.95243e-06	0.000151618
IGF2BP2-AS1	4.21518	-2.96204	0.654242	-4.52743	5.97041e-06	0.000151789
SCN2B	4.26614	-2.63732	0.582495	-4.52763	5.965e-06	0.000151789
RP11-174G17.3	6.00843	-4.14618	0.916437	-4.52423	6.06152e-06	0.00015396
BNC1	3.3992	-4.05666	0.896746	-4.52376	6.07495e-06	0.000154156
CTD-2270P14.5	2.54883	-3.55162	0.785271	-4.52279	6.10284e-06	0.000154718
RIPK4	3.25756	-1.64839	0.364495	-4.52239	6.1145e-06	0.000154868
PARD6G-AS1	5.21854	-2.38653	0.527948	-4.52039	6.17247e-06	0.00015619
PRSS53	3.53529	-2.72153	0.602229	-4.5191	6.21027e-06	0.000156999
ABCC2	3.56601	-2.81555	0.623579	-4.51514	6.32738e-06	0.00015966
RTN1	5.74622	-1.84329	0.408239	-4.51523	6.32485e-06	0.00015966
BDNF	5.71158	-2.87709	0.637418	-4.51366	6.37175e-06	0.000159937
C1orf61	10.7732	-5.10025	1.12993	-4.51379	6.36801e-06	0.000159937
DNMT3B	2.68292	-2.58924	0.573679	-4.51339	6.37992e-06	0.000159937
PLEKHA7	19.1458	-1.26866	0.281051	-4.51398	6.36219e-06	0.000159937
RP11-158K1.3	3.98438	-1.75773	0.389392	-4.51405	6.36004e-06	0.000159937
RP11-449P15.2	7.58654	-1.80523	0.399912	-4.51406	6.35975e-06	0.000159937
TANC2	70.8045	-0.884484	0.195964	-4.5135	6.3765e-06	0.000159937
RP3-341O5.3	3.12513	-5.17149	1.14591	-4.51299	6.39207e-06	0.000160093
RP11-212P7.2	10.6124	-2.25474	0.499695	-4.51223	6.41499e-06	0.000160518
CPEB1-AS1	3.23622	-3.88613	0.861308	-4.5119	6.42501e-06	0.000160619
RP4-738P15.1	3.14448	-5.0024	1.10887	-4.51127	6.44395e-06	0.000160943
TMEM52B	2.53613	-2.56963	0.569674	-4.5107	6.46133e-06	0.000161228
TYRO3	10.9308	-1.86352	0.413187	-4.51012	6.47917e-06	0.000161524
MYO18B	5.85157	-3.64315	0.807809	-4.50991	6.48541e-06	0.00016153
SMIM5	4.01396	-2.39131	0.530279	-4.50954	6.49697e-06	0.000161668
TSPEAR-AS1	2.07965	-3.73526	0.828392	-4.50905	6.5119e-06	0.00016189
CSMD1	5.51585	-3.41461	0.757401	-4.50833	6.53399e-06	0.000161983
CTC-425O23.5	13.0196	-1.66918	0.370259	-4.50815	6.53965e-06	0.000161983
DECR2	4.1913	-2.91133	0.645771	-4.5083	6.53493e-06	0.000161983
RAD17P1	3.79479	-2.85403	0.633036	-4.50848	6.52944e-06	0.000161983
CARD14	3.13061	-3.02662	0.671588	-4.50665	6.5858e-06	0.000162976
AC004448.5	3.17065	-4.86144	1.07893	-4.50578	6.61282e-06	0.000163006
BCAN	1.94231	-4.05329	0.89954	-4.50596	6.60748e-06	0.000163006
CACNA1E	8.41586	-3.9126	0.868383	-4.50561	6.61817e-06	0.000163006
NKD1	21.4849	-1.42816	0.316986	-4.50545	6.62331e-06	0.000163006
RP11-117L5.1	3.29297	-4.95679	1.1001	-4.50575	6.61392e-06	0.000163006
RP11-713P17.3	5.33267	-2.80575	0.62265	-4.50614	6.60162e-06	0.000163006
CATSPER2P1	4.55743	-2.62529	0.582781	-4.50477	6.64463e-06	0.000163291
UNC119B	14.3591	-1.14123	0.253343	-4.50469	6.647e-06	0.000163291
KCNJ12	4.58001	-2.45957	0.546091	-4.50396	6.66983e-06	0.000163584
TRUB2	7.96737	-1.46284	0.324793	-4.50392	6.67107e-06	0.000163584
C2orf71	7.06824	-5.03487	1.11831	-4.50223	6.72443e-06	0.00016424
DACT3	8.30607	-1.62813	0.361609	-4.50244	6.71769e-06	0.00016424
LINGO1	2.77489	-3.91066	0.86863	-4.50211	6.72829e-06	0.00016424
RP11-154J22.1	3.61254	-3.50491	0.778456	-4.50238	6.7196e-06	0.00016424
SOCS2-AS1	3.76959	-2.45106	0.544363	-4.50262	6.71197e-06	0.00016424
XYLT1	18.8654	-1.20398	0.267462	-4.5015	6.74745e-06	0.000164558
NEUROD2	3.47556	-4.58395	1.0186	-4.50023	6.78799e-06	0.000165397
FLJ44511	2.2037	-3.57	0.793383	-4.49972	6.80432e-06	0.000165646
CD209	7.45196	-2.30903	0.513376	-4.49775	6.86779e-06	0.00016704
NTPCR	20.1969	-1.38569	0.308121	-4.49724	6.88416e-06	0.000167287
AMIGO1	7.23235	-1.85868	0.413379	-4.4963	6.91447e-06	0.000167721
ZNHIT3	7.87891	-1.72543	0.383735	-4.4964	6.91123e-06	0.000167721
MAP3K9	14.8313	-1.54756	0.34424	-4.49556	6.93856e-06	0.000168003
RP11-13K12.1	3.05604	-4.5517	1.01248	-4.4956	6.93738e-06	0.000168003
EPPIN	5.29659	-4.68186	1.04154	-4.49516	6.9519e-06	0.000168175
LINC00950	2.78681	-3.22331	0.717283	-4.49377	6.99719e-06	0.000169119
C17orf105	3.45813	-4.87319	1.08454	-4.49334	7.01141e-06	0.000169256
RP11-525G13.2	2.05337	-3.6338	0.808729	-4.49322	7.01544e-06	0.000169256
SIX4	6.0441	-2.26302	0.503691	-4.49288	7.02676e-06	0.000169377
CTD-2311M21.3	2.9622	-5.01453	1.11644	-4.49152	7.07161e-06	0.000169874
EIF1B-AS1	4.76237	-2.39424	0.533042	-4.49166	7.06707e-06	0.000169874
FAM153B	2.85771	-3.48743	0.776371	-4.49196	7.05701e-06	0.000169874
SHOX2	3.39504	-3.20436	0.713428	-4.49149	7.07259e-06	0.000169874
CYP46A1	4.47926	-2.939	0.654461	-4.49072	7.09836e-06	0.00017019
PLCD4	4.95463	-2.18439	0.486416	-4.49079	7.09605e-06	0.00017019
TENM2	7.0066	-3.05874	0.681206	-4.49018	7.11634e-06	0.000170469
MTND5P11	3.94265	-1.89197	0.421668	-4.48688	7.22752e-06	0.000172979
LCMT1-AS2	9.19811	-2.11958	0.472462	-4.48624	7.24926e-06	0.000173323
TRIM7	7.80616	-2.54632	0.567604	-4.48607	7.25474e-06	0.000173323
RPL13AP3	2.37796	-3.59367	0.801189	-4.48543	7.27679e-06	0.000173695
ARHGAP44	17.5942	-1.26684	0.282585	-4.48303	7.35916e-06	0.000175506
CPEB1	4.97277	-3.28758	0.733418	-4.48255	7.37561e-06	0.000175743
RP11-576I22.2	3.57577	-3.27575	0.730936	-4.48158	7.40936e-06	0.000176391
FAM195A	6.28172	-2.00434	0.447303	-4.48095	7.4311e-06	0.000176752
C1orf229	2.71533	-4.5257	1.01016	-4.48016	7.45856e-06	0.000176782
FAM205BP	2.60772	-4.16764	0.930137	-4.48067	7.44087e-06	0.000176782
HHIPL2	2.85684	-4.66904	1.04215	-4.48019	7.45753e-06	0.000176782
HLA-B	682.321	0.950114	0.212056	4.48048	7.44755e-06	0.000176782
EPHA10	3.39147	-3.91386	0.873962	-4.47829	7.52428e-06	0.000178183
HOGA1	3.28796	-3.77813	0.843912	-4.47693	7.57246e-06	0.000179111
TUBB	143.065	0.624692	0.13954	4.47681	7.57677e-06	0.000179111
SEPSECS-AS1	4.25692	-2.56574	0.573159	-4.47649	7.58815e-06	0.000179223
SLC37A4	8.11736	-2.10239	0.469691	-4.47612	7.60135e-06	0.000179377
PSD4	32.7732	-1.12514	0.251397	-4.47552	7.6224e-06	0.000179716
RP11-972P1.7	3.85681	-2.0917	0.467386	-4.47532	7.6298e-06	0.000179734
VWC2L	2.09214	-4.54402	1.01543	-4.47499	7.64166e-06	0.000179856
AC093627.10	3.08076	-2.72835	0.609723	-4.47475	7.6502e-06	0.0001799
ANKLE1	2.55013	-3.32943	0.74414	-4.4742	7.66987e-06	0.000180205
RP11-561O4.1	3.10977	-4.51978	1.01024	-4.47396	7.6784e-06	0.000180248
CAGE1	2.48942	-5.01128	1.12026	-4.47331	7.70188e-06	0.000180642
CTD-2201I18.1	3.16447	-3.50105	0.782802	-4.47245	7.73274e-06	0.000181208
SLC6A17	4.10018	-5.42455	1.21303	-4.4719	7.75267e-06	0.000181518
ASIC3	2.77856	-3.67413	0.82174	-4.47116	7.77972e-06	0.000181993
CTD-2366F13.1	4.28384	-3.51036	0.78525	-4.47038	7.80809e-06	0.000182323
CYP4F8	5.71515	-4.98399	1.11492	-4.47026	7.81247e-06	0.000182323
TMED3	24.158	-1.35478	0.303068	-4.47021	7.81415e-06	0.000182323
RAB7B	5.44026	-1.75686	0.393087	-4.4694	7.84396e-06	0.000182861
CLVS1	3.78514	-5.5497	1.24209	-4.46803	7.89432e-06	0.000183876
PTCD2	11.5941	-1.97968	0.443173	-4.46704	7.93075e-06	0.000184565
TIGD5	3.71543	-2.19792	0.492093	-4.46647	7.95208e-06	0.000184901
HAPLN1	2.88112	-4.06675	0.910593	-4.46605	7.96765e-06	0.000185104
ATP6V1E2	3.98127	-2.51724	0.563769	-4.46501	8.00643e-06	0.000185561
HPCAL4	3.80928	-4.72839	1.05896	-4.46513	8.00206e-06	0.000185561
HS6ST3	5.65899	-3.67599	0.823296	-4.46497	8.00798e-06	0.000185561
CNTN1	4.33682	-2.49626	0.559228	-4.46376	8.05353e-06	0.000186456
GDF11	13.0774	-1.46671	0.328644	-4.4629	8.08561e-06	0.000187038
XXbac-BPG299F13.17	3.81399	-2.56982	0.576015	-4.46138	8.14326e-06	0.00018821
MYO3A	4.37675	-4.33803	0.972426	-4.46104	8.15641e-06	0.000188352
KIRREL3	4.85087	-3.74699	0.83998	-4.46081	8.16488e-06	0.000188386
CTD-2083E4.4	2.4917	-3.83896	0.860676	-4.4604	8.18065e-06	0.000188589
RP4-671O14.5	3.03778	-2.55273	0.572375	-4.4599	8.19979e-06	0.000188869
PASK	12.2025	-1.55692	0.349126	-4.45947	8.21617e-06	0.000189084
BZRAP1	10.2376	-1.79262	0.402173	-4.45733	8.29887e-06	0.000190499
LINC00607	4.65782	-3.4711	0.778716	-4.45746	8.29365e-06	0.000190499
SLC38A11	2.38258	-3.67137	0.823635	-4.45752	8.29115e-06	0.000190499
TF	8.38321	-4.02966	0.904101	-4.45709	8.30786e-06	0.000190543
GLB1L3	4.15613	-4.23181	0.949674	-4.45606	8.34793e-06	0.0001913
RP11-45A17.3	2.40362	-3.68474	0.826986	-4.45562	8.36506e-06	0.000191529
RP11-84G21.1	3.29827	-2.64809	0.594497	-4.45434	8.41504e-06	0.000192468
RP11-96K19.4	3.88549	-3.38258	0.759412	-4.45421	8.42035e-06	0.000192468
AC092535.3	3.02313	-3.14532	0.706182	-4.45398	8.42918e-06	0.000192507
FAM212B	12.8793	-1.71498	0.38507	-4.45368	8.44118e-06	0.000192618
NPAS2	18.2428	-1.3507	0.30334	-4.45276	8.47718e-06	0.000192822
OPRD1	4.61319	-3.95687	0.888613	-4.45286	8.47332e-06	0.000192822
RNFT2	5.34847	-2.409	0.541018	-4.45272	8.47876e-06	0.000192822
TCEANC2	14.8786	-1.81338	0.407235	-4.4529	8.47179e-06	0.000192822
ALK	2.05776	-4.32452	0.971349	-4.45207	8.50459e-06	0.000192921
EFCAB6	5.51447	-2.38023	0.534619	-4.4522	8.49969e-06	0.000192921
RP11-677M14.7	3.3942	-3.22319	0.72397	-4.4521	8.50339e-06	0.000192921
ZNF771	4.37332	-2.36325	0.530874	-4.45163	8.52216e-06	0.000193157
RP11-374F3.5	2.56339	-3.37307	0.757836	-4.45093	8.54992e-06	0.000193623
AMHR2	3.042	-4.86471	1.09304	-4.45063	8.56178e-06	0.000193641
C4orf22	2.87158	-2.80353	0.629929	-4.45055	8.56507e-06	0.000193641
SYP	3.74943	-2.43871	0.548193	-4.44864	8.64172e-06	0.00019521
NFASC	30.3928	-1.37979	0.310254	-4.44729	8.69618e-06	0.000196276
SOX9-AS1	3.93717	-4.41106	0.992005	-4.44662	8.7234e-06	0.000196725
LHX9	5.56017	-4.28558	0.963833	-4.44639	8.73236e-06	0.000196763
PROB1	3.43543	-2.16222	0.486372	-4.44561	8.76442e-06	0.00019732
FBLN7	4.26251	-2.69615	0.606545	-4.4451	8.78511e-06	0.000197621
SALL2	8.86341	-1.69719	0.381832	-4.44486	8.79483e-06	0.000197675
STOX2	10.5127	-1.38659	0.312057	-4.44338	8.8556e-06	0.000198875
LYRM9	3.05822	-2.83942	0.63913	-4.44263	8.88644e-06	0.000199401
RAP1GAP	7.40138	-1.66033	0.373743	-4.44245	8.89418e-06	0.000199409
TAT	2.57909	-4.40333	0.991268	-4.44212	8.90778e-06	0.000199548
CTAGE12P	2.93312	-4.82389	1.08606	-4.44164	8.92762e-06	0.000199826
ADCYAP1R1	4.7533	-3.38787	0.762996	-4.44022	8.9868e-06	0.000200984
ADAMTSL1	10.0767	-2.53551	0.571121	-4.43953	9.01555e-06	0.000201459
CDHR1	6.51908	-4.14677	0.934253	-4.43859	9.05508e-06	0.000202175
RP11-240G22.5	4.26892	-2.57241	0.579715	-4.43736	9.10677e-06	0.000203161
FOXRED1	11.6025	-1.71662	0.386945	-4.43633	9.15063e-06	0.00020397
E2F7	5.88293	-2.66073	0.599795	-4.43606	9.16197e-06	0.000204054
GIMAP4	76.9536	0.971568	0.219072	4.43493	9.21023e-06	0.000204584
LL22NC03-22D1.1	19.443	-4.39206	0.990361	-4.43481	9.21553e-06	0.000204584
SC22CB-109E1.1	4.36032	-5.19875	1.17224	-4.43488	9.2123e-06	0.000204584
TPK1	6.84587	-1.89138	0.426488	-4.43479	9.21611e-06	0.000204584
BCL2L11	18.3502	-0.990407	0.223367	-4.43399	9.25053e-06	0.000205056
LRFN1	3.50988	-2.74936	0.620071	-4.43394	9.25261e-06	0.000205056
SLCO4C1	9.25307	-1.93501	0.436469	-4.43334	9.27848e-06	0.000205461
PLEKHD1	5.24337	-3.48641	0.786755	-4.43138	9.36307e-06	0.000207164
WNT3	3.21992	-3.54258	0.799494	-4.43103	9.37849e-06	0.000207335
FBXO17	6.30209	-1.92003	0.433347	-4.43069	9.39309e-06	0.000207487
DBF4B	8.14869	-2.10158	0.474686	-4.42731	9.54157e-06	0.000210594
MMP28	7.25828	-1.41469	0.319582	-4.4267	9.56857e-06	0.000210919
NEU3	15.2359	-1.47299	0.332757	-4.42662	9.57192e-06	0.000210919
BCYRN1	19.873	-1.60869	0.363608	-4.42425	9.67778e-06	0.000212903
GLP2R	6.17643	-3.36404	0.760355	-4.42431	9.67531e-06	0.000212903
ATG4B	23.1961	-0.783281	0.177095	-4.42295	9.73636e-06	0.000214017
SH2D4B	3.55307	-4.12929	0.934131	-4.42046	9.84909e-06	0.000216319
RP4-740C4.5	1.83805	-3.16909	0.716998	-4.41994	9.87289e-06	0.000216489
TIAM2	9.56161	-1.94356	0.43972	-4.42	9.86989e-06	0.000216489
ABCC11	3.87317	-4.56455	1.03277	-4.41974	9.88214e-06	0.000216515
CROCCP2	19.5551	-1.72949	0.391486	-4.41777	9.97252e-06	0.000217967
GPR85	3.39713	-3.78272	0.856252	-4.41777	9.97266e-06	0.000217967
HELB	27.4933	-1.09525	0.247904	-4.41803	9.9605e-06	0.000217967
C18orf32	5.91322	-1.70331	0.385623	-4.41703	1.00065e-05	0.000218176
GRIA2	5.78809	-5.32307	1.20511	-4.41709	1.00041e-05	0.000218176
IKZF2	12.3666	-1.26397	0.286154	-4.41712	1.00027e-05	0.000218176
MBP	31.8734	-0.995884	0.225492	-4.4165	1.00312e-05	0.000218536
CHST12	23.6499	-1.24849	0.28286	-4.41383	1.0156e-05	0.000220853
ENGASE	26.3044	-1.47422	0.33401	-4.4137	1.01621e-05	0.000220853
GTDC1	18.289	-1.44579	0.327555	-4.41389	1.0153e-05	0.000220853
CDHR5	2.23327	-2.83836	0.643193	-4.41293	1.01983e-05	0.000221462
GAPDHP33	2.25795	-3.71073	0.841007	-4.41224	1.02305e-05	0.000221983
KRT18P59	2.26549	-3.9758	0.901312	-4.41113	1.02835e-05	0.00022295
SLC22A5	15.3616	-1.56863	0.355621	-4.41095	1.02917e-05	0.00022295
RP11-295P9.3	18.1147	-1.38455	0.314036	-4.40888	1.03904e-05	0.000224909
HRG	3.75209	-4.45416	1.01053	-4.40774	1.04454e-05	0.000225918
FA2H	2.21471	-3.98216	0.9036	-4.407	1.04812e-05	0.000226511
GNRHR	2.38833	-2.92576	0.664043	-4.40598	1.05307e-05	0.000227268
PCK1	5.32657	-3.73611	0.847974	-4.40593	1.05332e-05	0.000227268
MAFG	35.8745	-1.09617	0.248837	-4.40518	1.05696e-05	0.000227873
CTD-2006K23.1	4.871	-3.50011	0.794762	-4.40396	1.0629e-05	0.00022897
TYSND1	6.95778	-1.6223	0.36843	-4.40328	1.06626e-05	0.00022951
PDLIM2	19.196	-1.45378	0.330177	-4.40304	1.06745e-05	0.000229582
SIGLEC8	1.96513	-3.2798	0.744953	-4.4027	1.06913e-05	0.000229761
CTB-33O18.3	2.48916	-4.51989	1.02673	-4.40223	1.07146e-05	0.000230078
KIR3DX1	5.31319	-4.62164	1.04995	-4.40177	1.07369e-05	0.000230373
RP11-66B24.7	3.61038	-4.82371	1.09624	-4.40022	1.0814e-05	0.000231712
TNNI1	3.85755	-4.27132	0.970716	-4.40017	1.08165e-05	0.000231712
EIF5AL1	3.59453	-3.7779	0.858632	-4.39991	1.08296e-05	0.000231809
SPHKAP	4.19422	-4.23497	0.962573	-4.39963	1.08435e-05	0.000231922
LINC00327	2.71403	-3.39016	0.770612	-4.3993	1.08598e-05	0.000232087
CNTN5	3.06281	-4.15117	0.943787	-4.39842	1.09043e-05	0.000232853
PDE11A	5.30193	-4.26599	0.969995	-4.39795	1.09278e-05	0.000233137
WARS	343.78	1.27278	0.289412	4.39781	1.09349e-05	0.000233137
2022-09-03	4.77897	-3.44982	0.78449	-4.39753	1.09489e-05	0.00023325
EEPD1	6.39319	-1.56929	0.356962	-4.39624	1.10141e-05	0.000233532
HAS3	5.84762	-2.14049	0.486878	-4.39635	1.10088e-05	0.000233532
L1CAM	2.12553	-3.6258	0.824742	-4.39629	1.10117e-05	0.000233532
PDZD7	2.45669	-3.47219	0.789791	-4.39634	1.1009e-05	0.000233532
RP11-715J22.6	4.78244	-3.17164	0.721431	-4.39632	1.10102e-05	0.000233532
TET3	49.1483	-0.754743	0.171663	-4.39664	1.09938e-05	0.000233532
ANKRD34A	2.67055	-2.91105	0.662205	-4.396	1.10264e-05	0.000233609
C15orf27	5.63668	-2.54678	0.579541	-4.39449	1.11034e-05	0.000234375
FAM221A	7.70612	-1.79821	0.409217	-4.39427	1.11147e-05	0.000234375
LRTOMT	7.21722	-2.02478	0.460769	-4.39434	1.11111e-05	0.000234375
SYT8	2.34094	-2.92993	0.666727	-4.3945	1.11026e-05	0.000234375
TRAF4	11.3454	-1.13645	0.258613	-4.39441	1.11076e-05	0.000234375
ZNF536	3.49385	-4.19398	0.95424	-4.3951	1.10723e-05	0.000234375
P2RY8	8.85597	-1.63382	0.371895	-4.39324	1.11672e-05	0.000235297
PCSK2	4.324	-3.78625	0.862231	-4.39122	1.12716e-05	0.000237311
LINC00365	2.56793	-3.67009	0.835832	-4.39095	1.12859e-05	0.000237426
PMP22	64.4348	0.768784	0.175131	4.38977	1.13468e-05	0.000238337
SLC25A33	4.71851	-2.47261	0.563254	-4.38987	1.13418e-05	0.000238337
AKAP6	16.4428	-1.57017	0.357711	-4.3895	1.13611e-05	0.000238451
ZNF252P-AS1	3.30322	-2.972	0.677164	-4.38889	1.13932e-05	0.000238938
LAMA2	181.928	1.0016	0.228244	4.38827	1.14257e-05	0.000239433
CDK10	19.3972	-0.833729	0.190015	-4.3877	1.14556e-05	0.000239873
CTA-929C8.6	4.98276	-5.63234	1.28382	-4.38716	1.14842e-05	0.0002401
MYL12A	215.497	0.811179	0.184898	4.38717	1.14834e-05	0.0002401
AC005042.4	4.97445	-2.10155	0.479044	-4.38696	1.14946e-05	0.000240129
ANO9	7.41597	-1.73999	0.396699	-4.38617	1.15365e-05	0.000240261
LINC00304	2.0892	-4.35906	0.99377	-4.38639	1.15249e-05	0.000240261
NANOG	3.50188	-4.6334	1.05627	-4.38656	1.15159e-05	0.000240261
RP11-131M11.3	2.99935	-3.18031	0.72507	-4.38621	1.15344e-05	0.000240261
HRASLS5	3.66733	-3.08318	0.703299	-4.38389	1.16581e-05	0.000242449
PXMP4	10.2124	-1.74817	0.398774	-4.38386	1.16596e-05	0.000242449
PLEK	48.7858	-1.15326	0.263104	-4.38326	1.16916e-05	0.000242926
LRRC27	9.56564	-1.67245	0.381749	-4.38103	1.18118e-05	0.000245236
EPHB2	12.3414	-1.55189	0.354291	-4.38026	1.18539e-05	0.00024592
LINC00624	4.95885	-2.16224	0.493711	-4.37957	1.18912e-05	0.000246505
INTU	19.1717	-1.19161	0.272094	-4.3794	1.19004e-05	0.000246506
CPA4	3.40908	-4.88701	1.11614	-4.3785	1.195e-05	0.000247343
PPFIA4	7.10946	-2.42547	0.554139	-4.37701	1.20319e-05	0.000248685
RAPGEF3	22.6633	-1.47435	0.336841	-4.37698	1.20333e-05	0.000248685
WNT4	2.97826	-3.40403	0.777907	-4.37588	1.20943e-05	0.000249753
CYP8B1	3.79563	-3.3715	0.770518	-4.37563	1.21084e-05	0.000249854
GABRA4	6.66966	-5.62312	1.28545	-4.37443	1.21752e-05	0.00025104
RP11-488L18.1	2.93311	-4.22064	0.964897	-4.37418	1.21887e-05	0.000251126
RND1	5.84015	-2.02552	0.463145	-4.3734	1.22324e-05	0.000251833
FBXO10	4.70672	-2.32702	0.532124	-4.37309	1.225e-05	0.000252005
NLRP7	1.85358	-3.66753	0.838955	-4.37154	1.23374e-05	0.000253607
AATBC	4.85727	-2.03737	0.466103	-4.37108	1.23634e-05	0.000253856
CACNA2D4	3.35563	-2.61134	0.597426	-4.37099	1.23683e-05	0.000253856
HMGA2	18.93	-3.0119	0.68913	-4.37058	1.23916e-05	0.000254142
KCNH8	3.49468	-4.45794	1.02011	-4.37005	1.2422e-05	0.00025457
DKK3	61.1496	0.970464	0.222094	4.36961	1.24468e-05	0.000254691
FARP1	58.4112	-0.971582	0.222346	-4.36969	1.24425e-05	0.000254691
CTD-3126B10.2	3.79779	-2.56737	0.587687	-4.3686	1.25043e-05	0.000255675
NPTXR	4.52126	-2.07434	0.474891	-4.36803	1.25375e-05	0.000256159
AACS	22.4791	-1.41243	0.323435	-4.36696	1.25987e-05	0.000257092
FHOD3	3.84953	-1.98229	0.453935	-4.3669	1.26023e-05	0.000257092
LRRC57	31.8331	-1.13265	0.259393	-4.36655	1.26227e-05	0.00025712
TOX	4.7031	-1.6711	0.382698	-4.36663	1.26177e-05	0.00025712
ATP13A5	2.98509	-3.5633	0.816257	-4.36541	1.26885e-05	0.000258069
CMYA5	23.071	-1.54072	0.352934	-4.36546	1.26853e-05	0.000258069
RP11-44F21.3	3.78598	-3.43162	0.786134	-4.36518	1.27018e-05	0.000258145
FDXACB1	1.19501	-2.89785	0.663938	-4.36464	1.27335e-05	0.000258594
CCR9	2.78726	-4.1399	0.948687	-4.36383	1.27807e-05	0.000259345
HHLA1	3.24615	-4.92841	1.12942	-4.36367	1.27897e-05	0.000259345
CCDC169	4.8424	-3.95744	0.907083	-4.36282	1.28397e-05	0.000260148
SYN3	2.84959	-3.35245	0.768441	-4.36267	1.28486e-05	0.000260148
PDE6A	2.85346	-4.40394	1.00951	-4.36245	1.28614e-05	0.000260211
YJEFN3	9.00216	-1.25936	0.288696	-4.36223	1.28746e-05	0.000260283
AQP6	3.29622	-4.31548	0.989776	-4.36006	1.30028e-05	0.000262088
C12orf60	3.70132	-2.93171	0.672386	-4.36016	1.2997e-05	0.000262088
TTC7B	24.5977	-1.37468	0.315283	-4.36014	1.2998e-05	0.000262088
ZNF571-AS1	2.72948	-3.42146	0.784718	-4.36012	1.29993e-05	0.000262088
RP11-556H2.1	1.58429	-3.26378	0.74863	-4.35967	1.30262e-05	0.000262363
CIART	4.49511	-3.16557	0.72619	-4.35915	1.3057e-05	0.000262758
RP11-334C17.5	9.1814	-1.43494	0.32919	-4.35901	1.30652e-05	0.000262758
ATCAY	2.1515	-4.32365	0.992333	-4.35705	1.31824e-05	0.000264017
FAM129C	3.93666	-3.05263	0.700592	-4.35722	1.31725e-05	0.000264017
PPP1R3F	4.72758	-1.98597	0.455812	-4.35698	1.31867e-05	0.000264017
RP11-143A12.3	3.08188	-4.83838	1.11031	-4.35768	1.31449e-05	0.000264017
SLITRK2	5.99928	-2.16352	0.496528	-4.35729	1.3168e-05	0.000264017
TMEM75	3.8927	-2.28333	0.524059	-4.35701	1.31853e-05	0.000264017
CASC2	6.16342	-2.26566	0.520043	-4.35668	1.32052e-05	0.000264192
LRRC55	3.46755	-4.86823	1.11747	-4.35648	1.32168e-05	0.000264228
ATP5H	30.3383	0.584532	0.134191	4.35596	1.32483e-05	0.000264661
ERC2	4.42603	-2.4945	0.572816	-4.3548	1.33191e-05	0.000265879
RP4-742C19.13	3.24924	-2.31411	0.531556	-4.35346	1.34003e-05	0.000267303
KCNK12	3.46354	-3.93179	0.903328	-4.35256	1.34557e-05	0.000268207
ATP6V1B1	1.70019	-3.3247	0.763951	-4.35198	1.34911e-05	0.000268319
IFIT1B	1.32867	-3.28898	0.755741	-4.35199	1.34907e-05	0.000268319
TET1	8.59344	-1.87266	0.43028	-4.35219	1.34785e-05	0.000268319
KIAA1244	34.8392	-0.906519	0.20834	-4.35116	1.3542e-05	0.000269133
PCYOX1L	10.1646	-1.82504	0.419476	-4.35076	1.35668e-05	0.000269427
DNASE1	22.9359	-1.1176	0.256923	-4.34993	1.3618e-05	0.000270226
HRK	3.72495	-4.44534	1.02199	-4.34968	1.36336e-05	0.000270226
TUBB4A	2.79505	-4.02221	0.924727	-4.34962	1.36371e-05	0.000270226
NXPE1	3.05541	-4.16445	0.957557	-4.34904	1.36736e-05	0.000270748
HTR4	5.55541	-4.42837	1.01852	-4.34783	1.37488e-05	0.000272038
TNFRSF11A	6.54389	-2.58271	0.594045	-4.34767	1.37589e-05	0.000272038
RP11-834C11.11	2.4375	-3.77193	0.867846	-4.34632	1.38443e-05	0.000273527
GPR182	4.65909	-2.89403	0.66595	-4.34571	1.38823e-05	0.000274076
PABPC4	53.9938	-0.528837	0.12173	-4.34435	1.3969e-05	0.000275275
RP11-67L2.2	6.52417	-1.60106	0.368545	-4.34427	1.39737e-05	0.000275275
TCTN1	14.6182	-1.19803	0.275758	-4.34448	1.39605e-05	0.000275275
B2M	1174.45	0.872178	0.200784	4.34386	1.4e-05	0.000275567
RP11-189E14.4	2.52496	-5.11781	1.17821	-4.34372	1.40089e-05	0.000275567
MUC17	7.6021	-5.23406	1.20571	-4.34107	1.41791e-05	0.000278711
AC062029.1	4.37232	-3.00199	0.691608	-4.3406	1.42095e-05	0.000278902
RUNX2	13.4494	-1.07634	0.247968	-4.34065	1.42062e-05	0.000278902
BAGE2	3.88911	-5.64499	1.30104	-4.33883	1.4324e-05	0.000280669
DPCR1	16.7683	-1.78183	0.41068	-4.33873	1.43308e-05	0.000280669
PRSS27	4.33295	-3.82025	0.880458	-4.33893	1.43176e-05	0.000280669
CNGA3	2.43651	-4.62167	1.06529	-4.3384	1.43525e-05	0.000280889
ERBB4	5.76759	-2.15356	0.49647	-4.33775	1.4395e-05	0.000281518
NKPD1	2.76802	-4.70308	1.08437	-4.33717	1.44328e-05	0.000282051
EARS2	10.364	-1.21258	0.279617	-4.33657	1.44725e-05	0.000282417
SCTR	1.82951	-3.3805	0.779527	-4.33661	1.44696e-05	0.000282417
RGS17	2.90932	-2.4428	0.563341	-4.33627	1.44923e-05	0.0002826
RP11-547D13.1	4.164	-3.04069	0.701343	-4.33552	1.45419e-05	0.000283361
VASH2	8.07496	-2.55584	0.589558	-4.33518	1.45639e-05	0.000283587
LINC01482	2.59092	-4.00176	0.923143	-4.33493	1.45808e-05	0.00028371
KRT1	2.76537	-4.3715	1.00867	-4.33393	1.46472e-05	0.000284796
NPTX1	4.05353	-3.44656	0.795444	-4.33287	1.47179e-05	0.000285964
KCTD7	8.87141	-1.49191	0.344381	-4.33214	1.4767e-05	0.000286711
CCDC150	6.13012	-2.81124	0.649217	-4.3302	1.48973e-05	0.000288825
LRRC4C	4.43303	-2.57906	0.595579	-4.33034	1.48878e-05	0.000288825
LINC00641	10.0946	-1.57135	0.362922	-4.32972	1.49298e-05	0.000289039
RIMKLA	8.31698	-2.47855	0.572444	-4.32977	1.49266e-05	0.000289039
CPNE4	2.19454	-3.9514	0.912705	-4.32933	1.49564e-05	0.000289346
BPI	6.99464	-2.78656	0.643688	-4.32906	1.4975e-05	0.000289498
ANKH	24.6489	-0.745371	0.172214	-4.32818	1.50349e-05	0.000290449
RP11-366L5.1	2.9817	-3.442	0.795378	-4.3275	1.50811e-05	0.000291132
GPR35	3.51866	-2.74792	0.63505	-4.32709	1.51091e-05	0.000291465
CTD-2547L16.3	2.86155	-4.87867	1.12758	-4.32668	1.51372e-05	0.000291588
PRR34	4.79072	-2.34498	0.541975	-4.32674	1.51334e-05	0.000291588
RP11-384P7.7	2.45995	-3.81374	0.881584	-4.32601	1.51835e-05	0.000292271
AC000068.5	2.18966	-3.99489	0.923535	-4.32564	1.52087e-05	0.000292338
JAK2	50.2585	0.670001	0.154889	4.32568	1.52065e-05	0.000292338
IGDCC3	3.32801	-4.45444	1.02993	-4.32499	1.52538e-05	0.000292996
AC007040.11	3.97057	-3.7846	0.875158	-4.32447	1.52899e-05	0.00029307
FOXP2	11.1718	-1.4054	0.324967	-4.32475	1.52703e-05	0.00029307
MUC6	15.7569	-2.72769	0.630758	-4.32447	1.52902e-05	0.00029307
RP11-667F14.1	3.19656	-3.22316	0.745393	-4.3241	1.53152e-05	0.000293341
RP11-218E20.3	4.02186	-3.88179	0.897746	-4.32393	1.53273e-05	0.000293363
WSCD2	3.04099	-3.65315	0.844924	-4.32364	1.53473e-05	0.000293538
CEP41	12.4547	-1.78574	0.413054	-4.32326	1.53738e-05	0.000293628
LUZP2	2.99721	-3.72805	0.862321	-4.32328	1.53729e-05	0.000293628
DNAJC22	2.92976	-3.02536	0.699846	-4.32289	1.53996e-05	0.000293817
WNK2	6.8482	-2.78646	0.644594	-4.32281	1.54055e-05	0.000293817
ASXL3	7.28698	-2.35132	0.544094	-4.32152	1.54955e-05	0.000295324
MUC13	3.38857	-3.745	0.866717	-4.3209	1.55391e-05	0.000295946
C9orf152	6.09344	-1.8406	0.425998	-4.32067	1.55554e-05	0.000296047
BCL2L14	4.17325	-3.77505	0.874024	-4.31916	1.56627e-05	0.000297878
KCNH7	3.53651	-4.37762	1.01454	-4.3149	1.59678e-05	0.000303468
EXTL1	1.75977	-3.97042	0.9203	-4.31427	1.60131e-05	0.000304113
AC003958.2	2.73465	-4.975	1.15341	-4.31329	1.60845e-05	0.000304963
RCC2P6	1.73169	-3.41879	0.792582	-4.31348	1.60703e-05	0.000304963
RP5-965G21.3	2.21326	-3.12962	0.725593	-4.31319	1.60918e-05	0.000304963
SLC45A3	6.25644	-2.44857	0.567729	-4.31291	1.61121e-05	0.000305133
AC018890.6	3.69556	-2.83874	0.658247	-4.31258	1.61357e-05	0.000305366
HSPA1L	7.14001	-2.25971	0.524	-4.31243	1.61472e-05	0.000305368
ZEB1	125.998	0.637641	0.147874	4.31206	1.61741e-05	0.000305663
TP73	3.72741	-2.74118	0.63578	-4.31151	1.62141e-05	0.000306204
VWA5B2	2.1649	-4.38034	1.01607	-4.31106	1.62476e-05	0.000306623
TRAF1	20.632	-1.33854	0.31053	-4.31051	1.62875e-05	0.00030716
ASB1	13.8677	-1.3065	0.303127	-4.31009	1.63191e-05	0.000307332
LEP	2.31547	-3.68796	0.855658	-4.31008	1.63194e-05	0.000307332
CD22	6.47184	-2.21178	0.513199	-4.30978	1.63415e-05	0.000307475
ESPL1	7.6182	-2.45564	0.569818	-4.30952	1.63613e-05	0.000307475
RP11-319E16.2	3.00745	-4.97145	1.15358	-4.30959	1.63557e-05	0.000307475
LRRC66	2.28638	-3.61624	0.839263	-4.30883	1.64122e-05	0.000308218
SCUBE2	6.47498	-2.73912	0.636074	-4.30629	1.66017e-05	0.00031156
GARNL3	10.2402	-1.61033	0.373993	-4.30577	1.66406e-05	0.000312072
MORN1	8.07597	-1.84191	0.427867	-4.30487	1.67086e-05	0.00031313
LINC00665	7.46973	-2.04309	0.474659	-4.30433	1.67495e-05	0.000313678
PNMAL2	3.50557	-3.51855	0.817565	-4.3037	1.67968e-05	0.000314127
UBE2E1	29.0698	0.612528	0.142321	4.30385	1.67853e-05	0.000314127
RP11-61F12.1	3.34498	-2.38812	0.55511	-4.30207	1.69212e-05	0.000316015
RP13-580B18.4	3.44139	-4.47394	1.03992	-4.30218	1.69129e-05	0.000316015
PSMD9	8.55577	-1.47175	0.342199	-4.30087	1.70128e-05	0.000317506
GABPB1-AS1	46.0811	-1.11547	0.259469	-4.29904	1.71537e-05	0.000319694
SIM1	5.56074	-5.66955	1.31879	-4.29904	1.71538e-05	0.000319694
CTA-243E7.4	3.29486	-2.57949	0.600201	-4.29771	1.72573e-05	0.000320805
MTCL1	13.3347	-1.75189	0.407637	-4.29766	1.7261e-05	0.000320805
RP11-292D4.4	4.78249	-5.6479	1.31415	-4.29776	1.72532e-05	0.000320805
RP5-1007F24.1	2.27655	-3.96769	0.923151	-4.29799	1.72355e-05	0.000320805
PPM1E	2.62005	-3.37071	0.784409	-4.29714	1.73015e-05	0.000321335
RP11-96C21.2	4.62354	-3.59832	0.837661	-4.29568	1.74157e-05	0.000323234
GPR68	7.38923	-2.17214	0.505706	-4.29526	1.7449e-05	0.000323406
LPHN3	10.7953	-1.7205	0.400557	-4.29527	1.74482e-05	0.000323406
NPEPL1	6.58354	-1.9784	0.460679	-4.29454	1.75057e-05	0.000324234
AZIN2	7.02777	-2.15345	0.501517	-4.29386	1.7559e-05	0.000324719
LINC01270	1.96303	-3.32756	0.774978	-4.29375	1.7568e-05	0.000324719
ZNF793	8.41555	-1.63216	0.380116	-4.29384	1.7561e-05	0.000324719
DHRS7B	8.58721	-1.68393	0.392246	-4.29305	1.76238e-05	0.000324859
HDGFL1	3.17525	-4.70665	1.09631	-4.29317	1.76141e-05	0.000324859
RP11-428J1.4	2.34378	-3.83623	0.89353	-4.29334	1.76005e-05	0.000324859
RP3-508I15.9	4.22525	-2.69046	0.626644	-4.29344	1.75924e-05	0.000324859
SLC7A14	4.91166	-5.51666	1.28559	-4.29116	1.77739e-05	0.000327402
BCL9P1	3.46296	-4.77421	1.11261	-4.29101	1.77865e-05	0.00032741
LRRC37A6P	4.68602	-3.77463	0.879845	-4.29011	1.78585e-05	0.000328511
ERICH6B	3.15356	-4.71839	1.09989	-4.28986	1.78783e-05	0.000328651
METTL22	12.5828	-1.50233	0.350268	-4.28909	1.79405e-05	0.00032957
STPG1	9.30823	-1.88647	0.439976	-4.28766	1.80562e-05	0.000331469
GTSF1	3.19374	-3.82415	0.891988	-4.28722	1.80922e-05	0.000331777
RP11-43N5.1	1.98671	-4.36726	1.01868	-4.28715	1.80976e-05	0.000331777
RBP3	2.77686	-4.98969	1.16403	-4.28657	1.81452e-05	0.000332424
SRD5A3-AS1	2.76884	-3.18427	0.742892	-4.28632	1.8166e-05	0.000332578
FLJ31356	2.91859	-3.81351	0.889919	-4.28524	1.82542e-05	0.000333514
HRC	4.92673	-2.18225	0.509228	-4.28541	1.82402e-05	0.000333514
LSM11	6.24142	-1.74944	0.40824	-4.28533	1.82465e-05	0.000333514
RP11-861E23.2	3.8591	-5.34166	1.24685	-4.28412	1.83466e-05	0.000334975
CHDH	4.31546	-2.15609	0.503428	-4.28281	1.84545e-05	0.000336717
AL354822.1	4.11434	-1.9734	0.460792	-4.28263	1.84699e-05	0.000336769
GRIK2	3.87163	-3.96089	0.925158	-4.28132	1.85792e-05	0.000338379
METRN	4.86443	-2.11933	0.495025	-4.28127	1.85833e-05	0.000338379
MTMR7	3.20499	-2.43256	0.568396	-4.27968	1.87159e-05	0.000340563
LGSN	4.20046	-3.85834	0.901672	-4.27909	1.87657e-05	0.000340912
RP11-457M11.7	3.46321	-4.71974	1.103	-4.27901	1.8773e-05	0.000340912
TMEM216	3.31013	-2.38686	0.557772	-4.27927	1.87511e-05	0.000340912
DIRC3	4.03917	-2.26752	0.529943	-4.27881	1.87895e-05	0.000340981
RP11-1336O20.2	2.14512	-2.80174	0.654937	-4.27788	1.88685e-05	0.000342185
AC012613.2	5.48054	-2.3128	0.540673	-4.27763	1.88896e-05	0.000342337
RP11-1090M7.1	3.00686	-3.15141	0.736845	-4.27689	1.8952e-05	0.000343238
RP11-498C9.15	2.0802	-2.89779	0.677614	-4.27646	1.89892e-05	0.000343679
GEN1	11.1082	-1.84962	0.432568	-4.2759	1.90369e-05	0.000344313
RP11-976B16.1	3.19285	-4.74212	1.10926	-4.27503	1.91115e-05	0.00034543
ASIC2	2.98713	-4.94583	1.15712	-4.27426	1.91776e-05	0.000346393
PTGES2-AS1	2.96524	-4.36529	1.02137	-4.27394	1.92045e-05	0.000346645
LETM1P2	2.70647	-4.47191	1.04643	-4.27351	1.9242e-05	0.000347089
CTC-308K20.1	3.37796	-4.04532	0.946687	-4.27313	1.92749e-05	0.000347451
TACR1	5.245	-2.42055	0.566494	-4.27285	1.92987e-05	0.000347648
PCDHAC1	3.96737	-2.81957	0.659977	-4.27223	1.93531e-05	0.000348395
RP11-690D19.3	2.83889	-2.92845	0.685714	-4.27066	1.94899e-05	0.000350623
SLC6A15	4.6778	-3.75308	0.878848	-4.27045	1.95075e-05	0.000350705
CTB-129P6.7	3.86872	-3.22	0.754236	-4.26922	1.96158e-05	0.000352418
SCIN	10.5707	-1.7442	0.40861	-4.26862	1.96688e-05	0.000353135
WDR87	11.4766	-5.43061	1.2728	-4.26668	1.98402e-05	0.000355975
KLHL36	23.037	-0.944054	0.221274	-4.26646	1.98603e-05	0.000356099
SCN10A	2.9984	-4.96423	1.16408	-4.26451	2.00342e-05	0.000358978
CCDC142	6.52971	-1.78023	0.417503	-4.26401	2.00794e-05	0.000359548
C5AR2	9.73072	-1.9777	0.46387	-4.26348	2.01265e-05	0.000360151
FAR2P1	3.22859	-4.59974	1.07932	-4.26172	2.02861e-05	0.000362527
RP11-85B7.2	4.26884	-3.38939	0.795295	-4.26181	2.02781e-05	0.000362527
LAMA1	8.78378	-1.98792	0.466549	-4.26091	2.03598e-05	0.000363438
RP11-77K12.9	3.15061	-3.35743	0.78797	-4.26086	2.03641e-05	0.000363438
TATDN2	11.7643	-1.17359	0.275444	-4.26071	2.03782e-05	0.000363449
CCL21	22.7033	0.988777	0.232154	4.25914	2.05211e-05	0.000365756
EPHA5	3.9805	-5.14809	1.20884	-4.2587	2.05617e-05	0.000366238
ENAM	4.84398	-2.73048	0.641276	-4.25789	2.06369e-05	0.000367334
C16orf89	6.50038	-1.17337	0.275618	-4.25722	2.06986e-05	0.000367461
CES3	2.803	-3.17935	0.746766	-4.25749	2.06733e-05	0.000367461
CTB-114C7.4	3.32782	-4.07192	0.956446	-4.25734	2.0687e-05	0.000367461
KIZ-AS1	3.80612	-2.48218	0.583009	-4.25754	2.06685e-05	0.000367461
KIAA1614	5.29202	-1.86707	0.438594	-4.25693	2.0725e-05	0.000367689
MEX3A	6.08615	-2.0903	0.491066	-4.25666	2.07503e-05	0.000367895
RYR3	7.22769	-2.52191	0.592538	-4.25611	2.08013e-05	0.000368557
CTB-12A17.2	3.6386	-2.91165	0.684213	-4.25548	2.08603e-05	0.000369358
SLC14A2	4.06532	-3.67291	0.863161	-4.25518	2.08878e-05	0.000369602
MYO7A	12.116	-1.64839	0.387412	-4.25488	2.09158e-05	0.000369855
GPR156	5.74875	-4.62771	1.08783	-4.25408	2.09908e-05	0.000370938
GLB1L2	3.91488	-2.50933	0.589893	-4.25386	2.10114e-05	0.00037106
HSPA8P4	1.99991	-3.25473	0.765284	-4.25297	2.10953e-05	0.000372296
RP11-508N22.12	4.16954	-2.39702	0.563733	-4.25205	2.11821e-05	0.000373585
SYT6	2.74534	-4.5909	1.07985	-4.25141	2.12431e-05	0.000374414
STX18-AS1	3.63373	-2.42479	0.570393	-4.25108	2.12742e-05	0.000374718
ASB2	4.21262	-2.6271	0.618025	-4.2508	2.13006e-05	0.000374939
KDM4D	2.63669	-4.11615	0.968457	-4.25021	2.13569e-05	0.000375684
CYP27C1	2.22015	-4.51249	1.06177	-4.24996	2.13809e-05	0.000375832
ZNF519	7.2821	-1.87762	0.441811	-4.24983	2.13932e-05	0.000375832
TUT1	5.46148	-1.76569	0.415519	-4.24936	2.14386e-05	0.000376384
SLC13A3	2.57616	-2.89719	0.681892	-4.24875	2.14964e-05	0.000377152
LINC00484	2.86875	-2.57302	0.605641	-4.24843	2.15274e-05	0.00037745
ACSM3	4.64936	-1.87556	0.441609	-4.2471	2.16555e-05	0.000379203
USP2-AS1	3.61928	-3.4277	0.807057	-4.24716	2.165e-05	0.000379203
ATP8B5P	3.81201	-3.88814	0.915592	-4.24659	2.17049e-05	0.000379821
BLACAT1	2.59899	-4.04925	0.953602	-4.24627	2.17361e-05	0.000380121
SCN3A	4.72474	-2.91291	0.68617	-4.24517	2.18428e-05	0.000381492
TTC28-AS1	10.3183	-1.43252	0.337445	-4.24518	2.18414e-05	0.000381492
MAMSTR	2.34629	-3.41952	0.805561	-4.2449	2.18693e-05	0.000381707
C10orf53	4.22934	-5.60278	1.32	-4.24452	2.19066e-05	0.000382111
TMEM233	2.76367	-3.15384	0.743222	-4.24347	2.20086e-05	0.000383641
DLGAP1-AS5	1.83816	-3.51609	0.82862	-4.2433	2.20253e-05	0.000383684
PLCE1-AS2	3.31052	-3.57609	0.842801	-4.2431	2.2045e-05	0.000383779
CACFD1	6.13586	-1.55309	0.366091	-4.24236	2.21182e-05	0.000384805
RAG2	3.06512	-4.67643	1.10236	-4.24219	2.21345e-05	0.00038484
GPR110	13.5855	-2.11407	0.498414	-4.24159	2.21943e-05	0.000385439
GPR61	3.79229	-4.45538	1.05042	-4.24152	2.22013e-05	0.000385439
LINC01134	1.8911	-3.30147	0.778389	-4.24141	2.22118e-05	0.000385439
ZNF7	12.1348	-1.29029	0.304322	-4.23987	2.23647e-05	0.000387841
SPEG	16.2703	-1.75685	0.414386	-4.23965	2.23869e-05	0.000387976
JPH3	2.96622	-4.13872	0.97626	-4.23936	2.2416e-05	0.00038816
LINC01091	2.97409	-3.05488	0.720617	-4.23926	2.24263e-05	0.00038816
SIX1	4.59802	-2.35053	0.554508	-4.23894	2.24575e-05	0.000388202
STOML1	8.83485	-1.98023	0.467149	-4.23897	2.24552e-05	0.000388202
MROH7	2.5147	-3.15328	0.744001	-4.23828	2.25242e-05	0.000388773
MYO3B	2.79547	-3.88732	0.917214	-4.23818	2.25338e-05	0.000388773
ST20-AS1	4.65348	-1.70511	0.402304	-4.23836	2.25163e-05	0.000388773
CNGB3	3.12138	-4.99421	1.17843	-4.23802	2.25499e-05	0.000388802
RNF212	1.83948	-2.84657	0.671772	-4.2374	2.26124e-05	0.000388884
SPATA33	5.57355	-1.85891	0.438686	-4.23745	2.26075e-05	0.000388884
ZNF660	6.17954	-1.78731	0.421768	-4.23767	2.25855e-05	0.000388884
ZNF773	5.35918	-2.07559	0.4898	-4.23762	2.25901e-05	0.000388884
LAMB1	244.1	0.707707	0.167053	4.23643	2.271e-05	0.000390313
AC005562.1	1.97673	-2.59129	0.611759	-4.2358	2.27741e-05	0.000390902
GNB5	13.6746	-1.40753	0.332308	-4.23562	2.27923e-05	0.000390902
LMCD1-AS1	3.48024	-3.17471	0.749516	-4.23569	2.27854e-05	0.000390902
MOCS3	2.81705	-2.04178	0.482062	-4.23552	2.28022e-05	0.000390902
LINC00954	2.55288	-2.90249	0.685385	-4.23483	2.28727e-05	0.000391861
SLC35E3	20.7006	-1.34195	0.316935	-4.23413	2.29434e-05	0.000392822
SLC17A7	7.33486	-4.32601	1.02186	-4.23347	2.3011e-05	0.000393729
C10orf55	1.94617	-3.51051	0.829309	-4.23305	2.30546e-05	0.000393975
MOG	3.06674	-4.66912	1.10299	-4.23315	2.30445e-05	0.000393975
PBOV1	2.08387	-2.97003	0.70174	-4.23238	2.31235e-05	0.000394902
SLC4A5	2.32327	-2.86747	0.677619	-4.23168	2.31947e-05	0.000395868
ANK1	6.24176	-2.35544	0.556762	-4.2306	2.33066e-05	0.000397525
SSSCA1-AS1	2.59564	-2.51526	0.594577	-4.23034	2.33336e-05	0.000397734
INHBA-AS1	2.08435	-4.35554	1.02974	-4.22975	2.33954e-05	0.000398535
FUT9	5.03894	-4.94617	1.16945	-4.22948	2.34236e-05	0.000398763
ARHGAP39	4.56735	-2.6121	0.617657	-4.22904	2.34686e-05	0.000399278
ITPRIPL1	4.08761	-2.61699	0.618971	-4.22797	2.35805e-05	0.000400928
RP11-1099M24.6	5.2333	-1.71988	0.406846	-4.22735	2.36455e-05	0.000401779
TRIML2	2.61398	-4.73663	1.12053	-4.22712	2.36706e-05	0.000401953
TTC5	13.9279	-1.21333	0.287071	-4.22659	2.37264e-05	0.000402646
TMEM169	2.93451	-3.04707	0.721127	-4.22543	2.38488e-05	0.000404468
RP11-4O1.2	5.21058	-1.86853	0.442296	-4.22463	2.39334e-05	0.000405648
FAM114A1	49.1858	0.590231	0.139718	4.22446	2.39519e-05	0.000405707
TULP4	50.5971	-0.496521	0.117554	-4.22378	2.40241e-05	0.000406675
C2CD2L	13.2444	-1.49091	0.353153	-4.22173	2.42434e-05	0.00041013
SLC3A1	3.22782	-3.36542	0.797198	-4.22156	2.42618e-05	0.000410182
DLEU7	1.67603	-3.66984	0.869691	-4.21971	2.44618e-05	0.000413305
RP11-452L6.6	2.34539	-3.28355	0.778182	-4.21951	2.44829e-05	0.000413402
RP11-795F19.1	2.81283	-3.01064	0.713554	-4.21922	2.45144e-05	0.000413675
HHIPL1	5.61444	-2.43357	0.57683	-4.21887	2.45532e-05	0.00041407
SLC28A2	2.25108	-4.07787	0.966929	-4.21734	2.47199e-05	0.000416622
ANKRD33	2.46255	-4.49382	1.06559	-4.2172	2.47357e-05	0.000416626
CLMN	35.6183	-0.904132	0.214497	-4.21512	2.49645e-05	0.000419796
TXNRD2	10.9577	-1.66717	0.395501	-4.21533	2.49409e-05	0.000419796
UMODL1-AS1	2.95974	-4.90996	1.16486	-4.21507	2.49706e-05	0.000419796
LINC01225	3.00648	-5.03965	1.19618	-4.21312	2.51868e-05	0.000423167
ANKRD24	4.65074	-2.48071	0.588922	-4.21229	2.528e-05	0.000424467
HNRNPA1P54	2.82839	-3.8495	0.913979	-4.2118	2.53339e-05	0.000425107
XYLB	6.08201	-1.87421	0.445011	-4.21161	2.53559e-05	0.000425212
LRFN5	5.08179	-2.40254	0.570547	-4.21093	2.54316e-05	0.000425955
PALM2	5.35167	-2.32608	0.552391	-4.21093	2.54318e-05	0.000425955
SEC14L6	4.11371	-2.52819	0.60044	-4.21057	2.54729e-05	0.000426113
ZNF8	12.2326	-1.53242	0.363943	-4.21062	2.5467e-05	0.000426113
RP11-637N19.1	3.54929	-2.14519	0.509504	-4.21035	2.54974e-05	0.000426208
SULT1C2	8.22351	-2.09578	0.497782	-4.21024	2.55102e-05	0.000426208
KBTBD8	4.9797	-2.04648	0.48621	-4.20905	2.56444e-05	0.00042792
ZNF500	4.92001	-1.65327	0.392786	-4.20909	2.56404e-05	0.00042792
AMZ1	4.46028	-2.25354	0.535474	-4.20849	2.57077e-05	0.000428217
CTB-58E17.1	2.13055	-2.47419	0.587905	-4.20848	2.57099e-05	0.000428217
LINC00473	2.66601	-4.35849	1.03559	-4.20871	2.56834e-05	0.000428217
AJ011931.1	1.7904	-3.88961	0.924278	-4.20827	2.57331e-05	0.00042834
LCMT2	5.17701	-2.36803	0.562738	-4.20805	2.57586e-05	0.000428499
ANKRD66	2.90612	-3.88392	0.923128	-4.20735	2.58382e-05	0.000429559
IDO2	2.62486	-4.27726	1.01679	-4.20662	2.59223e-05	0.00043016
NOX5	7.37718	-4.36312	1.03719	-4.20666	2.59175e-05	0.00043016
PENK	3.01891	-4.5908	1.09126	-4.20689	2.58908e-05	0.00043016
ANKMY1	13.1856	-1.25028	0.29723	-4.20646	2.594e-05	0.000430189
RORC	5.94208	-2.54087	0.60407	-4.20625	2.59641e-05	0.000430323
ALDH8A1	2.06819	-2.86305	0.680812	-4.20535	2.60683e-05	0.000431588
ANKUB1	2.76002	-2.54422	0.605021	-4.20517	2.60885e-05	0.000431588
LIPE	4.99741	-2.55413	0.607383	-4.20514	2.60924e-05	0.000431588
ST13P10	2.64507	-4.26004	1.01308	-4.20503	2.61044e-05	0.000431588
LYNX1	7.42437	-1.70453	0.405459	-4.20395	2.62293e-05	0.000433387
MAVS	85.1354	-0.562285	0.133775	-4.2032	2.63162e-05	0.000434205
MTL5	3.32736	-3.30611	0.786577	-4.20316	2.63219e-05	0.000434205
PADI2	7.02605	-1.64789	0.392064	-4.20311	2.63272e-05	0.000434205
RP11-178H8.7	3.90384	-2.15637	0.513097	-4.20266	2.63801e-05	0.000434555
SSTR1	5.72911	-1.94522	0.462856	-4.20265	2.63806e-05	0.000434555
RP11-6N17.4	2.83468	-3.62676	0.86304	-4.20231	2.64203e-05	0.000434943
BHLHB9P1	2.6251	-4.40876	1.04932	-4.20154	2.6511e-05	0.000435637
RP11-320N21.1	2.42885	-4.3641	1.03867	-4.20162	2.65011e-05	0.000435637
TMEM201	5.82829	-1.73954	0.414002	-4.20177	2.6484e-05	0.000435637
GALT	7.89444	-1.27809	0.30422	-4.2012	2.65499e-05	0.000436011
TRPM8	2.72373	-4.98797	1.18777	-4.19944	2.67576e-05	0.000439154
C1orf140	2.5081	-4.66211	1.11036	-4.19873	2.6842e-05	0.000440003
RP11-442N24__B.1	2.54707	-3.92488	0.934775	-4.19874	2.68406e-05	0.000440003
IQSEC3	3.51854	-2.47777	0.590177	-4.19835	2.68861e-05	0.000440459
DNAJC18	9.93014	-1.56445	0.372659	-4.19808	2.69182e-05	0.000440716
SLC30A10	2.92785	-4.59639	1.09497	-4.19773	2.69605e-05	0.00044114
KCNJ10	4.45793	-3.57956	0.852887	-4.197	2.70475e-05	0.000442295
ISPD-AS1	2.77836	-4.23092	1.00826	-4.19625	2.71367e-05	0.000443485
POLR2J4	9.15261	-1.27275	0.303333	-4.19589	2.718e-05	0.000443923
CASP9	5.86574	-1.58057	0.376753	-4.19525	2.72569e-05	0.000444641
ENO3	3.52111	-2.18863	0.521689	-4.19527	2.72546e-05	0.000444641
KCNG4	4.16163	-5.46827	1.30387	-4.19388	2.74221e-05	0.000447014
SAMD12	19.8298	-1.03197	0.246073	-4.19377	2.74356e-05	0.000447014
FSTL4	3.50112	-3.57627	0.852943	-4.19286	2.75463e-05	0.000448277
MYT1L	5.44327	-4.67406	1.11477	-4.19287	2.75451e-05	0.000448277
PRRT4	1.6977	-3.77012	0.899505	-4.19132	2.77331e-05	0.000451044
RP11-66D17.3	2.42277	-4.66158	1.1123	-4.19092	2.77825e-05	0.000451574
FLRT2	31.3726	-1.77451	0.423531	-4.18981	2.79194e-05	0.000453002
LIN28A	2.79063	-5.00357	1.19418	-4.18995	2.79016e-05	0.000453002
SRC	19.8369	-0.744101	0.177598	-4.18979	2.79208e-05	0.000453002
EPHA1	5.08014	-1.89324	0.451967	-4.18889	2.80322e-05	0.000454386
ZNF726	2.82183	-2.80974	0.670771	-4.18883	2.80398e-05	0.000454386
GFAP	3.50679	-4.3691	1.04327	-4.1879	2.81553e-05	0.000455984
GALR1	6.51688	-5.03721	1.20331	-4.18612	2.83768e-05	0.000459288
TTC34	2.82654	-3.67788	0.878618	-4.18598	2.83934e-05	0.000459288
AC108142.1	4.14938	-3.88123	0.92733	-4.18538	2.8469e-05	0.000460234
RP11-861E21.2	2.95641	-3.02047	0.721708	-4.18516	2.8496e-05	0.000460394
RWDD2A	3.04086	-2.29816	0.549179	-4.18472	2.8552e-05	0.000460911
SMAD1	9.51543	-0.895827	0.214075	-4.18464	2.85622e-05	0.000460911
SSUH2	3.58444	-4.43323	1.05975	-4.18329	2.87325e-05	0.000463382
MYL6	265.332	0.433624	0.103696	4.18167	2.89381e-05	0.000466418
RP11-1099M24.9	2.16624	-4.74862	1.13578	-4.18092	2.90327e-05	0.000467664
RBM20	6.06019	-2.63239	0.629966	-4.17863	2.93274e-05	0.000472129
ANKRD26P1	2.86746	-4.72436	1.13064	-4.17847	2.93479e-05	0.000472178
LDOC1L	13.5431	-1.03465	0.247674	-4.17747	2.94765e-05	0.000473963
RP11-712B9.4	2.01544	-4.0376	0.966554	-4.17732	2.94965e-05	0.000474002
RP4-665J23.1	3.42616	-2.66993	0.639283	-4.17645	2.96091e-05	0.000475528
USP36	40.5368	-0.663597	0.1589	-4.1762	2.96423e-05	0.000475778
C1orf110	3.93752	-3.00297	0.719173	-4.17558	2.97221e-05	0.000476775
CCDC141	19.6414	-1.39988	0.335319	-4.17478	2.98274e-05	0.000478179
FBF1	5.21287	-1.96042	0.469643	-4.17427	2.98946e-05	0.000478965
FBN3	3.54213	-3.92818	0.941077	-4.17414	2.9912e-05	0.000478965
RP11-399K21.14	2.30883	-3.95418	0.947404	-4.1737	2.99698e-05	0.000479605
ACSF3	19.0619	-1.10156	0.263996	-4.17263	3.01101e-05	0.000480677
KLRG2	2.33517	-3.28749	0.787876	-4.17259	3.0115e-05	0.000480677
MAEA	25.0898	-0.989718	0.237191	-4.17267	3.01051e-05	0.000480677
OPRK1	3.14831	-4.88223	1.16994	-4.17305	3.00548e-05	0.000480677
TTBK1	3.53486	-4.52985	1.08564	-4.17251	3.01259e-05	0.000480677
EMX1	2.32081	-4.28929	1.02811	-4.17201	3.01926e-05	0.000481171
PDZD3	2.9459	-4.64121	1.11245	-4.17205	3.01868e-05	0.000481171
KLLN	2.5626	-3.13556	0.751636	-4.17165	3.02408e-05	0.000481655
LINC01252	2.77318	-3.16117	0.757877	-4.17109	3.03149e-05	0.000482282
PALM3	4.37867	-2.7428	0.657597	-4.17095	3.03339e-05	0.000482282
SLC35C2	12.0469	-1.38886	0.332979	-4.17101	3.03257e-05	0.000482282
ONECUT3	6.68416	-4.03323	0.967094	-4.17047	3.03976e-05	0.000482725
ZNF844	18.0117	-1.19186	0.285785	-4.17049	3.0394e-05	0.000482725
PMEL	4.96485	-3.63345	0.871351	-4.1699	3.04732e-05	0.000483295
RPLP0P2	2.92008	-2.93113	0.702912	-4.16998	3.04623e-05	0.000483295
STPG2	3.45816	-3.92105	0.940345	-4.1698	3.04873e-05	0.000483295
RP11-693J15.5	7.20297	-4.13251	0.991198	-4.16921	3.05663e-05	0.000484263
NDUFAF5	7.23081	-1.16676	0.279872	-4.16889	3.06082e-05	0.000484642
NINJ2	1.80143	-2.8181	0.676063	-4.1684	3.06743e-05	0.000485404
IGLV3-21	28.515	-2.33411	0.55998	-4.16821	3.07008e-05	0.000485537
RP11-252A24.3	2.18968	-3.58918	0.86125	-4.16741	3.08079e-05	0.000486946
STRA6	4.13835	-3.495	0.838704	-4.16714	3.08446e-05	0.00048724
IFT27	12.6512	-1.55698	0.37366	-4.16685	3.08841e-05	0.000487578
PRKCB	55.6724	-0.923362	0.221632	-4.16619	3.09731e-05	0.000488697
C2orf70	1.72634	-3.96353	0.951418	-4.16592	3.10096e-05	0.0004887
RP4-565E6.1	3.82339	-4.01314	0.9633	-4.16603	3.09949e-05	0.0004887
RNF215	7.71849	-1.61668	0.388141	-4.1652	3.11079e-05	0.000489963
FAM26E	10.8156	-1.80422	0.433255	-4.16434	3.12258e-05	0.000491533
AC013437.2	1.89386	-3.91622	0.940502	-4.16397	3.1276e-05	0.000492035
AC022819.3	3.76606	-2.60606	0.625903	-4.16367	3.1317e-05	0.000492392
NIPAL1	4.15632	-2.73262	0.656411	-4.16297	3.14132e-05	0.000493618
SLC22A8	8.67199	-5.25084	1.26138	-4.16279	3.14386e-05	0.000493728
RP11-255B23.1	3.41925	-3.03075	0.728125	-4.1624	3.14913e-05	0.000494087
RP5-1059L7.1	2.06963	-2.77328	0.666277	-4.16236	3.14981e-05	0.000494087
ADAM22	7.05393	-2.14042	0.514329	-4.16158	3.16048e-05	0.000495184
CNGB1	2.75465	-4.99057	1.19918	-4.16165	3.15961e-05	0.000495184
SLFN14	4.13954	-2.44308	0.587116	-4.16115	3.16645e-05	0.000495831
RP11-229P13.2	1.79958	-3.62166	0.870446	-4.16069	3.17284e-05	0.000496544
KTN1-AS1	2.52414	-2.6102	0.627388	-4.16042	3.1766e-05	0.000496844
VWC2	5.12419	-4.56893	1.09829	-4.16002	3.18218e-05	0.000497428
CTD-2553C6.1	2.64781	-3.87259	0.931137	-4.15899	3.19663e-05	0.000498358
FLJ46284	2.69036	-2.4869	0.597938	-4.15912	3.19474e-05	0.000498358
RP11-210M15.2	4.78318	-3.29896	0.793183	-4.15914	3.19441e-05	0.000498358
SLAIN1	4.70054	-1.41104	0.339279	-4.15893	3.19738e-05	0.000498358
TENM1	7.3342	-1.70125	0.409024	-4.1593	3.19222e-05	0.000498358
AC144831.1	2.63483	-2.35991	0.567499	-4.15843	3.20437e-05	0.000498792
CA5A	3.60769	-4.07135	0.979034	-4.15854	3.20289e-05	0.000498792
KCND2	2.4952	-3.47236	0.835035	-4.15834	3.20571e-05	0.000498792
RP11-1020A11.2	3.83592	-2.13631	0.513795	-4.1579	3.21181e-05	0.000499452
CAMKK1	7.42861	-1.71802	0.413226	-4.15759	3.21623e-05	0.000499851
BRIP1	5.05017	-1.90648	0.458619	-4.157	3.2246e-05	0.000500799
CALB1	4.45976	-3.27573	0.788024	-4.15689	3.22605e-05	0.000500799
NR5A2	6.87921	-1.56341	0.376119	-4.1567	3.22878e-05	0.000500935
RP11-64D24.4	3.13585	-2.28911	0.550808	-4.15592	3.2398e-05	0.000502355
CCDC82	31.1912	0.599039	0.144152	4.1556	3.24435e-05	0.000502704
DIO2	6.23174	-2.20357	0.530277	-4.1555	3.24578e-05	0.000502704
HS3ST1	8.19639	-2.17112	0.5225	-4.15524	3.24941e-05	0.000502977
CDH2	3.22337	-2.06718	0.497574	-4.15451	3.25984e-05	0.000504126
KCNH2	3.13181	-2.46856	0.594194	-4.15446	3.26057e-05	0.000504126
PRSS36	2.01078	-3.2348	0.778662	-4.1543	3.26279e-05	0.00050418
HAGLR	5.17798	-2.10802	0.507497	-4.15376	3.27053e-05	0.000504796
VWCE	1.97347	-3.12856	0.753176	-4.15382	3.26971e-05	0.000504796
PKHD1	5.82168	-4.132	0.994829	-4.15348	3.27456e-05	0.00050513
TG	5.38632	-2.14146	0.515702	-4.15252	3.28834e-05	0.000506965
NCAN	3.00863	-4.9998	1.20443	-4.15116	3.30794e-05	0.000509404
RP11-323P17.2	2.37004	-4.29259	1.03406	-4.15122	3.30712e-05	0.000509404
ITGA9-AS1	5.86548	-1.72491	0.41559	-4.15051	3.31738e-05	0.000510566
C15orf40	12.3712	-1.51383	0.364767	-4.15013	3.32289e-05	0.000511122
FAM131B	5.44401	-3.20198	0.771663	-4.14945	3.33271e-05	0.000512163
SHOX	2.80087	-4.86774	1.17312	-4.1494	3.33346e-05	0.000512163
CTB-127C13.1	3.33383	-4.30792	1.03831	-4.14898	3.33965e-05	0.000512529
EEA1	76.3084	0.565877	0.136387	4.14906	3.33846e-05	0.000512529
SLITRK3	3.88517	-3.50098	0.84393	-4.14843	3.34764e-05	0.000513464
LINC00907	5.57135	-4.40393	1.06199	-4.14685	3.37077e-05	0.000516717
SPN	29.9918	-0.93357	0.225142	-4.14658	3.37477e-05	0.000517037
RP11-15H20.6	6.37043	-2.05552	0.495837	-4.14555	3.39004e-05	0.000519081
PPARGC1B	14.6289	-1.55337	0.374729	-4.14532	3.39339e-05	0.000519299
LPAR5	3.30289	-2.44992	0.59109	-4.14476	3.40176e-05	0.000520284
FBXL18	7.21649	-1.49539	0.36081	-4.14453	3.40516e-05	0.000520508
CAMK2A	4.31652	-2.94903	0.71162	-4.1441	3.41144e-05	0.000521172
MYEOV	3.13682	-3.70145	0.893234	-4.14387	3.41492e-05	0.000521409
C16orf46	3.23305	-3.09712	0.747465	-4.1435	3.42048e-05	0.000521963
CHCHD5	3.71107	-2.23944	0.540523	-4.1431	3.4264e-05	0.000522569
ACTN2	5.03647	-2.20793	0.533067	-4.14194	3.44377e-05	0.000524696
RP11-359B12.2	3.16209	-2.59885	0.627451	-4.14191	3.44424e-05	0.000524696
KNDC1	4.56591	-2.00807	0.484848	-4.14165	3.44821e-05	0.000524836
RP11-747H7.3	7.0035	-2.11324	0.510248	-4.14159	3.44905e-05	0.000524836
SORCS2	3.31493	-2.25261	0.543995	-4.14086	3.46003e-05	0.000526209
RYR1	5.52205	-2.334	0.563732	-4.14026	3.46917e-05	0.000527302
SLC8A3	7.1899	-3.27319	0.7907	-4.13961	3.47901e-05	0.000528499
TCL6	7.00991	-4.27293	1.03228	-4.13931	3.48352e-05	0.000528887
RP5-890E16.2	1.50974	-3.452	0.83402	-4.13899	3.48843e-05	0.000529333
C14orf80	6.07917	-2.55144	0.616466	-4.13882	3.49101e-05	0.000529427
NIM1K	2.37561	-3.02612	0.731181	-4.13868	3.49307e-05	0.000529442
ESRRG	5.18934	-2.9205	0.705683	-4.13855	3.49514e-05	0.000529458
DUS4L	3.66749	-2.04693	0.494673	-4.13796	3.5041e-05	0.000530517
FLJ33360	3.14771	-3.60355	0.871107	-4.13674	3.5227e-05	0.000533034
ATP6V0E2-AS1	2.42109	-4.47895	1.08296	-4.13586	3.53635e-05	0.000533077
CEACAM19	7.04559	-1.79315	0.433593	-4.13557	3.54079e-05	0.000533077
CHRNG	2.44715	-4.43854	1.07319	-4.13584	3.53661e-05	0.000533077
CREB3L4	3.74395	-1.9077	0.461286	-4.13562	3.54005e-05	0.000533077
CTC-251D13.1	3.71754	-2.61307	0.631818	-4.1358	3.53721e-05	0.000533077
DOCK11P1	2.74698	-4.45495	1.07719	-4.1357	3.53876e-05	0.000533077
NR1H3	13.3142	-1.08491	0.262315	-4.13592	3.53536e-05	0.000533077
RP11-752D24.2	3.52982	-3.49055	0.843891	-4.13625	3.53023e-05	0.000533077
STAC2	3.50655	-2.90804	0.70314	-4.13579	3.53732e-05	0.000533077
GPBAR1	1.94999	-3.24033	0.783772	-4.13428	3.56064e-05	0.000535765
GRIP1	2.83288	-2.91409	0.705023	-4.13333	3.57549e-05	0.000537701
SLITRK6	3.95762	-2.12388	0.513871	-4.13309	3.57916e-05	0.000537952
KLHL6	32.9034	-0.970906	0.234952	-4.13235	3.59066e-05	0.00053938
IGSF9B	4.1817	-2.01418	0.487489	-4.13176	3.60002e-05	0.000540484
ZNF423	7.85553	-1.56517	0.378868	-4.13117	3.60924e-05	0.000541567
CELF4	3.88429	-3.14757	0.762174	-4.12973	3.63191e-05	0.000543203
HBA2	74.6793	-2.54928	0.617214	-4.1303	3.62293e-05	0.000543203
MAP3K14-AS1	3.39059	-2.52933	0.612474	-4.12969	3.63245e-05	0.000543203
PCDHGA5	5.2563	-2.11399	0.511856	-4.13005	3.62679e-05	0.000543203
SEMA4A	13.828	-1.26185	0.305539	-4.1299	3.62918e-05	0.000543203
STAB2	2.91288	-2.98427	0.722657	-4.12958	3.63425e-05	0.000543203
ZNF878	1.58226	-2.80619	0.679483	-4.12989	3.62934e-05	0.000543203
SYS1	12.905	-1.06278	0.257367	-4.12944	3.63645e-05	0.00054323
RP4-775C13.1	2.08951	-3.55888	0.861967	-4.12878	3.64688e-05	0.000544487
CTAGE7P	3.37346	-3.11323	0.754176	-4.12799	3.65948e-05	0.000544654
FOXK1	46.9382	-0.874895	0.211937	-4.12808	3.65802e-05	0.000544654
IL5RA	5.6771	-2.37757	0.575919	-4.12831	3.65444e-05	0.000544654
PAN3-AS1	2.25299	-2.94403	0.71311	-4.12843	3.65249e-05	0.000544654
SCN9A	10.6836	-1.14217	0.27667	-4.12828	3.65481e-05	0.000544654
TMEM116	9.81029	-1.71945	0.416539	-4.12795	3.66013e-05	0.000544654
CTA-243E7.2	3.62071	-2.43078	0.588904	-4.12763	3.66527e-05	0.000545118
ST8SIA3	7.57919	-5.62391	1.36268	-4.1271	3.67367e-05	0.000546066
TMEM97	6.34923	-1.81913	0.440851	-4.1264	3.68486e-05	0.000547428
FAM169B	2.53016	-4.34873	1.05413	-4.12544	3.70029e-05	0.000549417
RNF213	676.899	0.64425	0.156173	4.12524	3.70342e-05	0.000549579
HCG22	2.57568	-4.734	1.14765	-4.12495	3.70813e-05	0.000549975
ABCG4	2.6777	-3.8358	0.929987	-4.12458	3.7142e-05	0.000550269
NRIP3	3.51591	-3.11841	0.75605	-4.12461	3.71361e-05	0.000550269
AC004540.5	2.14647	-3.13815	0.760953	-4.12397	3.7239e-05	0.000551103
ART4	4.68985	-2.24558	0.544569	-4.12359	3.73005e-05	0.000551103
CENPCP1	2.72797	-3.61892	0.877587	-4.12371	3.72814e-05	0.000551103
FAM205A	2.21092	-2.8517	0.691521	-4.12381	3.72656e-05	0.000551103
NPHP3-AS1	2.3704	-4.2933	1.04115	-4.12362	3.72959e-05	0.000551103
ZSCAN20	8.75184	-1.7671	0.428569	-4.12326	3.73541e-05	0.000551592
DAPK2	19.4753	-1.38997	0.337214	-4.12193	3.75714e-05	0.000554496
AMMECR1L	17.2701	-0.893745	0.216847	-4.12155	3.76333e-05	0.000554734
CLLU1	3.26837	-4.71894	1.14497	-4.12145	3.76492e-05	0.000554734
SDK2	14.2773	-1.18373	0.287196	-4.12169	3.76105e-05	0.000554734
MCM3AP-AS1	9.74899	-1.61456	0.391789	-4.121	3.77239e-05	0.000555531
NARFL	9.68052	-1.64706	0.399769	-4.12004	3.78813e-05	0.000557544
KCNH5	4.55548	-5.04949	1.22572	-4.11962	3.79495e-05	0.000557938
ZDHHC24	7.31949	-1.2527	0.304075	-4.1197	3.79361e-05	0.000557938
NUDCD2	12.566	-1.49172	0.362148	-4.11911	3.80345e-05	0.000558884
CDH15	2.50482	-4.35579	1.05764	-4.11842	3.81482e-05	0.000559943
VWA5B1	3.3882	-3.43011	0.832854	-4.1185	3.81349e-05	0.000559943
C3orf36	2.59898	-2.51714	0.611294	-4.11773	3.8263e-05	0.000561322
PCNXL2	21.6078	-1.58053	0.383878	-4.11728	3.83377e-05	0.000562112
LRRC7	3.7859	-3.86702	0.939298	-4.11692	3.83965e-05	0.000562669
ZFYVE28	11.9245	-1.36597	0.33184	-4.11637	3.84889e-05	0.000563717
MYO16	5.06458	-1.84845	0.449109	-4.1158	3.85833e-05	0.000564492
RP11-76E16.2	2.55346	-4.58527	1.11407	-4.1158	3.85838e-05	0.000564492
PLAG1	7.34218	-1.89047	0.4594	-4.11508	3.87048e-05	0.000565955
ALAS2	11.5107	-2.95402	0.717931	-4.11463	3.87803e-05	0.000566752
ZNF200	11.765	-1.71282	0.416471	-4.1127	3.91062e-05	0.000571204
SFXN2	7.52698	-1.90139	0.462338	-4.11256	3.91291e-05	0.00057123
TCAP	1.89673	-2.81422	0.684463	-4.11158	3.92962e-05	0.000573359
DDX51	9.27716	-1.42507	0.346657	-4.11088	3.9416e-05	0.000574795
RP11-16P20.4	2.59405	-3.55588	0.865129	-4.11023	3.95261e-05	0.000576089
MFHAS1	25.9171	-0.819941	0.1995	-4.10997	3.95709e-05	0.000576154
SPATA1	2.89301	-2.42559	0.590174	-4.10996	3.95733e-05	0.000576154
DHX34	12.8658	-1.04271	0.253752	-4.10917	3.97083e-05	0.000577449
GJB4	2.33457	-4.63211	1.12726	-4.10916	3.97096e-05	0.000577449
JAKMIP3	2.80409	-3.78106	0.920204	-4.10894	3.9748e-05	0.000577449
RNPEPL1	17.6411	-0.922929	0.224608	-4.10906	3.97273e-05	0.000577449
RP1-274L7.4	3.50637	-5.32733	1.2966	-4.10868	3.97925e-05	0.000577785
C20orf202	1.92557	-4.13405	1.00624	-4.10842	3.98373e-05	0.000578124
LINC01410	2.53734	-2.58357	0.628906	-4.10803	3.99042e-05	0.000578783
RP11-598F7.4	4.17974	-4.95978	1.20749	-4.10752	3.99929e-05	0.000579757
SPATA3-AS1	3.05275	-4.8392	1.17833	-4.10684	4.01117e-05	0.000581166
CXCL11	5.57385	2.45723	0.598356	4.10664	4.01457e-05	0.000581227
RP11-572O17.1	1.23385	-3.08128	0.75033	-4.10656	4.0159e-05	0.000581227
RP11-197N18.8	9.91392	-1.41599	0.344843	-4.10619	4.0224e-05	0.000581856
LINC01559	4.00886	-5.46135	1.33013	-4.10587	4.0279e-05	0.000582338
GRM1	5.07393	-5.70127	1.38868	-4.10554	4.03376e-05	0.000582873
AP000708.1	1.53135	-3.69843	0.900886	-4.10532	4.03751e-05	0.000583103
KIR2DS4	3.78466	-4.95827	1.20784	-4.10507	4.04184e-05	0.000583178
TMEM262	3.0142	-2.83212	0.689913	-4.10504	4.04237e-05	0.000583178
HSD11B1	28.8168	1.28901	0.314052	4.10445	4.05271e-05	0.000584028
TCHHL1	2.9625	-4.97023	1.21097	-4.10434	4.05476e-05	0.000584028
ZNF534	1.59358	-3.82643	0.932282	-4.10437	4.05411e-05	0.000584028
EFCAB5	3.21113	-3.01195	0.73398	-4.10358	4.068e-05	0.000585623
RP11-1114A5.4	5.30826	-1.43794	0.350423	-4.10345	4.07029e-05	0.00058564
CST3	76.4226	0.632283	0.154114	4.10271	4.08346e-05	0.000587076
CTC-203F4.2	2.00068	-3.131	0.763182	-4.10256	4.08606e-05	0.000587076
LRRC36	2.32581	-2.66775	0.650292	-4.10239	4.08899e-05	0.000587076
SSTR3	2.96488	-4.18947	1.0212	-4.10251	4.08684e-05	0.000587076
THRB-AS1	2.66202	-3.53851	0.862835	-4.10103	4.11322e-05	0.000590241
SVOP	3.83151	-5.01345	1.22257	-4.10074	4.11839e-05	0.000590668
C10orf25	3.4166	-3.06378	0.747203	-4.10034	4.12552e-05	0.000591376
LINC01550	4.88305	-2.36907	0.577801	-4.10016	4.12872e-05	0.00059152
KCNC3	6.83385	-1.68689	0.411445	-4.09993	4.13282e-05	0.000591792
CCDC171	10.3928	-1.7131	0.41787	-4.09961	4.13853e-05	0.000592296
AC005224.2	1.57069	-3.7285	0.909813	-4.0981	4.1656e-05	0.000595537
FAM160A1	9.59585	-1.29354	0.31564	-4.09816	4.16451e-05	0.000595537
ST3GAL4-AS1	4.04207	-1.95403	0.476978	-4.0967	4.19089e-05	0.000598834
PCSK9	3.63877	-2.42853	0.592865	-4.09627	4.19859e-05	0.000599617
APOM	2.63866	-3.30178	0.806339	-4.09477	4.22582e-05	0.000603036
CTC-558O2.1	2.02314	-4.1141	1.00475	-4.09467	4.22775e-05	0.000603036
RP11-21L23.2	3.91227	-3.38434	0.826539	-4.09459	4.22924e-05	0.000603036
VEPH1	16.6186	-1.20484	0.294291	-4.09405	4.23896e-05	0.000604102
SIRPB1	10.6428	-1.4535	0.355049	-4.0938	4.24368e-05	0.000604456
ZNF605	20.8945	-1.06348	0.259825	-4.09305	4.25728e-05	0.000606073
SCML4	6.98038	-2.09814	0.512737	-4.09205	4.27585e-05	0.000608074
ZNF385D	8.06301	-1.9439	0.475041	-4.09206	4.27552e-05	0.000608074
CCDC85C	23.0387	-1.16207	0.284002	-4.09178	4.28083e-05	0.000608139
PCDHGA8	4.07122	-1.91744	0.468606	-4.09179	4.28053e-05	0.000608139
CHST4	2.03964	-3.74972	0.916575	-4.09101	4.2949e-05	0.000609546
CNTNAP3	3.89661	-2.75122	0.672506	-4.091	4.29525e-05	0.000609546
KCNJ14	3.86328	-2.85399	0.697775	-4.09013	4.31136e-05	0.000610867
RP11-503N18.1	2.28045	-3.93817	0.962827	-4.09022	4.30972e-05	0.000610867
THOP1	8.75137	-1.46093	0.357167	-4.09033	4.30757e-05	0.000610867
NUTM1	2.68648	-5.11352	1.25028	-4.0899	4.31557e-05	0.000611142
GIMAP7	40.6473	0.94487	0.23106	4.08929	4.32704e-05	0.000612445
YIPF4	34.3398	-0.640784	0.156712	-4.08892	4.33381e-05	0.00061308
CTRC	2.97313	-4.64302	1.13573	-4.08815	4.34827e-05	0.000614804
DNAJC1	23.2156	0.570608	0.139602	4.0874	4.36241e-05	0.000616156
SLC25A25-AS1	6.62372	-1.53811	0.376299	-4.08747	4.36096e-05	0.000616156
KANK4	5.94117	-1.90509	0.466306	-4.08549	4.39841e-05	0.000620915
MAB21L1	3.37519	-3.42221	0.837708	-4.0852	4.40388e-05	0.000621361
KRTCAP2	6.51485	-1.59214	0.389763	-4.08489	4.40974e-05	0.000621863
E2F5	8.01056	-1.93034	0.472647	-4.0841	4.42487e-05	0.000623266
ESCO2	4.11467	-2.73082	0.668649	-4.08409	4.42498e-05	0.000623266
PCDH20	4.71101	-2.22442	0.544667	-4.084	4.42662e-05	0.000623266
SRRM2-AS1	3.78683	-3.6714	0.899168	-4.08311	4.44377e-05	0.000625353
ALOX12-AS1	4.3233	-1.75395	0.42959	-4.08284	4.44884e-05	0.00062574
AP000711.1	1.73072	-3.6328	0.889852	-4.08247	4.45589e-05	0.000626405
RP11-696N14.1	5.77289	-2.00631	0.491552	-4.08157	4.47318e-05	0.000628507
CTD-2591A1.1	2.19635	-4.16086	1.01949	-4.08133	4.47785e-05	0.000628836
GRAMD1C	3.9779	-1.57552	0.386045	-4.08117	4.48094e-05	0.000628942
LINC01341	2.51827	-2.9672	0.727096	-4.08089	4.48627e-05	0.000629363
KB-1125A3.12	4.62537	-3.10179	0.760121	-4.08065	4.49102e-05	0.000629469
SERAC1	10.4166	-1.48648	0.364278	-4.08061	4.4917e-05	0.000629469
CABYR	2.99644	-2.88408	0.706886	-4.07998	4.50401e-05	0.000630551
PDGFRA	153.923	0.951116	0.233118	4.07997	4.5041e-05	0.000630551
RASGEF1A	3.4135	-2.74048	0.671752	-4.0796	4.51136e-05	0.000631239
EIF3EP1	1.34808	-2.97974	0.730504	-4.07901	4.5227e-05	0.000632497
FGF5	1.88279	-4.58199	1.12339	-4.07872	4.5285e-05	0.000632765
IQCH-AS1	4.33445	-1.99482	0.489113	-4.07845	4.5337e-05	0.000632765
PDZRN4	2.46064	-2.77584	0.680614	-4.07843	4.53401e-05	0.000632765
RP11-907D1.3	3.02432	-4.9328	1.20946	-4.07852	4.53226e-05	0.000632765
CRACR2B	7.48807	-1.65593	0.406048	-4.07817	4.53912e-05	0.000633043
MUC7	2.76227	-4.4021	1.07945	-4.07809	4.5407e-05	0.000633043
GYPE	1.50212	-3.28475	0.805501	-4.07789	4.54461e-05	0.000633261
DLX6-AS1	7.76971	-4.75758	1.16719	-4.07609	4.57989e-05	0.000636725
LDLRAD4	20.6004	-1.40835	0.345536	-4.07585	4.58473e-05	0.000636725
PHKG1	2.5627	-2.59686	0.637144	-4.07578	4.58601e-05	0.000636725
PROSER2-AS1	2.03387	-3.22754	0.791777	-4.07633	4.5753e-05	0.000636725
RP11-17A4.2	1.85527	-4.13515	1.01456	-4.07582	4.58516e-05	0.000636725
SLFNL1-AS1	4.28833	-1.91404	0.469602	-4.07587	4.5842e-05	0.000636725
SOGA1	54.0884	-0.682052	0.167325	-4.0762	4.57773e-05	0.000636725
GPR153	5.74118	-1.47119	0.361007	-4.07524	4.59668e-05	0.000637356
MST1L	2.82956	-3.02306	0.741842	-4.07507	4.60011e-05	0.000637356
NLN	13.1549	-1.21637	0.298499	-4.07495	4.60238e-05	0.000637356
PROCA1	4.42362	-2.1172	0.519549	-4.07507	4.60012e-05	0.000637356
TUBB3	6.71227	-1.78503	0.43802	-4.07523	4.59697e-05	0.000637356
PCDHB14	4.76592	-2.34715	0.576065	-4.07445	4.61233e-05	0.000638407
PCDHA3	2.22942	-3.7188	0.912836	-4.0739	4.62332e-05	0.000639599
ENTPD1-AS1	12.0888	-1.68745	0.41426	-4.07341	4.63296e-05	0.000640603
C22orf29	12.0207	-1.2033	0.295424	-4.07314	4.63825e-05	0.000640844
TMEM147-AS1	4.33124	-2.23041	0.547598	-4.07308	4.63945e-05	0.000640844
NHLH2	5.98243	-4.91221	1.20614	-4.07267	4.64775e-05	0.000641661
FDXR	5.92934	-1.9753	0.485054	-4.07234	4.65425e-05	0.000642229
ASPG	3.56532	-3.12735	0.768023	-4.07195	4.66218e-05	0.000642995
TINCR	2.36565	-3.76584	0.924969	-4.07131	4.67494e-05	0.000644425
RP11-373N22.3	2.31723	-3.22102	0.791473	-4.06965	4.70833e-05	0.000648415
TUB	7.9343	-1.4823	0.364235	-4.06963	4.7087e-05	0.000648415
IGF2BP1	3.8199	-3.77996	0.928948	-4.06908	4.71995e-05	0.000649632
SLFN5	112.407	0.670939	0.164896	4.06886	4.72428e-05	0.000649896
C2orf91	3.67212	-3.87212	0.951819	-4.06812	4.73934e-05	0.000651303
NF2	25.3894	-0.816366	0.20067	-4.06821	4.73764e-05	0.000651303
LINC00176	4.10014	-3.80965	0.936532	-4.06783	4.74534e-05	0.000651794
RP11-1016B18.1	1.97565	-4.07131	1.00095	-4.06743	4.75351e-05	0.000652585
SLC12A5	3.85162	-3.81458	0.937985	-4.06678	4.7667e-05	0.000654062
RP11-86H7.7	1.55096	-3.87535	0.953016	-4.0664	4.77446e-05	0.000654794
SPRED3	5.38389	-1.98026	0.48702	-4.06607	4.78127e-05	0.000655303
UCK2	12.423	-1.4962	0.367981	-4.06598	4.78304e-05	0.000655303
LGI1	2.95222	-4.64138	1.14159	-4.06571	4.78862e-05	0.000655514
PIANP	3.15368	-3.30161	0.812071	-4.06567	4.78944e-05	0.000655514
SHISA9	6.93626	-4.30662	1.0593	-4.06552	4.79245e-05	0.000655592
FBXL20	34.2859	-0.775755	0.190824	-4.06529	4.79724e-05	0.000655824
RP11-717D12.1	1.6459	-3.70461	0.911298	-4.06521	4.79901e-05	0.000655824
RP11-539I5.1	5.59601	-1.77652	0.437165	-4.06373	4.82939e-05	0.000659641
KRBA1	6.38649	-1.93903	0.477174	-4.06358	4.83266e-05	0.000659754
PSTK	3.89392	-2.34979	0.578299	-4.06328	4.83878e-05	0.000659813
TENM3	10.9633	-1.70625	0.419925	-4.06322	4.83994e-05	0.000659813
TMEM74	2.55532	-4.46504	1.0989	-4.0632	4.84044e-05	0.000659813
CTD-2206N4.4	1.68221	-3.55602	0.875261	-4.06282	4.84839e-05	0.000660562
CNGA4	1.5335	-3.2517	0.800403	-4.06259	4.85322e-05	0.000660886
PLXDC1	5.86379	-2.04762	0.504069	-4.06218	4.8616e-05	0.000661694
CSPG5	3.77462	-2.36845	0.583074	-4.06201	4.86515e-05	0.000661717
RP11-473M20.5	2.70164	-3.22525	0.794018	-4.06194	4.86668e-05	0.000661717
NRDE2	17.7104	-1.06068	0.261154	-4.06151	4.87565e-05	0.000662361
TRIM10	2.08329	-3.39974	0.837071	-4.06148	4.87634e-05	0.000662361
FRMPD2	3.20515	-3.29335	0.810959	-4.06106	4.8851e-05	0.000662883
REEP1	3.54824	-2.45239	0.603866	-4.06115	4.88309e-05	0.000662883
POLR3E	22.916	-0.800934	0.197245	-4.0606	4.89472e-05	0.000663186
RP11-262H14.3	2.99846	-3.7939	0.934293	-4.06072	4.89216e-05	0.000663186
SLC6A11	3.26488	-4.59982	1.13276	-4.06071	4.8923e-05	0.000663186
ALDH5A1	8.27534	-1.59579	0.393023	-4.06031	4.90082e-05	0.000663679
ZNF629	14.8639	-0.990022	0.243838	-4.06017	4.90377e-05	0.000663746
IPO7P2	2.44455	-3.98019	0.980616	-4.05887	4.93115e-05	0.000667116
RP11-393I2.4	2.39249	-2.79292	0.688304	-4.05768	4.9563e-05	0.000670182
B3GALT6	6.83608	-1.84001	0.4535	-4.05735	4.96321e-05	0.00067078
DUX4L26	24.1009	-4.58232	1.12965	-4.05642	4.98317e-05	0.00067314
RP11-230F18.5	6.42765	-1.68153	0.414575	-4.05602	4.99154e-05	0.000673933
LPAL2	2.98365	-4.10573	1.01229	-4.0559	4.99412e-05	0.000673943
CTB-95D12.1	2.37892	-4.6983	1.15847	-4.05563	5.00003e-05	0.000674403
B4GALT7	7.65541	-1.46017	0.360253	-4.05319	5.05243e-05	0.000680856
[truncated: 24,950 more rows]

## Sheet: 5e
LRRC15 expression
	A549			A549-ACE2			Calu-3
Mock	0.463529	1.4763	2.11636	0.508854	0	0	2.52165	0.727827	0
SARS-CoV-2	1.00601	4.59402	1.29552	4.73206	8.18625	0	0.602425	0	1.7915

## Sheet: S5a
	LRRC15+ %	ACE2+ %
Adventitial Fibroblast	0	0.718133
Airway Smooth Muscle	0	0
Alveolar Epithelial Type 1	0	0.102881
Alveolar Epithelial Type 2	0	1.46827
Alveolar Fibroblast	0.308642	0.0771605
Artery	0	0
B	0	0
Basal	0	1.14679
Basophil/Mast 1	0	0
Basophil/Mast 2	0	0
Bronchial Vessel 1	0	0
Bronchial Vessel 2	0	0
Capillary	0	0
Capillary Aerocyte	0	0.0919118
Capillary Intermediate 1	0	0
Capillary Intermediate 2	0	0
CD4+ Memory/Effector T	0	0
CD4+ Naive T	0	0
CD8+ Memory/Effector T	0	0
CD8+ Naive T	0	0
Ciliated	0	1.81681
Classical Monocyte	0.0481464	0
Club	0	0.859291
Differentiating Basal	0	1.50943
EREG+ Dendritic	0	0
Fibromyocyte	0	0
Goblet	0	3.14465
IGSF21+ Dendritic	0	0
Intermediate Monocyte	0	0
Ionocyte	0	0
Lipofibroblast	0	0
Lymphatic	3.85439	0
Macrophage	0	0
Mesothelial	0	0
Mucous	0	4.68432
Myeloid Dendritic Type 1	0	0
Myeloid Dendritic Type 2	0	0
Myofibroblast	0.806452	0
Natural Killer	0	0
Natural Killer T	0	0
Neuroendocrine	0	0
Nonclassical Monocyte	0	0
OLR1+ Classical Monocyte	0	0
Pericyte	0	0.435323
Plasma	0	0
Plasmacytoid Dendritic	0	0
Platelet/Megakaryocyte	0	0
Proliferating Basal	0	4.25532
Proliferating Macrophage	0	0
Proliferating NK/T	0	0
Proximal Basal	0	3.82166
Proximal Ciliated	0	2.27273
Serous	0	0
Signaling Alveolar Epithelial Type 2	0	0.44843
TREM2+ Dendritic	0	0
Vascular Smooth Muscle	0.21322	0.21322
Vein	0	0

## Sheet: S5b
	LRRC15+ %	ACE2+ %
Alveolar_Type1	0	0.39267
Alveolar_Type2	0	1.68948
B_cells	0	0
Blood_vessel	0	0.074239
Ciliated	0.214592	0.429185
DC_1	0	0
DC_2	0	0
DC_activated	0	0
DC_Monocyte_Dividing	1.23967	0
DC_plasmacytoid	0	0
Fibroblast	4.45502	0.281142
Lymph_vessel	10.3858	0
Macrophage_Dividing	0	0
Macrophage_MARCOneg	0	0
Macrophage_MARCOpos	0.0443262	0
Mast_cells	0	0
Monocyte	0.0329652	0
Muscle_cells	0.11919	0.11919
NK	0.0287963	0
NK_Dividing	0	0
Plasma_cells	0	0.348432
T_CD4	0.0277354	0
T_CD8_CytT	0	0.0173762
T_cells_Dividing	0	0
T_regulatory	0	0

## Sheet: S5e-f
Gene	SpearmanR	Pvalue	adjp
LRRC15	1	0	0
SOX4	0.528007	8.29082e-43	2.18695e-38
FRMD6	0.508543	2.42985e-39	4.27296e-35
FAP	0.499115	9.68547e-38	1.27742e-33
AC007750.5	0.494338	6.00206e-37	6.33289e-33
RP11-506B6.6	0.489908	3.17481e-36	2.79151e-32
ENAH	0.488274	5.83395e-36	4.3968e-32
PRRX1	0.48154	6.91638e-35	4.56101e-31
CD200	0.480752	9.20453e-35	5.39549e-31
MARCKSL1	0.477103	3.42464e-34	1.8067e-30
MAOA	-0.475647	5.75907e-34	2.76205e-30
SEPT6	0.474138	9.84385e-34	4.32769e-30
HIC1	0.473298	1.32507e-33	4.99323e-30
MDFI	0.473468	1.24775e-33	4.99323e-30
ARSI	0.472704	1.63426e-33	5.38858e-30
SLC16A2	0.472721	1.62429e-33	5.38858e-30
IRS2	-0.468965	6.06148e-33	1.88106e-29
GXYLT2	0.468604	6.87196e-33	2.0141e-29
AFAP1	0.466889	1.24605e-32	3.45981e-29
DUOX1	-0.465873	1.77027e-32	4.66963e-29
MAP3K7CL	0.464572	2.76956e-32	6.95766e-29
VCAM1	0.464135	3.21725e-32	7.71497e-29
NUDT16	-0.463384	4.1608e-32	9.54379e-29
MXRA5	0.462747	5.17304e-32	1.13712e-28
CIB2	0.462523	5.58407e-32	1.17837e-28
RP1-79C4.4	0.46217	6.29769e-32	1.27785e-28
TGFB3	0.462004	6.66337e-32	1.30197e-28
AFAP1L2	0.458922	1.89271e-31	3.56613e-28
MIR100HG	0.457577	2.97547e-31	5.4129e-28
DUOXA1	-0.456023	5.00457e-31	8.8007e-28
SMARCA1	0.455139	6.7204e-31	1.14368e-27
SYNJ2	0.454475	8.38017e-31	1.38158e-27
TIMP4	-0.454054	9.63698e-31	1.54063e-27
ECHDC3	-0.453409	1.19311e-30	1.85128e-27
FSCN1	0.453193	1.28148e-30	1.88645e-27
LUM	0.453179	1.28729e-30	1.88645e-27
HGF	0.452562	1.57873e-30	2.25102e-27
OLAH	-0.451972	1.91742e-30	2.66198e-27
PNMT	-0.451664	2.12183e-30	2.87024e-27
KLF15	-0.450708	2.90515e-30	3.8316e-27
ADAM19	0.448458	6.05994e-30	7.79751e-27
LOXL2	0.447817	7.4635e-30	9.37487e-27
CASC15	0.447673	7.82156e-30	9.59615e-27
DACT1	0.447304	8.8171e-30	1.05717e-26
TVP23A	0.446931	9.94815e-30	1.16628e-26
RP1-193H18.3	-0.444724	2.02814e-29	2.32601e-26
BCAR1	0.442948	3.58395e-29	4.02286e-26
SORT1	-0.441773	5.21299e-29	5.72951e-26
VASH2	0.440864	6.9608e-29	7.49437e-26
CXCL12	0.43998	9.21106e-29	9.71878e-26
CILP2	0.439364	1.11905e-28	1.15758e-25
AC098614.2	0.439117	1.20992e-28	1.22751e-25
HSPA12A	0.438832	1.32393e-28	1.31784e-25
ADGRA2	0.437568	1.96997e-28	1.92459e-25
CNTNAP1	0.437184	2.22287e-28	2.0941e-25
RP11-1099M24.9	-0.437224	2.19466e-28	2.0941e-25
RGS4	0.436383	2.85616e-28	2.64351e-25
LAMP5	0.436316	2.9166e-28	2.6529e-25
ADAMTS7	0.435869	3.35342e-28	2.99852e-25
DBN1	0.435582	3.66805e-28	3.10679e-25
EGFL6	0.435642	3.60041e-28	3.10679e-25
TFCP2L1	-0.435545	3.71006e-28	3.10679e-25
TMEM176B	0.435627	3.61686e-28	3.10679e-25
MCCC1	-0.434229	5.58909e-28	4.60716e-25
MIR4435-2HG	0.434089	5.83616e-28	4.7368e-25
CTNNAL1	0.432932	8.35112e-28	6.67533e-25
COL26A1	0.432565	9.35477e-28	7.36598e-25
KCNJ11	-0.432016	1.10825e-27	8.59804e-25
ADAM12	0.431482	1.30641e-27	9.98856e-25
RP1-142L7.9	0.431105	1.4668e-27	1.10547e-24
RP11-274H2.5	0.430915	1.55492e-27	1.15537e-24
TSHZ3	0.43057	1.72878e-27	1.26672e-24
ARL4C	0.429728	2.23714e-27	1.61675e-24
APOL1	0.429615	2.31566e-27	1.62887e-24
RPS6KA2	-0.429633	2.30285e-27	1.62887e-24
SLIT3	0.429555	2.35881e-27	1.63739e-24
SERPINB9	0.429458	2.42998e-27	1.66489e-24
TEX41	0.429365	2.49997e-27	1.69088e-24
TMEM233	0.429007	2.78882e-27	1.86237e-24
LRFN5	0.428863	2.9136e-27	1.92137e-24
PCYT2	-0.428339	3.41845e-27	2.22646e-24
IL32	0.426992	5.14563e-27	3.31052e-24
PLOD2	0.426834	5.39846e-27	3.39049e-24
PRTFDC1	0.426867	5.34534e-27	3.39049e-24
PFKFB2	-0.42666	5.68998e-27	3.53154e-24
PRODH	-0.426507	5.96054e-27	3.65645e-24
MEX3A	0.426397	6.16222e-27	3.73671e-24
TMEM53	-0.425853	7.26421e-27	4.3549e-24
GBP1	0.425733	7.53216e-27	4.46479e-24
MDK	0.425214	8.80716e-27	5.16256e-24
HMGN1P3	0.424926	9.60553e-27	5.56868e-24
C1orf54	0.424748	1.01346e-26	5.81151e-24
MSC	0.424679	1.03453e-26	5.86855e-24
HDC	0.424598	1.06011e-26	5.94967e-24
FMO5	-0.424286	1.16439e-26	6.46614e-24
RUBCNL	0.424221	1.1872e-26	6.52416e-24
LTBP2	0.423884	1.31382e-26	7.14556e-24
IL33	0.423597	1.43185e-26	7.70803e-24
NUDT16P1	-0.422811	1.81113e-26	9.65132e-24
CRABP2	0.422657	1.89647e-26	1.0005e-23
RFLNA	0.421864	2.40263e-26	1.25498e-23
NREP	0.421615	2.58794e-26	1.33852e-23
TMEM176A	0.421578	2.61618e-26	1.33999e-23
ALOX15B	-0.421374	2.78036e-26	1.41039e-23
DCXR	-0.42093	3.17225e-26	1.59386e-23
SLC25A18	-0.420818	3.27984e-26	1.63237e-23
ANK2	0.420688	3.40826e-26	1.68043e-23
LOXL1	0.419815	4.41472e-26	2.15651e-23
CNR1	-0.419748	4.50375e-26	2.17981e-23
GNG2	0.419581	4.73201e-26	2.26947e-23
AZIN2	0.41934	5.08023e-26	2.41453e-23
HAPLN3	0.419228	5.25219e-26	2.47397e-23
PIP5K1B	-0.418652	6.22429e-26	2.90592e-23
SLPI	-0.418049	7.43305e-26	3.43981e-23
ERFE	0.417797	8.00468e-26	3.64047e-23
SYTL2	0.417804	7.98953e-26	3.64047e-23
OAZ2	0.417575	8.54401e-26	3.85254e-23
AEBP1	0.416569	1.14747e-25	5.13018e-23
GBP1P1	0.416508	1.16814e-25	5.17868e-23
EFEMP2	0.416387	1.21025e-25	5.32067e-23
NCS1	0.416207	1.27579e-25	5.56246e-23
MRC2	0.415935	1.38137e-25	5.97342e-23
CLIP2	0.415482	1.57673e-25	6.70822e-23
EXT1	0.415484	1.57558e-25	6.70822e-23
AKAP1	-0.415062	1.78164e-25	7.51938e-23
CTD-2382E5.6	0.414779	1.9345e-25	8.0997e-23
CCDC102B	0.414562	2.0605e-25	8.55937e-23
PGC	-0.414525	2.08309e-25	8.58557e-23
ICA1	-0.414312	2.21598e-25	9.06251e-23
DCLK2	0.414108	2.35131e-25	9.542e-23
AC090616.2	-0.413964	2.4519e-25	9.81067e-23
TIAF1	0.41396	2.45471e-25	9.81067e-23
CCDC150P1	0.413789	2.57912e-25	1.02304e-22
ANTXR1	0.413519	2.78959e-25	1.09826e-22
ETV7	0.412835	3.39972e-25	1.32856e-22
RP13-735L24.1	0.412785	3.44888e-25	1.33786e-22
C9orf3	0.412666	3.56942e-25	1.37451e-22
MAP3K14	0.41253	3.71262e-25	1.4193e-22
MAP4K4	0.412314	3.95112e-25	1.49961e-22
SLC16A1-AS1	0.412277	3.99449e-25	1.50524e-22
CCT8P1	-0.412061	4.25108e-25	1.59057e-22
SSC5D	0.411749	4.65054e-25	1.72777e-22
GTF2F2P1	0.411568	4.89968e-25	1.80761e-22
STAMBPL1	0.41149	5.00996e-25	1.83546e-22
GALNT16	0.411441	5.08207e-25	1.84903e-22
COL14A1	0.411165	5.5011e-25	1.98442e-22
KERA	0.41113	5.55647e-25	1.98442e-22
RP11-399O19.9	0.411124	5.56703e-25	1.98442e-22
PLIN5	-0.411019	5.73663e-25	2.03115e-22
TRO	0.410177	7.30457e-25	2.56907e-22
SHISA3	0.410112	7.44062e-25	2.59958e-22
ADAMTS14	0.40996	7.7721e-25	2.69753e-22
SLC22A17	0.409803	8.12999e-25	2.80331e-22
LIF	0.408879	1.05849e-24	3.62609e-22
PIK3C2B	0.408622	1.13892e-24	3.87646e-22
CHSY1	0.408472	1.18864e-24	4.01975e-22
GEM	0.408009	1.35623e-24	4.55726e-22
ALDH1L1	-0.407959	1.37538e-24	4.57239e-22
CREM	0.407953	1.37806e-24	4.57239e-22
NFKB2	0.4076	1.52314e-24	5.02118e-22
PML	0.407579	1.53236e-24	5.02118e-22
CTB-55O6.4	-0.407545	1.54723e-24	5.03863e-22
ACADL	-0.407025	1.79303e-24	5.80327e-22
BHLHE40-AS1	0.406465	2.10137e-24	6.75976e-22
LZTS1	0.406374	2.15597e-24	6.89336e-22
S100A16	0.406197	2.26696e-24	7.20455e-22
SFTPB	-0.406029	2.37701e-24	7.50908e-22
ADA	0.405721	2.5928e-24	8.04623e-22
ROBO3	0.405727	2.5884e-24	8.04623e-22
SPHK1	0.405755	2.56768e-24	8.04623e-22
CTD-2651B20.1	-0.405689	2.6165e-24	8.07227e-22
SUB1	0.405636	2.65553e-24	8.14506e-22
SMAD3	0.405567	2.70798e-24	8.25793e-22
IL1R2	-0.405277	2.93814e-24	8.90832e-22
HELB	0.404966	3.20773e-24	9.67011e-22
LAMA4	0.40487	3.29514e-24	9.87719e-22
ADD2	0.404509	3.64732e-24	1.081e-21
CDH11	0.404513	3.64355e-24	1.081e-21
PEA15	0.404369	3.79337e-24	1.11801e-21
MFAP4	0.404191	3.9875e-24	1.16869e-21
ZBTB32	0.403585	4.72631e-24	1.37757e-21
C9orf152	-0.4035	4.84041e-24	1.40308e-21
PMEPA1	0.403365	5.02645e-24	1.44905e-21
RP11-638I2.9	0.403222	5.23204e-24	1.50012e-21
MPST	-0.403061	5.47331e-24	1.56081e-21
VSIG4	-0.402948	5.64929e-24	1.60233e-21
RP11-542B15.1	0.402902	5.72201e-24	1.61428e-21
ITM2C	0.402744	5.98037e-24	1.67819e-21
ZNF385B	-0.402602	6.22157e-24	1.73664e-21
CLEC4E	-0.402502	6.39886e-24	1.77673e-21
HNRNPM	0.402454	6.48544e-24	1.79134e-21
NCAM2	0.402429	6.53012e-24	1.79429e-21
SEPT8	0.40226	6.84625e-24	1.8714e-21
GDF11	0.40204	7.27883e-24	1.96924e-21
SCARA3	0.402052	7.25494e-24	1.96924e-21
MFAP2	0.4019	7.56808e-24	2.02671e-21
SHMT1	-0.401909	7.54775e-24	2.02671e-21
RP11-297A16.4	-0.401818	7.74309e-24	2.0631e-21
FAM110B	0.40179	7.80382e-24	2.06884e-21
GBP3	0.40157	8.29492e-24	2.18803e-21
TCF7	0.401541	8.36231e-24	2.19484e-21
RHOBTB2	-0.401331	8.86508e-24	2.31528e-21
PROX1	0.40101	9.69261e-24	2.51893e-21
PIEZO2	0.400931	9.90726e-24	2.56209e-21
CYTOR	0.400898	9.99799e-24	2.57295e-21
FCHO2	-0.400821	1.0215e-23	2.61602e-21
LGALS1	0.400799	1.02781e-23	2.61948e-21
SEMA7A	0.400775	1.0346e-23	2.6241e-21
PRRX2	0.400626	1.07827e-23	2.72178e-21
RP11-324I22.3	0.400391	1.15095e-23	2.89141e-21
RHOJ	0.400348	1.16468e-23	2.91204e-21
NEFM	0.400227	1.20452e-23	2.98337e-21
TBXAS1	-0.400234	1.20208e-23	2.98337e-21
RGS3	0.399529	1.46099e-23	3.60169e-21
BGN	0.399487	1.47785e-23	3.6263e-21
TM7SF2	-0.398883	1.74602e-23	4.2645e-21
CBARP	0.39869	1.84124e-23	4.47632e-21
CD163	-0.398549	1.91439e-23	4.63281e-21
ZFP36L1	0.398447	1.96893e-23	4.74305e-21
TNFRSF18	0.398392	1.99886e-23	4.79327e-21
WFDC12	-0.398207	2.10339e-23	5.02111e-21
TLCD1	-0.398146	2.13873e-23	5.08247e-21
RASA3	0.398109	2.16089e-23	5.11211e-21
NCKAP5L	0.398021	2.21359e-23	5.2134e-21
ARHGAP17	0.397968	2.24629e-23	5.26689e-21
RAB40C	-0.397925	2.27254e-23	5.30486e-21
TACC2	-0.397812	2.34474e-23	5.4493e-21
HRH1	0.397681	2.43016e-23	5.62306e-21
GPR174	0.397636	2.46078e-23	5.64439e-21
SLCO4C1	-0.397648	2.45274e-23	5.64439e-21
PARD6G	0.397388	2.63376e-23	6.00356e-21
TRAF3IP2-AS1	0.397379	2.64013e-23	6.00356e-21
SH3GL1	0.397147	2.81382e-23	6.37107e-21
HAS2	0.396692	3.18706e-23	7.18533e-21
GPR176	0.396635	3.23748e-23	7.23713e-21
SAMD3	0.396647	3.22627e-23	7.23713e-21
SLC16A14	0.396508	3.35181e-23	7.46109e-21
CAPN5	0.396182	3.66416e-23	8.12211e-21
FMN1	-0.396074	3.77334e-23	8.32914e-21
IL7	0.395577	4.32133e-23	9.499e-21
COL16A1	0.395479	4.43912e-23	9.71743e-21
RP11-933H2.4	-0.395317	4.63848e-23	1.01119e-20
PLCXD2	0.395256	4.71678e-23	1.02403e-20
DYRK2	0.395082	4.94603e-23	1.0694e-20
FAM131B	0.394867	5.24293e-23	1.12896e-20
PEBP4	-0.394817	5.31505e-23	1.13984e-20
RARRES2	0.394796	5.34604e-23	1.14184e-20
RP11-552F3.9	0.394398	5.9556e-23	1.26691e-20
RPLP0P2	0.393871	6.87152e-23	1.45588e-20
LAG3	0.393734	7.13181e-23	1.50498e-20
PPARD	0.393709	7.17931e-23	1.50897e-20
LMO3	-0.393674	7.24778e-23	1.51732e-20
DPCR1	-0.393642	7.31181e-23	1.51867e-20
FAM162B	0.393653	7.28833e-23	1.51867e-20
GSTA4	-0.39359	7.41472e-23	1.534e-20
FN1	0.393569	7.45635e-23	1.53659e-20
MSX1	0.393389	7.82912e-23	1.60713e-20
PRR15L	-0.393024	8.64163e-23	1.76705e-20
FGF1	0.392872	9.00404e-23	1.83404e-20
ADRA1B	-0.39276	9.27966e-23	1.88292e-20
AC073410.1	0.392693	9.4499e-23	1.90282e-20
RNF165	0.392704	9.42199e-23	1.90282e-20
LANCL1-AS1	-0.392558	9.8004e-23	1.95952e-20
POLB	0.392556	9.80578e-23	1.95952e-20
SRSF12	0.392477	1.0017e-22	1.99417e-20
FBXW4P1	0.392346	1.03778e-22	2.05823e-20
NRXN2	0.392193	1.08138e-22	2.12531e-20
SEPT9	0.392185	1.08369e-22	2.12531e-20
TMEM200A	0.392201	1.07888e-22	2.12531e-20
RP11-525G13.2	0.392035	1.12821e-22	2.20443e-20
HSD17B4	-0.39199	1.14204e-22	2.22322e-20
SDC3	0.391929	1.1611e-22	2.2452e-20
VSNL1	0.391926	1.16184e-22	2.2452e-20
SERPINH1	0.391872	1.17893e-22	2.26991e-20
SSPN	0.39158	1.27548e-22	2.44689e-20
FAM69A	0.391487	1.30773e-22	2.49967e-20
BCAT1	-0.391363	1.35182e-22	2.57461e-20
MLPH	-0.391344	1.35867e-22	2.57835e-20
FRAS1	0.391144	1.43369e-22	2.71095e-20
DACT3	0.390976	1.49979e-22	2.82581e-20
RBP1	0.390947	1.51161e-22	2.83795e-20
ELK3	0.39086	1.54733e-22	2.89472e-20
RP11-352D13.6	-0.390717	1.6079e-22	2.9974e-20
DTX1	0.390696	1.61693e-22	3.00361e-20
PHLDB3	0.390505	1.70199e-22	3.14694e-20
TMEM132E	0.390496	1.70601e-22	3.14694e-20
TPM4	0.390385	1.7576e-22	3.2308e-20
CETP	0.390254	1.81999e-22	3.33387e-20
ASAH1	-0.390129	1.8822e-22	3.43589e-20
IER3	0.390051	1.92186e-22	3.49619e-20
GPR153	0.390021	1.93717e-22	3.51194e-20
RP11-642A1.2	0.389932	1.98418e-22	3.58484e-20
CTD-2376I4.1	-0.38983	2.03906e-22	3.67141e-20
TMEM164	-0.38978	2.06601e-22	3.7073e-20
FAM153C	-0.389762	2.07609e-22	3.71275e-20
CACNB3	0.389707	2.10713e-22	3.75553e-20
RASL10B	-0.389612	2.16098e-22	3.83854e-20
RP11-161M6.2	0.389285	2.35845e-22	4.17525e-20
PLA2G4F	-0.38917	2.43169e-22	4.29051e-20
GBP2	0.389142	2.44999e-22	4.30838e-20
LGI2	0.389122	2.46304e-22	4.31695e-20
SEMA4C	0.389057	2.50588e-22	4.3775e-20
LRRTM4	0.389025	2.52741e-22	4.40053e-20
TGIF2	0.388936	2.58807e-22	4.49133e-20
RNF122	0.388832	2.66093e-22	4.60262e-20
RPH3AL	-0.388699	2.75684e-22	4.75294e-20
BST2	0.388657	2.78748e-22	4.7901e-20
GUCY2D	-0.388186	3.16007e-22	5.41274e-20
RP5-1014D13.2	0.388172	3.17201e-22	5.41562e-20
RP11-752L20.3	0.388031	3.29287e-22	5.60383e-20
DERA	-0.387725	3.57135e-22	6.0582e-20
RBFOX2	0.387671	3.62303e-22	6.12616e-20
RP4-568C11.4	-0.387397	3.89574e-22	6.56624e-20
RP11-373D23.2	0.387329	3.96746e-22	6.66584e-20
CPN2	0.387297	4.00068e-22	6.70032e-20
COL6A2	0.38728	4.01859e-22	6.70901e-20
RP11-84A19.4	0.387038	4.28509e-22	7.13136e-20
TSLP	0.387021	4.30441e-22	7.141e-20
CBLN4	0.386916	4.42517e-22	7.31832e-20
STON2	0.386882	4.46582e-22	7.36246e-20
BCAT2	-0.386851	4.50198e-22	7.39896e-20
PTGS2	0.386836	4.52043e-22	7.40621e-20
SLCO1C1	0.386793	4.57225e-22	7.46791e-20
THY1	0.386659	4.73682e-22	7.71283e-20
INAFM1	0.386505	4.9335e-22	8.00837e-20
SLC22A3	-0.386284	5.22963e-22	8.46087e-20
TEAD2	0.386274	5.24434e-22	8.46087e-20
CCND2	0.386191	5.36075e-22	8.6223e-20
FASLG	0.386148	5.42102e-22	8.69275e-20
FEZ1	0.386112	5.47367e-22	8.75057e-20
STMN3	0.386049	5.5643e-22	8.86859e-20
EDNRA	0.38594	5.72656e-22	9.08188e-20
RP11-1094M14.8	0.385936	5.73256e-22	9.08188e-20
TCF15	0.3858	5.94281e-22	9.38679e-20
TRIM9	0.385676	6.13928e-22	9.66817e-20
CMTM3	0.385206	6.94931e-22	1.09113e-19
PCDHB15	0.385137	7.0757e-22	1.10767e-19
B3GNT8	-0.385108	7.13068e-22	1.11298e-19
ARTN	0.384842	7.64731e-22	1.19009e-19
HILPDA	0.384629	8.08734e-22	1.25487e-19
UGCG	0.384501	8.36345e-22	1.29391e-19
SLC27A3	-0.384431	8.51799e-22	1.31396e-19
C9orf47	0.384271	8.88205e-22	1.36613e-19
TESC	0.384248	8.93576e-22	1.37039e-19
ROBO1	0.384047	9.42135e-22	1.43651e-19
SRGAP1	0.384054	9.40246e-22	1.43651e-19
ZNF80	0.38358	1.0644e-21	1.61826e-19
PICK1	-0.383483	1.09188e-21	1.65527e-19
PTGIR	0.383197	1.17659e-21	1.77857e-19
FGFR1	0.383027	1.2301e-21	1.85415e-19
TRPS1	0.383006	1.2368e-21	1.85893e-19
LINC00632	0.382955	1.25331e-21	1.87574e-19
SOX8	0.38295	1.25509e-21	1.87574e-19
FAS	0.382908	1.26888e-21	1.89098e-19
COL4A2-AS2	0.382763	1.31771e-21	1.95823e-19
MEF2C	0.382629	1.36463e-21	2.01659e-19
RFTN1	0.382635	1.36271e-21	2.01659e-19
NR2F1-AS1	0.382383	1.45498e-21	2.14411e-19
PLD2	0.382332	1.47464e-21	2.16702e-19
RP5-1028K7.2	0.38231	1.48301e-21	2.17326e-19
TST	-0.382161	1.54167e-21	2.25297e-19
CEACAM4	-0.382126	1.55566e-21	2.26714e-19
CCL11	0.382107	1.56348e-21	2.27225e-19
KCTD20	0.382024	1.59743e-21	2.31522e-19
SLC31A2	-0.382007	1.60471e-21	2.3194e-19
TRBC1	0.381969	1.62044e-21	2.33573e-19
CXXC5	0.381851	1.6712e-21	2.40234e-19
PPFIA3	0.381786	1.69959e-21	2.43651e-19
IFI16	0.381708	1.73424e-21	2.47944e-19
ADGRB2	0.381563	1.80123e-21	2.56826e-19
RP1-172H20.4	-0.381361	1.89813e-21	2.69913e-19
OTULIN	0.381301	1.92795e-21	2.73417e-19
RP11-693N9.2	0.38127	1.94362e-21	2.749e-19
SH2D2A	0.381242	1.95767e-21	2.76147e-19
TMEM158	0.381159	2.00037e-21	2.81417e-19
NFKBIE	0.380949	2.11217e-21	2.96356e-19
IRF1	0.380927	2.12406e-21	2.97233e-19
SCN4B	0.380806	2.19196e-21	3.05924e-19
RET	0.380717	2.24284e-21	3.12199e-19
BMP2K	0.380621	2.29944e-21	3.19235e-19
MIR155HG	0.380552	2.34123e-21	3.24183e-19
PPM1J	0.380485	2.38221e-21	3.28995e-19
STAT4	0.38045	2.40368e-21	3.31092e-19
PMM1	-0.380413	2.42657e-21	3.33375e-19
UBA6	0.380087	2.64025e-21	3.6179e-19
ANKRD10	0.37998	2.71392e-21	3.70921e-19
PTGES3P1	0.379913	2.7614e-21	3.76435e-19
RP5-1126H10.2	0.379749	2.88133e-21	3.91772e-19
NRTN	-0.379712	2.9089e-21	3.93491e-19
ZNF552	-0.379719	2.90377e-21	3.93491e-19
AFAP1-AS1	0.379659	2.94908e-21	3.97907e-19
S100A3	0.379622	2.97669e-21	4.00608e-19
BICC1	0.379403	3.15004e-21	4.22858e-19
APOL2	0.379363	3.18313e-21	4.26216e-19
PACERR	0.37925	3.27651e-21	4.3761e-19
HSPA1B	0.379163	3.35092e-21	4.46417e-19
OPLAH	-0.379109	3.39836e-21	4.51597e-19
CTD-2020K17.1	0.379069	3.43329e-21	4.55092e-19
CTD-3128G10.7	0.379043	3.45672e-21	4.57013e-19
HSPB1	0.379033	3.46511e-21	4.57013e-19
C17orf107	0.378414	4.06323e-21	5.33233e-19
OGN	0.378416	4.06093e-21	5.33233e-19
EGFLAM	0.37837	4.10926e-21	5.36604e-19
KB-1208A12.3	0.378376	4.10322e-21	5.36604e-19
RP11-888D10.4	0.378359	4.12168e-21	5.36897e-19
KLHL26	-0.378276	4.21054e-21	5.47121e-19
TRIM47	0.378236	4.25394e-21	5.51402e-19
PLCB1	0.378115	4.38826e-21	5.67419e-19
PLA2G10	-0.377996	4.52424e-21	5.83571e-19
FGF7	0.377968	4.55614e-21	5.86254e-19
C5orf58	0.377868	4.67539e-21	6.00133e-19
LRRK2	-0.377849	4.6975e-21	6.01508e-19
CAMSAP3	-0.377722	4.85355e-21	6.19985e-19
PAK3	0.3777	4.88116e-21	6.20981e-19
RP11-576I22.2	0.377697	4.88489e-21	6.20981e-19
TRBC2	0.377568	5.04862e-21	6.40253e-19
SDR16C5	-0.377491	5.14954e-21	6.49926e-19
SPATS2	0.377491	5.14915e-21	6.49926e-19
RP11-687E1.2	0.377479	5.16558e-21	6.50395e-19
PCSK2	-0.377444	5.21186e-21	6.54659e-19
MOV10	0.377399	5.27211e-21	6.60654e-19
MFSD13A	-0.37734	5.35201e-21	6.69078e-19
UNC50	-0.377158	5.60678e-21	6.99271e-19
ACSS2	-0.376896	5.99553e-21	7.44462e-19
NOTCH3	0.376895	5.99736e-21	7.44462e-19
LITAF	0.376876	6.0267e-21	7.46233e-19
NIM1K	-0.376867	6.03991e-21	7.46233e-19
MGST1	-0.376831	6.09607e-21	7.4966e-19
ZNF267	0.376833	6.09382e-21	7.4966e-19
RP11-76E17.4	-0.376812	6.12566e-21	7.51547e-19
SLCO5A1	0.376784	6.16988e-21	7.53468e-19
SNHG23	0.376791	6.15823e-21	7.53468e-19
MPRIP	0.376699	6.30469e-21	7.68153e-19
EMID1	0.376339	6.91197e-21	8.40202e-19
NMNAT2	0.376234	7.09956e-21	8.61022e-19
BDH1	-0.376106	7.33591e-21	8.87645e-19
IL17RD	0.376025	7.48837e-21	9.04019e-19
PPP1R18	0.37598	7.57459e-21	9.12341e-19
VMP1	0.375906	7.71867e-21	9.27577e-19
FAM102B	0.375805	7.92039e-21	9.49655e-19
C19orf54	-0.375778	7.97534e-21	9.51916e-19
SDCCAG8	-0.375785	7.96104e-21	9.51916e-19
GLT8D2	0.375718	8.09811e-21	9.64388e-19
FRAT1	-0.375656	8.22701e-21	9.75335e-19
RP11-247I13.3	0.375658	8.22215e-21	9.75335e-19
CDR2	0.375628	8.28472e-21	9.79975e-19
SLC7A7	-0.375605	8.33458e-21	9.83666e-19
CDK2	0.375578	8.3924e-21	9.8828e-19
RP1-142L7.5	0.375391	8.8006e-21	1.03404e-18
PCDHGC5	0.3753	9.00704e-21	1.05591e-18
SNTB1	-0.375282	9.04674e-21	1.05591e-18
TAP1	0.375283	9.04554e-21	1.05591e-18
UBE2E2	0.375139	9.38348e-21	1.09279e-18
RCAN1	0.375116	9.43784e-21	1.0967e-18
CNIH4	-0.375076	9.53331e-21	1.10536e-18
SLC12A7	0.375038	9.62529e-21	1.11358e-18
ASPA	0.374816	1.01838e-20	1.17562e-18
LA16c-329F2.2	0.374794	1.02415e-20	1.17969e-18
RASGRP3	0.37476	1.03297e-20	1.18726e-18
FNBP1	0.374714	1.04525e-20	1.19876e-18
SULF2	0.374705	1.04764e-20	1.1989e-18
BCKDHA	-0.374567	1.08493e-20	1.23889e-18
SMO	0.374529	1.09547e-20	1.24822e-18
LINC01003	-0.374361	1.14307e-20	1.29965e-18
HNRNPA3	0.374319	1.15518e-20	1.31059e-18
BEX2	-0.374301	1.16046e-20	1.31347e-18
CHD3	0.374294	1.1627e-20	1.31347e-18
MIR4668	0.374194	1.19229e-20	1.34403e-18
FHL3	0.374144	1.20765e-20	1.35844e-18
CD5	0.374124	1.21362e-20	1.36225e-18
SHANK1	0.374113	1.21708e-20	1.36323e-18
AC002480.3	0.374101	1.22066e-20	1.36435e-18
G0S2	0.374071	1.23007e-20	1.37196e-18
CLEC2B	0.374051	1.23635e-20	1.37605e-18
RP11-21G15.1	0.373988	1.25618e-20	1.39518e-18
ITIH5	0.373976	1.25995e-20	1.39643e-18
FLT3	-0.373755	1.33233e-20	1.47356e-18
ZRANB2-AS1	-0.373706	1.34923e-20	1.48912e-18
CXCL10	0.373494	1.42323e-20	1.56752e-18
CDC37	0.373451	1.43894e-20	1.58152e-18
RN7SL494P	0.373404	1.45603e-20	1.59365e-18
RP11-95I16.2	-0.373405	1.45563e-20	1.59365e-18
DDX28	-0.373345	1.47777e-20	1.6141e-18
CAMK2A	0.373289	1.49896e-20	1.63387e-18
DPYSL3	0.373269	1.50647e-20	1.63867e-18
CTB-12A17.2	0.373191	1.53639e-20	1.66777e-18
FAM171B	0.372858	1.67127e-20	1.81047e-18
PDLIM3	0.372713	1.73316e-20	1.87366e-18
GPR18	0.372518	1.82061e-20	1.96418e-18
TCEAL7	0.372502	1.82777e-20	1.96787e-18
NDUFA4L2	0.372341	1.90353e-20	2.04527e-18
C1QTNF2	0.372235	1.95488e-20	2.09618e-18
STAB2	0.372222	1.96161e-20	2.09912e-18
C18orf63	-0.372112	2.01629e-20	2.15327e-18
RP11-946L16.2	-0.372054	2.0459e-20	2.17599e-18
RP3-405J10.3	0.372046	2.04994e-20	2.17599e-18
SPIB	0.372055	2.04563e-20	2.17599e-18
AP5B1	-0.371999	2.07469e-20	2.19783e-18
GDPD5	0.37199	2.07921e-20	2.19821e-18
MSC-AS1	0.371819	2.17023e-20	2.28985e-18
GUCY1A2	0.371759	2.20335e-20	2.32016e-18
RP5-1184F4.5	0.371749	2.20915e-20	2.32163e-18
RP11-138H8.8	0.3717	2.2363e-20	2.34549e-18
PYHIN1	0.371629	2.27646e-20	2.38287e-18
HPN	-0.371584	2.30228e-20	2.39726e-18
RP5-1132H15.3	-0.371596	2.29543e-20	2.39726e-18
RPL29P14	0.371581	2.30383e-20	2.39726e-18
RP11-861L17.4	0.371515	2.34252e-20	2.43272e-18
COL27A1	0.371333	2.45181e-20	2.54121e-18
SULF1	0.371172	2.55296e-20	2.64086e-18
MICAL3	0.370993	2.66985e-20	2.75637e-18
RP1-187B23.1	0.370985	2.67553e-20	2.75684e-18
IL2RB	0.37088	2.74647e-20	2.82442e-18
PCDHB14	0.3708	2.80228e-20	2.8762e-18
ACE	0.370542	2.98885e-20	3.06174e-18
DNASE1L1	-0.370489	3.02896e-20	3.09682e-18
CENPP	0.370365	3.12429e-20	3.18811e-18
GPC2	0.370293	3.18131e-20	3.24002e-18
RP11-7F17.3	-0.370263	3.20494e-20	3.2578e-18
MUC1	-0.370224	3.2365e-20	3.28355e-18
PKP4-AS1	0.370177	3.27479e-20	3.31603e-18
DPT	0.370099	3.33918e-20	3.37475e-18
RP5-1057I20.4	0.370056	3.3746e-20	3.39827e-18
SMTN	0.370055	3.37534e-20	3.39827e-18
LSS	-0.370038	3.38995e-20	3.40648e-18
FXYD6	0.369958	3.45865e-20	3.46891e-18
ZAP70	0.369833	3.56776e-20	3.57155e-18
FAM46B	-0.369733	3.65807e-20	3.65502e-18
RASD2	0.369671	3.71501e-20	3.7049e-18
KLF13	-0.369565	3.81456e-20	3.797e-18
PDLIM4	0.369427	3.94821e-20	3.92263e-18
CSNK1A1	0.369385	3.98912e-20	3.95583e-18
AASS	-0.369104	4.27835e-20	4.23469e-18
LEF1	0.369095	4.28756e-20	4.23585e-18
CTD-3035K23.3	0.369036	4.35125e-20	4.29074e-18
CADPS	0.36901	4.37943e-20	4.31047e-18
ALDH6A1	-0.36884	4.56838e-20	4.48807e-18
CTD-2008P7.9	-0.368648	4.79248e-20	4.69948e-18
C3orf36	-0.368605	4.84385e-20	4.74104e-18
RP11-66B24.4	0.368533	4.93136e-20	4.81775e-18
FGF2	0.368326	5.19023e-20	5.06114e-18
KLRG1	0.368319	5.19967e-20	5.06114e-18
LIMA1	0.36812	5.46308e-20	5.30774e-18
IFNG	0.367946	5.70321e-20	5.53086e-18
DIO2	0.367914	5.74874e-20	5.5607e-18
SPSB2	-0.367903	5.76466e-20	5.5607e-18
SULT1B1	-0.367902	5.7656e-20	5.5607e-18
LRRC55	0.367745	5.99515e-20	5.77153e-18
LOXL1-AS1	0.367698	6.06539e-20	5.82852e-18
DLG4	0.367576	6.25086e-20	5.99582e-18
AP000442.1	0.367549	6.29202e-20	6.02435e-18
ARL4AP5	0.367451	6.44676e-20	6.16133e-18
AC063976.7	0.367407	6.51797e-20	6.21812e-18
RP11-356B19.11	0.367314	6.66908e-20	6.3508e-18
SCNN1A	-0.367153	6.93927e-20	6.59618e-18
SCAMP2	-0.367142	6.95928e-20	6.60331e-18
MUT	-0.367027	7.16016e-20	6.75837e-18
SOCS2-AS1	0.367026	7.16113e-20	6.75837e-18
TVP23C	0.367027	7.15953e-20	6.75837e-18
TTC39A	-0.366987	7.22983e-20	6.81102e-18
AC017002.1	0.366817	7.53955e-20	7.09013e-18
ASL	-0.366796	7.58018e-20	7.11566e-18
C19orf66	0.366783	7.60395e-20	7.12529e-18
VANGL2	0.366749	7.66723e-20	7.17185e-18
RP11-181E10.3	0.366729	7.70528e-20	7.19469e-18
RP11-635O16.2	-0.366673	7.81243e-20	7.28185e-18
RP11-946L16.1	-0.36662	7.91551e-20	7.36492e-18
TMEM105	-0.366365	8.42869e-20	7.82859e-18
PTMS	0.366353	8.45454e-20	7.8388e-18
RP13-554M15.7	0.366266	8.63744e-20	7.99433e-18
CTSH	-0.366136	8.9193e-20	8.24074e-18
RP4-598P13.1	0.365942	9.35447e-20	8.6277e-18
AMN	-0.365885	9.48697e-20	8.73463e-18
MT-ND5	-0.365861	9.54334e-20	8.77123e-18
LRRC31	-0.365841	9.58967e-20	8.7832e-18
UBD	0.365843	9.58551e-20	8.7832e-18
LIMS1-AS1	0.365823	9.63384e-20	8.80837e-18
PDE3A	0.365737	9.8392e-20	8.98057e-18
LIMD2	0.365708	9.90918e-20	9.02882e-18
AZGP1	-0.365643	1.00695e-19	9.15905e-18
LGI3	-0.365558	1.02821e-19	9.32031e-18
RP11-7F17.5	-0.365558	1.02801e-19	9.32031e-18
NEURL3	0.365285	1.09937e-19	9.94825e-18
TMEM192	-0.365263	1.10534e-19	9.98519e-18
ADORA2A	0.365233	1.11349e-19	1.00416e-17
IP6K3	-0.365041	1.1672e-19	1.0508e-17
RP11-626H12.2	0.365014	1.17486e-19	1.05589e-17
CHRD	0.364823	1.23129e-19	1.10473e-17
CCL21	0.364716	1.26408e-19	1.13222e-17
FOLH1	0.364628	1.29151e-19	1.15483e-17
ATP1B2	0.364579	1.30712e-19	1.16681e-17
ARL10	0.364568	1.31073e-19	1.16805e-17
WFDC5	-0.364554	1.31507e-19	1.16995e-17
MROH1	-0.364546	1.31792e-19	1.17051e-17
RP11-309L24.2	0.364529	1.32337e-19	1.17337e-17
CTD-3185P2.1	0.364449	1.34929e-19	1.19435e-17
SNORA4	0.36439	1.3692e-19	1.20994e-17
PTGER1	0.364338	1.38644e-19	1.22312e-17
CCDC80	0.364288	1.40378e-19	1.23636e-17
DHTKD1	-0.364273	1.40885e-19	1.23867e-17
IVD	-0.364266	1.4111e-19	1.23867e-17
LIPT2	-0.364257	1.41447e-19	1.23956e-17
LINC02126	0.364153	1.45091e-19	1.26939e-17
NLGN2	0.364106	1.46751e-19	1.28179e-17
SFTA2	-0.36396	1.52086e-19	1.32619e-17
LL22NC03-N95F10.1	-0.363932	1.53134e-19	1.33312e-17
PON2	-0.363698	1.62149e-19	1.40928e-17
CHN1	0.363649	1.6409e-19	1.42381e-17
BCHE	0.363581	1.66817e-19	1.44509e-17
GCH1	0.363481	1.70951e-19	1.47847e-17
EOMES	0.363427	1.73225e-19	1.49324e-17
FAM126A	0.363427	1.7321e-19	1.49324e-17
RP11-293P20.2	-0.363384	1.7504e-19	1.50643e-17
TDO2	0.363371	1.75611e-19	1.50888e-17
TNFAIP8	0.363232	1.81656e-19	1.55828e-17
TCF3	0.363153	1.85186e-19	1.58599e-17
RP11-353N4.5	-0.362927	1.95636e-19	1.67277e-17
PTPRU	-0.362836	2.00028e-19	1.70755e-17
DUSP2	0.362777	2.02953e-19	1.72972e-17
HS3ST3A1	0.362724	2.05587e-19	1.74935e-17
P3H3	0.362656	2.0901e-19	1.77561e-17
GNAS	0.362644	2.09583e-19	1.77761e-17
DZIP1	0.362591	2.12338e-19	1.79809e-17
HAS2-AS1	0.362579	2.12965e-19	1.80051e-17
AP000692.9	0.362543	2.14811e-19	1.81032e-17
IL12RB2	0.362547	2.14609e-19	1.81032e-17
SLC39A10	0.362479	2.18177e-19	1.83575e-17
BRI3	-0.362451	2.19687e-19	1.84551e-17
RP3-340B19.3	-0.362399	2.22462e-19	1.86585e-17
LINC01943	0.362387	2.23108e-19	1.8683e-17
PARP4	-0.362291	2.28369e-19	1.90932e-17
ST7-AS2	-0.362115	2.38331e-19	1.98946e-17
CLEC1A	0.362072	2.40873e-19	2.00751e-17
C2CD4B	0.361861	2.53535e-19	2.1097e-17
TNC	0.361798	2.57441e-19	2.13883e-17
CHMP4BP1	0.361626	2.68398e-19	2.22291e-17
SP140	0.361625	2.68405e-19	2.22291e-17
ECM1	0.361301	2.90358e-19	2.40096e-17
CPM	-0.361286	2.91401e-19	2.40346e-17
TOMM20P2	0.361284	2.91572e-19	2.40346e-17
DLL4	0.361126	3.02912e-19	2.49189e-17
IL18BP	0.361121	3.03243e-19	2.49189e-17
USP35	0.361046	3.08858e-19	2.53408e-17
PKNOX2	0.360897	3.20169e-19	2.6228e-17
CXCL11	0.360831	3.2527e-19	2.66046e-17
BMP7	0.360754	3.31398e-19	2.70013e-17
RP11-274H2.2	0.360745	3.32132e-19	2.70013e-17
RP11-73M7.6	0.360763	3.30706e-19	2.70013e-17
STEAP2	0.360745	3.32168e-19	2.70013e-17
EZH2	0.360724	3.33819e-19	2.70938e-17
TNFRSF4	0.360713	3.34713e-19	2.71246e-17
MT-ND6	-0.360657	3.39273e-19	2.7452e-17
XXyac-YX65C7_A.2	0.360599	3.44025e-19	2.77939e-17
MAN1C1	0.360592	3.44599e-19	2.77976e-17
TSC22D2	0.360544	3.48691e-19	2.80848e-17
TRAF2	0.360494	3.52881e-19	2.83789e-17
DOK5	0.360355	3.64903e-19	2.93011e-17
FAM84B	-0.360306	3.6927e-19	2.96067e-17
ARID5A	0.360225	3.76588e-19	3.01476e-17
CARD11	0.360198	3.78999e-19	3.02946e-17
C19orf35	-0.360158	3.82714e-19	3.05453e-17
FIGNL2	0.360118	3.86417e-19	3.07943e-17
RP11-384L8.1	-0.360082	3.89786e-19	3.10159e-17
CNOT9	0.359989	3.98617e-19	3.16232e-17
COL15A1	0.35999	3.98456e-19	3.16232e-17
OR2I1P	0.359917	4.05599e-19	3.21288e-17
C1orf210	-0.359871	4.1003e-19	3.24311e-17
FNDC4	0.359771	4.20073e-19	3.31757e-17
CPQ	0.359722	4.25029e-19	3.35169e-17
ITGAV	0.359679	4.29466e-19	3.38163e-17
TM4SF1	0.359672	4.30203e-19	3.38238e-17
STX1A	0.359578	4.40038e-19	3.45456e-17
TSHZ2	0.359563	4.41596e-19	3.46164e-17
RP11-803D5.1	0.359473	4.51318e-19	3.5326e-17
FAM105A	-0.35935	4.64877e-19	3.63334e-17
BTBD11	0.359254	4.75675e-19	3.71223e-17
KDF1	-0.359247	4.76493e-19	3.71313e-17
MAP3K20-AS1	0.35922	4.79561e-19	3.73152e-17
RP11-799B12.2	0.359118	4.91514e-19	3.8189e-17
MXRA8	0.3589	5.17898e-19	4.01798e-17
SLC29A2	-0.358877	5.20774e-19	4.03436e-17
BNC2	0.358862	5.22692e-19	4.04327e-17
CD6	0.358805	5.29859e-19	4.09271e-17
NAV1	0.35877	5.34252e-19	4.12061e-17
TRAF5	0.358693	5.4433e-19	4.19221e-17
TNFRSF21	0.358581	5.59105e-19	4.29973e-17
LPAR6	0.358507	5.69028e-19	4.36967e-17
HOTAIRM1	0.358411	5.82379e-19	4.4657e-17
USP44	-0.358116	6.24963e-19	4.78527e-17
CXCL14	0.35811	6.25885e-19	4.78539e-17
ARHGAP15	0.358055	6.34148e-19	4.82758e-17
FAM196B	0.35806	6.33448e-19	4.82758e-17
MGP	0.358066	6.32453e-19	4.82758e-17
RP13-650J16.1	-0.357974	6.46582e-19	4.91514e-17
RRAGD	-0.357709	6.88876e-19	5.22911e-17
ACTN1	0.357558	7.14181e-19	5.41341e-17
AC006160.5	0.357548	7.15875e-19	5.41847e-17
LIMS1	0.357493	7.2539e-19	5.48262e-17
SNORA33	0.357485	7.2676e-19	5.48511e-17
PPP1R9B	0.357407	7.40458e-19	5.58052e-17
MARC1	-0.357382	7.44863e-19	5.6057e-17
FHDC1	-0.357365	7.47914e-19	5.61265e-17
PTGES	0.357369	7.47092e-19	5.61265e-17
RP11-13A1.1	0.357293	7.60828e-19	5.69397e-17
RP11-423E7.2	0.357292	7.60909e-19	5.69397e-17
RP11-45M22.3	0.357172	7.8309e-19	5.85166e-17
RP11-476D10.1	-0.357063	8.03684e-19	5.99705e-17
HYMAI	0.357026	8.10837e-19	6.04188e-17
RP11-1023L17.1	0.356911	8.33343e-19	6.20083e-17
APLNR	0.35673	8.70069e-19	6.46498e-17
GZMM	0.356684	8.79743e-19	6.5185e-17
MOXD1	0.356685	8.79467e-19	6.5185e-17
CSF1	0.356597	8.98102e-19	6.6452e-17
C1QTNF3	0.356467	9.26237e-19	6.84378e-17
AC068831.6	0.356436	9.3318e-19	6.87582e-17
PSME1	0.356439	9.32489e-19	6.87582e-17
CTD-2525P14.5	0.35638	9.45585e-19	6.9575e-17
SFRP4	0.356351	9.5226e-19	6.99685e-17
SRSF1	0.35633	9.5699e-19	7.02183e-17
SNORA1	0.356281	9.68325e-19	7.09513e-17
RP5-1000K24.2	0.356203	9.86291e-19	7.21675e-17
PLEKHA8P1	0.356132	1.00312e-18	7.3297e-17
PHF19	0.356077	1.01644e-18	7.4168e-17
STK38L	0.355913	1.05669e-18	7.69067e-17
TUBB2B	0.355912	1.05689e-18	7.69067e-17
PTPN7	0.355864	1.06913e-18	7.76903e-17
ECM2	0.355826	1.07874e-18	7.81729e-17
MLXIPL	-0.35583	1.07776e-18	7.81729e-17
PTGDS	0.355819	1.08066e-18	7.82051e-17
RP11-352D13.5	-0.355761	1.09541e-18	7.91637e-17
RP11-532F12.5	-0.355732	1.10317e-18	7.96155e-17
ETV6	0.355658	1.12269e-18	8.09134e-17
PTMA	0.35565	1.12467e-18	8.09452e-17
HSPA1A	0.355616	1.13393e-18	8.15007e-17
AC007405.6	-0.355607	1.13633e-18	8.15625e-17
FRMPD3	0.355578	1.1441e-18	8.20084e-17
COL6A6	0.355375	1.2005e-18	8.59342e-17
KCTD10	0.355333	1.21246e-18	8.65557e-17
SACS	0.355336	1.21168e-18	8.65557e-17
C5orf56	0.355325	1.21479e-18	8.66048e-17
NBAT1	0.355163	1.26228e-18	8.98687e-17
NFKBID	0.355021	1.3055e-18	9.28205e-17
RP4-530I15.9	0.355014	1.3079e-18	9.28659e-17
CD247	0.354994	1.31397e-18	9.31715e-17
KCNE4	0.354917	1.33808e-18	9.4754e-17
RELB	0.354718	1.40255e-18	9.91862e-17
AC084117.3	0.354685	1.41349e-18	9.96929e-17
RP11-342D11.2	0.354686	1.41334e-18	9.96929e-17
ACSM3	-0.354649	1.42552e-18	1.00407e-16
CH25H	0.354598	1.44314e-18	1.01512e-16
ANKRD10-IT1	0.354553	1.45832e-18	1.02336e-16
ZXDC	-0.354552	1.45873e-18	1.02336e-16
GNMT	-0.354277	1.55666e-18	1.09061e-16
RN7SL368P	0.354247	1.56756e-18	1.0968e-16
AC079584.3	0.354212	1.58066e-18	1.10303e-16
SOX7	0.354212	1.58055e-18	1.10303e-16
CNKSR3	0.354157	1.60138e-18	1.11602e-16
AMPD2	0.354135	1.60979e-18	1.1204e-16
SLC7A8	-0.354108	1.62006e-18	1.12606e-16
STARD4-AS1	0.354026	1.65173e-18	1.14656e-16
FAM153A	-0.353996	1.6634e-18	1.15315e-16
ARHGEF40	0.35374	1.76676e-18	1.22319e-16
GPR160	-0.353698	1.78433e-18	1.23373e-16
RP11-687M24.8	0.353675	1.79406e-18	1.23884e-16
ABAT	-0.35361	1.82186e-18	1.25639e-16
RP11-37B2.1	0.353571	1.83842e-18	1.26616e-16
NBL1	0.353467	1.88402e-18	1.29587e-16
MYBPHL	-0.353461	1.88676e-18	1.29606e-16
S1PR5	0.353453	1.89051e-18	1.29696e-16
AC058791.1	0.353401	1.91375e-18	1.31119e-16
KIF7	0.353385	1.9211e-18	1.31452e-16
GBP5	0.353375	1.92524e-18	1.31565e-16
CPT2	-0.353367	1.92893e-18	1.31647e-16
CD7	0.353362	1.93149e-18	1.31651e-16
MARCKS	0.353269	1.97392e-18	1.34369e-16
ANGPTL2	0.353207	2.00316e-18	1.36184e-16
CTC-444N24.11	0.353159	2.02578e-18	1.37544e-16
HIST1H2BH	0.35294	2.13304e-18	1.44641e-16
FCER2	0.352895	2.15564e-18	1.45799e-16
MCOLN2	0.352895	2.15532e-18	1.45799e-16
ABI2	0.352885	2.16034e-18	1.45929e-16
KB-431C1.5	0.352847	2.18018e-18	1.47081e-16
CARHSP1	0.352777	2.21596e-18	1.49304e-16
TIMP2	0.35253	2.34828e-18	1.58018e-16
HIVEP3	0.352516	2.35608e-18	1.58341e-16
RBMS1	0.352492	2.36934e-18	1.58827e-16
RP11-125O18.1	0.352495	2.36783e-18	1.58827e-16
NR2F1	0.35247	2.38193e-18	1.59468e-16
FLT4	0.352421	2.40899e-18	1.61075e-16
LYPD3	0.352407	2.41711e-18	1.61414e-16
RP11-290D2.6	0.352318	2.46788e-18	1.64596e-16
ESR1	0.352278	2.49155e-18	1.65965e-16
NAPSA	-0.352108	2.59291e-18	1.72499e-16
TALDO1	-0.351973	2.67613e-18	1.77811e-16
HSPB8	0.351956	2.68684e-18	1.78298e-16
SECISBP2L	-0.351939	2.69732e-18	1.78769e-16
SSH1	0.351895	2.7254e-18	1.80403e-16
RASSF5	0.351796	2.78896e-18	1.84379e-16
ANGPTL8	0.351769	2.8069e-18	1.85333e-16
DENND2A	0.351752	2.81827e-18	1.85851e-16
NLGN3	0.351739	2.82677e-18	1.86179e-16
CORO2B	0.351664	2.87657e-18	1.89222e-16
FCHSD1	0.351617	2.90835e-18	1.91075e-16
CACNA2D2	-0.35157	2.94024e-18	1.92929e-16
INSC	0.351519	2.97586e-18	1.95024e-16
LARP6	0.351322	3.11591e-18	2.03949e-16
AC079630.2	-0.351175	3.22471e-18	2.10809e-16
CRMP1	0.351115	3.27048e-18	2.13536e-16
RP11-424I19.2	0.35109	3.28919e-18	2.14493e-16
LAP3	0.350983	3.37296e-18	2.19684e-16
B3GNTL1P1	0.350878	3.45647e-18	2.24846e-16
CLCN4	-0.350872	3.46104e-18	2.24865e-16
DNM1	0.35085	3.47878e-18	2.2574e-16
HSH2D	0.350811	3.5109e-18	2.27544e-16
PCDHB12	0.350798	3.52176e-18	2.27968e-16
RP11-53I6.4	0.350742	3.56759e-18	2.30652e-16
SYNE4	-0.350699	3.6038e-18	2.32707e-16
FNDC1	0.350579	3.70619e-18	2.39027e-16
CD80	0.350533	3.74562e-18	2.41275e-16
LCK	0.35052	3.75678e-18	2.41698e-16
PRRG3	0.350457	3.81256e-18	2.44988e-16
ALPL	-0.350426	3.84066e-18	2.46493e-16
FARP2	0.350315	3.9411e-18	2.52633e-16
PRKD2	0.350249	4.00143e-18	2.56189e-16
UBE2V1	0.350203	4.04449e-18	2.58632e-16
SESN3	0.350143	4.10214e-18	2.62e-16
RP5-1056L3.3	0.350077	4.16543e-18	2.65721e-16
CTD-2376I4.2	-0.350058	4.18394e-18	2.6658e-16
RALGDS	0.349974	4.26642e-18	2.71507e-16
MEX3C	0.34992	4.32022e-18	2.74599e-16
SERPINE2	0.34974	4.50485e-18	2.8599e-16
PHF13	0.349593	4.66164e-18	2.95588e-16
SDK2	0.349458	4.80894e-18	3.04563e-16
CKS1BP1	0.349323	4.96264e-18	3.13828e-16
SLC35E3	-0.349315	4.97177e-18	3.13828e-16
SYBU	-0.349309	4.97817e-18	3.13828e-16
TTC39A-AS1	-0.349309	4.97904e-18	3.13828e-16
KRTCAP3	-0.349284	5.00782e-18	3.15266e-16
CTD-2371O3.2	0.349277	5.01519e-18	3.15353e-16
ATXN1	0.349244	5.05432e-18	3.17435e-16
ALDH1L1-AS2	-0.349236	5.06345e-18	3.1763e-16
AC013463.2	-0.34919	5.118e-18	3.20671e-16
FASN	-0.349127	5.19357e-18	3.2502e-16
FMNL3	0.349	5.34879e-18	3.34337e-16
FKBP5	-0.348929	5.43689e-18	3.39442e-16
XXbac-BPG252P9.9	0.348895	5.48022e-18	3.41743e-16
CNRIP1	0.348806	5.594e-18	3.48426e-16
CSNK1E	0.348734	5.68874e-18	3.5391e-16
GNLY	0.34869	5.74669e-18	3.57093e-16
ABL1	0.348603	5.86305e-18	3.63895e-16
NTRK1	0.348335	6.23765e-18	3.8669e-16
LDHD	-0.348293	6.29876e-18	3.90021e-16
SAP30	-0.348157	6.49948e-18	4.01977e-16
ITGB7	0.348121	6.55425e-18	4.0489e-16
IFT43	0.347789	7.07668e-18	4.36652e-16
PXMP4	-0.347554	7.47009e-18	4.60388e-16
CORO6	-0.347494	7.5742e-18	4.6626e-16
SNX9	0.347446	7.65885e-18	4.70921e-16
MAD2L2	0.347417	7.70972e-18	4.73497e-16
EID3	0.347373	7.78948e-18	4.77839e-16
CTD-2033D15.2	0.347341	7.84657e-18	4.80144e-16
OLFML1	0.347337	7.85435e-18	4.80144e-16
RP11-1094M14.5	0.347344	7.84127e-18	4.80144e-16
GAN	0.347331	7.86438e-18	4.802e-16
FLNC	0.347325	7.87596e-18	4.80352e-16
DNAJC19P5	0.347317	7.88891e-18	4.80586e-16
DRD1	0.347269	7.97784e-18	4.85443e-16
RN7SL809P	0.347249	8.0142e-18	4.87093e-16
SLC30A7	0.347234	8.0413e-18	4.88178e-16
CCDC141	-0.347197	8.10992e-18	4.91213e-16
TRDC	0.347198	8.10933e-18	4.91213e-16
KANK4	0.347191	8.12139e-18	4.91344e-16
BTN2A2	0.34706	8.37064e-18	5.05843e-16
PON3	-0.347043	8.40327e-18	5.07234e-16
SLC25A38	-0.346832	8.82198e-18	5.319e-16
EHF	-0.346674	9.14667e-18	5.50847e-16
ETS1	0.34666	9.1763e-18	5.52001e-16
ARMCX3	0.346561	9.38905e-18	5.64156e-16
ISLR	0.346525	9.46686e-18	5.67538e-16
VASN	0.346528	9.45934e-18	5.67538e-16
RP11-26H16.4	-0.346512	9.49446e-18	5.68547e-16
GNG12	0.346376	9.7964e-18	5.85963e-16
METTL24	0.346304	9.95872e-18	5.94997e-16
SAMHD1	-0.346262	1.00542e-17	6.00023e-16
ACAT1	-0.346145	1.03296e-17	6.1576e-16
TMEM97	-0.346133	1.03571e-17	6.16703e-16
SCG2	0.346101	1.04339e-17	6.20574e-16
PAK6	-0.346026	1.06147e-17	6.30617e-16
ABL2	0.345975	1.07392e-17	6.36584e-16
IGDCC4	0.345978	1.07305e-17	6.36584e-16
SUMO4	0.345895	1.09373e-17	6.47597e-16
SH2D1A	0.34587	1.10013e-17	6.50656e-16
CD4	0.345763	1.12731e-17	6.65984e-16
RELT	0.345734	1.13476e-17	6.68888e-16
TTC3-AS1	0.345736	1.13435e-17	6.68888e-16
RP11-817I4.2	0.345631	1.16204e-17	6.84206e-16
FUT3	-0.345598	1.17065e-17	6.88503e-16
CASP1	0.345542	1.18578e-17	6.96626e-16
SPRED1	0.345536	1.18754e-17	6.96886e-16
LRRC4C	0.345412	1.22164e-17	7.16098e-16
CTD-2184D3.5	0.345309	1.25083e-17	7.32398e-16
MACROD2	-0.345289	1.25657e-17	7.33888e-16
RP11-22C11.2	-0.345285	1.25755e-17	7.33888e-16
RP11-680A11.5	0.345293	1.25528e-17	7.33888e-16
RASSF1	0.34523	1.27349e-17	7.42369e-16
AC019186.1	0.345185	1.28681e-17	7.49305e-16
RGS5	0.345163	1.29317e-17	7.52177e-16
LGALS17A	0.34508	1.31806e-17	7.65809e-16
PCDHB10	0.34507	1.32103e-17	7.66694e-16
CYB5A	-0.345025	1.3346e-17	7.73715e-16
RP1-68D18.4	0.344954	1.35638e-17	7.84707e-16
VGLL4	0.344954	1.35653e-17	7.84707e-16
SPARC	0.344888	1.37697e-17	7.95658e-16
CPB2	-0.344801	1.40478e-17	8.10835e-16
PIGBOS1	-0.344768	1.41522e-17	8.15972e-16
RP11-196H14.2	0.34476	1.41793e-17	8.16639e-16
AL133243.2	0.344725	1.42923e-17	8.22251e-16
RP11-347C12.11	0.344701	1.43713e-17	8.25895e-16
PRKAB1	-0.344583	1.47633e-17	8.46596e-16
RNU1-100P	0.344583	1.47636e-17	8.46596e-16
SLC16A1	0.344538	1.49138e-17	8.54283e-16
GNG8	0.344503	1.50332e-17	8.60186e-16
EGFR	-0.344476	1.51257e-17	8.64542e-16
GNL1	0.344465	1.51657e-17	8.64953e-16
SP100	0.344467	1.51575e-17	8.64953e-16
CLN3	-0.344441	1.52498e-17	8.68809e-16
C22orf31	0.344418	1.53282e-17	8.71654e-16
SFRP2	0.344417	1.53328e-17	8.71654e-16
CTC-137K3.1	0.344402	1.53848e-17	8.7367e-16
RPARP-AS1	-0.344378	1.54677e-17	8.77434e-16
ABCC13	-0.344374	1.54847e-17	8.77455e-16
RP11-817I4.1	0.344334	1.56243e-17	8.84415e-16
PTPRG-AS1	0.3443	1.57477e-17	8.89494e-16
RBM7	0.344302	1.57399e-17	8.89494e-16
ATP2B1	0.344263	1.58779e-17	8.94933e-16
RMST	-0.344264	1.58765e-17	8.94933e-16
MT-TE	-0.344235	1.59814e-17	8.99803e-16
ABCC8	-0.344099	1.64835e-17	9.26535e-16
LINC00299	0.344097	1.64913e-17	9.26535e-16
XAF1	0.344025	1.67659e-17	9.40957e-16
TUBB	0.343955	1.70337e-17	9.54974e-16
CLSTN3	0.343942	1.70835e-17	9.56748e-16
LINC01266	0.343931	1.71272e-17	9.58178e-16
CALB2	0.343903	1.72367e-17	9.63281e-16
NOCT	0.343875	1.73458e-17	9.68353e-16
TRGV10	0.34386	1.74035e-17	9.70551e-16
LINC00964	-0.343807	1.76178e-17	9.81463e-16
FAM169B	-0.343787	1.76964e-17	9.84801e-16
CALM3	0.343772	1.77558e-17	9.87068e-16
MTND4P23	0.343714	1.79921e-17	9.99151e-16
XCL2	0.343684	1.81144e-17	1.00488e-15
ZBTB42	-0.343591	1.85032e-17	1.02537e-15
ZNF876P	0.343548	1.86844e-17	1.03433e-15
FXYD2	0.343517	1.88174e-17	1.0406e-15
TLE3	0.343409	1.92823e-17	1.06519e-15
RP11-159D12.6	0.343348	1.9551e-17	1.0789e-15
NID2	0.343197	2.02354e-17	1.1155e-15
ACE2	-0.343144	2.048e-17	1.12781e-15
TMEM263	0.342808	2.21015e-17	1.21583e-15
PRPS1P2	0.342803	2.21272e-17	1.21598e-15
MCCC2	-0.342783	2.22252e-17	1.2201e-15
AC107081.5	0.342676	2.27702e-17	1.24872e-15
MID1IP1	-0.342636	2.29775e-17	1.25747e-15
TCN2	-0.342637	2.29744e-17	1.25747e-15
HOMER3	0.342607	2.31279e-17	1.26439e-15
FZD5	-0.342484	2.37818e-17	1.29838e-15
GPD1L	-0.342481	2.37989e-17	1.29838e-15
CAMK4	0.342369	2.44112e-17	1.33041e-15
PNKD	-0.342273	2.49441e-17	1.35805e-15
AC010976.2	0.34215	2.56506e-17	1.39508e-15
RP11-259K15.2	-0.342094	2.59776e-17	1.41141e-15
DLGAP4	0.341991	2.65877e-17	1.44247e-15
RP11-168O16.1	0.341988	2.66041e-17	1.44247e-15
PLA2G16	-0.341955	2.68047e-17	1.45186e-15
COL6A5	0.341842	2.7495e-17	1.48772e-15
CARD16	0.341826	2.75942e-17	1.49156e-15
KCNS1	-0.341819	2.76438e-17	1.49271e-15
FLT3LG	0.341776	2.79103e-17	1.50556e-15
SNORD33	0.341736	2.81655e-17	1.51777e-15
U82695.9	0.341675	2.85549e-17	1.53718e-15
KB-1995A5.4	-0.341662	2.86372e-17	1.54005e-15
FAS-AS1	0.341625	2.88771e-17	1.55136e-15
ZEB2	0.341614	2.89513e-17	1.55377e-15
GLI2	0.341541	2.94317e-17	1.57795e-15
BCRP3	-0.341432	3.01656e-17	1.61565e-15
AC022819.3	0.341385	3.04846e-17	1.63108e-15
RP11-423G4.10	0.341257	3.13748e-17	1.67701e-15
LINC02207	-0.341241	3.14924e-17	1.68159e-15
PLA2G1B	-0.341232	3.15519e-17	1.68307e-15
MMAB	-0.341226	3.15953e-17	1.68368e-15
TNIP1	0.341212	3.16965e-17	1.68737e-15
MAP4	0.341179	3.19348e-17	1.69834e-15
FAM129C	0.341157	3.20884e-17	1.70479e-15
C2CD4A	0.341112	3.24177e-17	1.72055e-15
BLVRB	-0.341093	3.25561e-17	1.72616e-15
TGFBI	0.341026	3.30533e-17	1.75076e-15
RD3	-0.341009	3.31798e-17	1.7557e-15
H2AFY	-0.340916	3.3877e-17	1.7908e-15
TRIP10	0.340878	3.41741e-17	1.80469e-15
RP11-225B17.2	0.34082	3.46227e-17	1.82655e-15
HNRNPA1	0.340787	3.48807e-17	1.83833e-15
TRIM69	0.340695	3.56112e-17	1.87495e-15
HMGB1P24	0.340687	3.56717e-17	1.87627e-15
PLXDC1	0.340532	3.69379e-17	1.94093e-15
RP11-664I21.6	0.340423	3.78484e-17	1.9868e-15
RP11-270M14.5	0.340405	3.80077e-17	1.99318e-15
SNORA18	0.340323	3.87158e-17	2.02829e-15
CD28	0.340291	3.89921e-17	2.04074e-15
MSANTD3	0.340209	3.97131e-17	2.07436e-15
PARM1	-0.340212	3.9693e-17	2.07436e-15
DGKA	0.340202	3.97816e-17	2.07588e-15
PITPNB	0.340169	4.00781e-17	2.08929e-15
OPTN	0.340161	4.01481e-17	2.09087e-15
UBASH3A	0.340148	4.02594e-17	2.0946e-15
CERS1	0.340107	4.06394e-17	2.11229e-15
RPL3P13	-0.340067	4.10003e-17	2.12895e-15
MARCH5	0.34006	4.10666e-17	2.13029e-15
SFTA3	-0.339994	4.16797e-17	2.15998e-15
RP11-203B9.4	0.3399	4.2564e-17	2.20364e-15
KSR1	0.339759	4.39339e-17	2.27233e-15
LIMK2	0.339751	4.40076e-17	2.27391e-15
AC093627.10	-0.33974	4.41159e-17	2.27728e-15
SMPDL3B	-0.339735	4.41688e-17	2.27778e-15
RP4-594I10.3	-0.339709	4.44293e-17	2.28898e-15
HIST1H2AE	0.339668	4.484e-17	2.30788e-15
RP11-1090M7.1	0.339607	4.54599e-17	2.33751e-15
PCDH17	0.33954	4.61454e-17	2.37044e-15
MORC4	0.339528	4.62613e-17	2.37409e-15
SLC2A6	0.339484	4.67271e-17	2.39566e-15
TFPI2	0.339411	4.74897e-17	2.4324e-15
RP11-422P24.11	0.33939	4.77126e-17	2.44144e-15
ZSWIM4	0.339316	4.85122e-17	2.47995e-15
CYP2B7P	-0.339306	4.8618e-17	2.48296e-15
TNFSF13B	0.339297	4.87176e-17	2.48563e-15
CCDC28B	0.339256	4.91728e-17	2.50643e-15
PPP1R14BP3	0.339213	4.96484e-17	2.52823e-15
FOXP1	0.339149	5.03629e-17	2.55968e-15
ZBTB20-AS1	0.339151	5.03433e-17	2.55968e-15
PLAC9	0.339111	5.0791e-17	2.57895e-15
BCL3	0.338904	5.31979e-17	2.69662e-15
VEGFA	0.338903	5.32107e-17	2.69662e-15
TMEM51	0.33886	5.37178e-17	2.71971e-15
PKIG	0.338825	5.41461e-17	2.73876e-15
LTBP3	0.33874	5.51779e-17	2.78828e-15
IGFBP4	0.338725	5.53666e-17	2.79514e-15
NAGLU	-0.338701	5.56667e-17	2.8076e-15
FREM2	-0.338689	5.58147e-17	2.81238e-15
CDKL2	-0.338629	5.65596e-17	2.8452e-15
OAF	0.338628	5.65739e-17	2.8452e-15
TMEM265	-0.338527	5.78642e-17	2.90732e-15
RHOC	0.338292	6.09801e-17	3.06096e-15
PCDH18	0.338286	6.10572e-17	3.06191e-15
FBXL7	0.338217	6.20089e-17	3.10669e-15
MB21D1	0.338192	6.23581e-17	3.12122e-15
MMP23B	0.338092	6.3758e-17	3.18826e-15
HDX	0.338008	6.49665e-17	3.24562e-15
RP11-599J14.2	0.337946	6.58685e-17	3.28757e-15
TDRD9	-0.337909	6.6409e-17	3.31141e-15
RP1-102K2.8	0.337876	6.69011e-17	3.3328e-15
SV2B	0.337856	6.71919e-17	3.34413e-15
HUS1B	0.337805	6.79632e-17	3.37933e-15
AC023271.1	0.337779	6.83617e-17	3.39594e-15
FMOD	0.33775	6.88099e-17	3.41499e-15
PHYHD1	-0.337738	6.89879e-17	3.42061e-15
GCDH	-0.337733	6.90698e-17	3.42145e-15
RP11-76C10.6	-0.337715	6.93456e-17	3.43189e-15
PLEKHA8	0.337685	6.98027e-17	3.45127e-15
LRRC4B	0.337663	7.015e-17	3.4652e-15
SNX25	-0.33758	7.14492e-17	3.52607e-15
PTN	0.337555	7.18497e-17	3.54253e-15
PPP2R2A	0.33753	7.22453e-17	3.5587e-15
PLA2G4C-AS1	0.337502	7.27039e-17	3.57795e-15
ATP11C	0.33728	7.63836e-17	3.75204e-15
KIAA1211	0.337282	7.63468e-17	3.75204e-15
NTNG1	0.337272	7.65216e-17	3.75532e-15
ST8SIA1	0.337248	7.69218e-17	3.77146e-15
LINC00264	-0.337225	7.73236e-17	3.78764e-15
FGF13	0.337179	7.8105e-17	3.82236e-15
BEND6	0.337139	7.88106e-17	3.85332e-15
SCML2	0.337134	7.89019e-17	3.85421e-15
C8orf4	0.337125	7.90616e-17	3.85844e-15
MMP17	0.337093	7.9622e-17	3.8822e-15
MTF2	0.337066	8.01034e-17	3.89793e-15
PELO	0.337062	8.01664e-17	3.89793e-15
TNFRSF1B	0.337063	8.01508e-17	3.89793e-15
RP11-170L3.4	0.337031	8.07267e-17	3.92156e-15
B4GALNT4	0.33696	8.20064e-17	3.98006e-15
ERICD	0.336873	8.36071e-17	4.05402e-15
MRPS23	-0.336851	8.40005e-17	4.06936e-15
RP11-710E1.2	-0.336838	8.42569e-17	4.07803e-15
RP13-516M14.10	0.33679	8.51496e-17	4.11746e-15
RP11-575L7.8	0.336772	8.54889e-17	4.13008e-15
C14orf1	-0.336759	8.57472e-17	4.13877e-15
APLP1	0.336744	8.60278e-17	4.14852e-15
MTMR11	0.336672	8.74117e-17	4.20757e-15
SNHG15	0.336673	8.73804e-17	4.20757e-15
PLEKHO1	0.336633	8.81637e-17	4.2399e-15
PLA2G4A	0.336582	8.9177e-17	4.28472e-15
MRPS18B	-0.336476	9.12793e-17	4.38174e-15
RLN3	-0.336465	9.15147e-17	4.38905e-15
FAM43B	0.336407	9.2687e-17	4.44123e-15
HADH	-0.336398	9.28715e-17	4.44603e-15
ELK4	0.336333	9.42323e-17	4.50709e-15
RP4-681N20.5	0.33626	9.57654e-17	4.57627e-15
ZC2HC1C	-0.336217	9.66839e-17	4.61598e-15
FUBP1	0.336152	9.80831e-17	4.67855e-15
WDFY1	0.336117	9.88415e-17	4.71046e-15
PCDHGC4	0.336094	9.93311e-17	4.72952e-15
DNAJB5	0.336078	9.97015e-17	4.74288e-15
ABCA3	-0.336052	1.00259e-16	4.76509e-15
GPBP1	0.336042	1.00499e-16	4.7722e-15
ADAMTS16	0.335986	1.01736e-16	4.82227e-15
LINC00239	-0.33599	1.01659e-16	4.82227e-15
SLC25A16	-0.335936	1.02878e-16	4.87204e-15
RP4-756H11.4	0.335892	1.03877e-16	4.91494e-15
SAMD11	0.335848	1.04896e-16	4.95867e-15
ITGA4	0.335575	1.11402e-16	5.26152e-15
HOPX	-0.33553	1.12526e-16	5.30987e-15
LLNLR-246C6.1	0.335522	1.12719e-16	5.31419e-15
AC004837.5	0.335455	1.14396e-16	5.38844e-15
LINC01140	0.335416	1.15396e-16	5.43071e-15
P3H1	0.33537	1.16569e-16	5.4776e-15
TNFAIP6	0.335369	1.166e-16	5.4776e-15
SHF	0.335346	1.17173e-16	5.49964e-15
GZMH	0.335273	1.19087e-16	5.58448e-15
PIGR	-0.335267	1.19232e-16	5.58633e-15
RP11-297C4.6	0.335209	1.20777e-16	5.65369e-15
CRTAC1	-0.335193	1.21213e-16	5.66437e-15
RP11-728F11.4	0.335192	1.2122e-16	5.66437e-15
THSD7B	0.335153	1.22266e-16	5.70821e-15
RASGRP1	0.33507	1.2454e-16	5.80923e-15
LBX1	0.335063	1.24719e-16	5.81243e-15
SERPINF2	-0.335035	1.25507e-16	5.84402e-15
ISYNA1	0.334912	1.2895e-16	5.999e-15
MGC32805	-0.33479	1.32452e-16	6.15651e-15
RBM4	0.33472	1.34516e-16	6.24696e-15
SRSF2	0.334698	1.35156e-16	6.27113e-15
ILDR1	-0.334563	1.39247e-16	6.4496e-15
MCTP1	0.334564	1.39206e-16	6.4496e-15
CEBPA	-0.334524	1.40423e-16	6.49838e-15
MTMR14	-0.334511	1.40842e-16	6.51206e-15
PTHLH	0.334503	1.4107e-16	6.51691e-15
RP5-1057I20.5	0.33449	1.41491e-16	6.53063e-15
SCN1A	-0.334447	1.42828e-16	6.58658e-15
MBIP	-0.33444	1.43038e-16	6.59048e-15
RP11-25G10.2	0.334262	1.48771e-16	6.84866e-15
RP11-266L9.8	-0.334251	1.49114e-16	6.85846e-15
ADAMTSL1	0.334224	1.50002e-16	6.89329e-15
DUSP5	0.334041	1.56154e-16	7.16975e-15
CDK17	0.333994	1.57759e-16	7.23717e-15
CTD-2135J3.3	0.33393	1.59997e-16	7.33015e-15
PITPNM3	-0.333928	1.60064e-16	7.33015e-15
MAGED2	0.333788	1.65053e-16	7.55206e-15
IL4I1	0.333767	1.65844e-16	7.58169e-15
RP11-456P18.2	0.333747	1.66568e-16	7.6082e-15
TTN	-0.333705	1.68114e-16	7.67218e-15
TEX10	0.33363	1.70898e-16	7.79248e-15
RP11-1334A24.5	0.333576	1.72922e-16	7.87797e-15
SCN2B	0.333564	1.73371e-16	7.89161e-15
DOCK4-AS1	0.333553	1.73795e-16	7.90407e-15
RRN3P2	0.333532	1.7459e-16	7.93341e-15
P2RY6	0.3333	1.83686e-16	8.33952e-15
TAPBP	0.333274	1.84751e-16	8.38066e-15
ALPP	-0.333223	1.86811e-16	8.46686e-15
RP11-73M18.6	0.333219	1.86976e-16	8.46704e-15
CD40	0.33304	1.94429e-16	8.78947e-15
CHORDC1	0.333042	1.94339e-16	8.78947e-15
LNCSRLR	0.332775	2.06016e-16	9.30528e-15
COL5A2	0.332719	2.08593e-16	9.41363e-15
PRKAG2	-0.332674	2.10644e-16	9.49807e-15
PALM	0.332654	2.11537e-16	9.53019e-15
C7orf61	0.332605	2.1385e-16	9.62618e-15
COL6A1	0.332488	2.19379e-16	9.86665e-15
PCDHB18P	0.332458	2.20801e-16	9.92211e-15
SPTSSA	-0.332372	2.24986e-16	1.01016e-14
BAG2	0.332285	2.29299e-16	1.02777e-14
HRASLS2	-0.332287	2.29204e-16	1.02777e-14
LINC00877	0.332221	2.32526e-16	1.04135e-14
RP11-359K18.4	0.332188	2.34217e-16	1.04804e-14
GPR182	0.332163	2.35485e-16	1.05282e-14
EPDR1	-0.332031	2.42336e-16	1.08253e-14
CTD-2653D5.1	0.332006	2.43693e-16	1.08767e-14
ANO1	0.331986	2.44728e-16	1.09137e-14
SENP5	0.331915	2.48544e-16	1.10745e-14
SERINC5	0.331903	2.49212e-16	1.10949e-14
GNA12	0.331885	2.50168e-16	1.1128e-14
KIAA1549	-0.331873	2.50813e-16	1.11473e-14
ADORA3	-0.331864	2.51348e-16	1.11508e-14
NOL4L	0.33186	2.51525e-16	1.11508e-14
RIDA	-0.331863	2.51396e-16	1.11508e-14
CACNA1C	0.331814	2.54101e-16	1.12555e-14
ZBP1	0.331794	2.55194e-16	1.12945e-14
SFTPA3P	-0.331735	2.58505e-16	1.14314e-14
CD200R1	0.331698	2.60567e-16	1.1513e-14
GOLT1A	-0.331694	2.60785e-16	1.1513e-14
CTD-2547L16.1	-0.331657	2.62926e-16	1.15978e-14
TMEM217	0.331619	2.65098e-16	1.16838e-14
SNORA29	0.331545	2.69388e-16	1.1863e-14
JAM2	0.331515	2.71173e-16	1.19316e-14
IL12A	0.331496	2.7227e-16	1.19699e-14
CAPZB	0.331439	2.75687e-16	1.211e-14
OBSL1	-0.331409	2.77451e-16	1.21774e-14
RP11-1046B16.3	0.331389	2.78701e-16	1.22221e-14
NUDT12	-0.331384	2.79017e-16	1.22258e-14
FOXA2	-0.33135	2.81068e-16	1.23054e-14
AC003104.1	0.331331	2.82243e-16	1.23466e-14
GGT1	-0.331282	2.85222e-16	1.24666e-14
MYOZ3	0.331271	2.85903e-16	1.24814e-14
NXPH4	0.331269	2.86034e-16	1.24814e-14
CCNH	0.331252	2.87114e-16	1.25182e-14
DDAH2	0.331175	2.91946e-16	1.27183e-14
BIRC2	0.330968	3.05388e-16	1.32929e-14
MKL1	0.330911	3.09158e-16	1.34459e-14
PDLIM7	0.330907	3.09446e-16	1.34474e-14
NUCKS1	0.330848	3.13398e-16	1.36079e-14
RP3-405J10.2	0.330803	3.16528e-16	1.37325e-14
ARHGAP20	0.330592	3.31285e-16	1.4361e-14
FGD1	0.33056	3.33621e-16	1.44503e-14
CDK6	0.330543	3.3487e-16	1.44925e-14
CACNA1G	0.330327	3.50888e-16	1.51733e-14
RP11-311P8.2	0.330311	3.52107e-16	1.52136e-14
DMRT2	0.330268	3.55413e-16	1.53438e-14
EBP	-0.330196	3.60947e-16	1.55618e-14
SEMA3C	0.330195	3.61052e-16	1.55618e-14
IFNAR2	0.330109	3.67831e-16	1.5841e-14
RAP1GAP	-0.330077	3.70427e-16	1.59399e-14
RP13-672B3.5	0.330061	3.71662e-16	1.59799e-14
NRP1	0.330041	3.7327e-16	1.6036e-14
SELE	0.330032	3.74053e-16	1.60566e-14
TCEA1P4	0.329994	3.77079e-16	1.61733e-14
PLA2G3	-0.329833	3.9046e-16	1.67336e-14
RP3-477J10.1	0.329767	3.96076e-16	1.69491e-14
SLC4A7	0.329766	3.96129e-16	1.69491e-14
CD248	0.329736	3.98724e-16	1.70462e-14
SNORA66	0.329712	4.00824e-16	1.71222e-14
SPX	0.329676	4.03908e-16	1.72399e-14
RPL17P50	0.329655	4.0577e-16	1.73054e-14
ZBTB17	0.329504	4.1921e-16	1.78642e-14
PTGDR	0.329416	4.27212e-16	1.81905e-14
MEX3D	0.329409	4.27911e-16	1.82055e-14
PCDHGB9P	0.329396	4.29128e-16	1.82426e-14
SEMA3A	0.329361	4.32382e-16	1.83661e-14
SAMD14	0.329321	4.36095e-16	1.85089e-14
DAO	0.329304	4.37698e-16	1.85621e-14
BDKRB1	0.329221	4.45597e-16	1.88819e-14
TMEM56	-0.32921	4.46632e-16	1.89105e-14
IVNS1ABP	0.32918	4.49574e-16	1.90198e-14
RP11-570L15.1	0.329161	4.51373e-16	1.90806e-14
ST3GAL5	-0.3291	4.57384e-16	1.93193e-14
MVK	-0.329052	4.6212e-16	1.95037e-14
OLFML2B	0.328991	4.68231e-16	1.97458e-14
PTK2B	-0.328933	4.74107e-16	1.99776e-14
SNTB2	0.328913	4.76192e-16	2.00495e-14
SNX30	-0.328905	4.76999e-16	2.00674e-14
LIPG	0.328831	4.84704e-16	2.03753e-14
TKTL1	0.328763	4.9185e-16	2.06593e-14
IFI44	0.328752	4.92981e-16	2.06903e-14
MLX	-0.328725	4.9588e-16	2.07954e-14
PDK4	-0.328693	4.99269e-16	2.09209e-14
CERKL	0.328674	5.01367e-16	2.09922e-14
PLLP	-0.328652	5.03737e-16	2.10747e-14
TCF4	0.328617	5.07565e-16	2.1218e-14
PIGHP1	0.328577	5.11936e-16	2.13838e-14
KLRK1	0.328523	5.1788e-16	2.16149e-14
RP1-111C20.4	0.328454	5.25624e-16	2.19208e-14
CCL2	0.328426	5.28813e-16	2.20184e-14
HLA-F	0.328425	5.28888e-16	2.20184e-14
HMCN1	0.328422	5.29217e-16	2.20184e-14
TRGV9	0.328345	5.38062e-16	2.23688e-14
PKD2L2	0.328258	5.48196e-16	2.27687e-14
SFTPA2	-0.328255	5.48544e-16	2.27687e-14
PCDH15	0.328241	5.5021e-16	2.28199e-14
NRBF2P5	0.328207	5.54243e-16	2.29691e-14
AC005519.4	0.328145	5.61683e-16	2.32592e-14
NME4	0.328123	5.64415e-16	2.3354e-14
HIST1H2BD	0.328077	5.70004e-16	2.35667e-14
PRKX	0.328063	5.71725e-16	2.36193e-14
EGFL8	0.327957	5.84884e-16	2.41441e-14
ADGRB1	0.327924	5.89011e-16	2.42764e-14
MYBL1	0.327925	5.88919e-16	2.42764e-14
CNN3	0.327853	5.98052e-16	2.46289e-14
EPHB1	0.32785	5.98496e-16	2.46289e-14
CDX1	0.327832	6.00712e-16	2.4699e-14
RRN3P3	0.327829	6.01135e-16	2.4699e-14
RP11-727F15.13	0.327813	6.03266e-16	2.47672e-14
OSBPL10	0.327726	6.14516e-16	2.52095e-14
IGFBP7-AS1	0.327649	6.2476e-16	2.56098e-14
IFI44L	0.327544	6.39016e-16	2.61739e-14
PRR5	0.327508	6.43936e-16	2.63549e-14
TUB	0.327488	6.46697e-16	2.64474e-14
IER5L	0.32744	6.53392e-16	2.67005e-14
KLHL13	0.327409	6.5778e-16	2.6859e-14
PLEKHO2	0.327385	6.61132e-16	2.6975e-14
TGM2	0.327378	6.62183e-16	2.6997e-14
RP11-326I11.5	0.327359	6.64906e-16	2.70871e-14
MID1	0.327345	6.66905e-16	2.71476e-14
ATAT1	0.327307	6.72348e-16	2.7348e-14
HIST1H2BI	0.327287	6.75147e-16	2.74407e-14
FBXW7	0.327198	6.88195e-16	2.79495e-14
MOB3C	0.32718	6.90772e-16	2.80326e-14
CCL5	0.327176	6.91424e-16	2.80375e-14
LINC-PINT	0.327166	6.9292e-16	2.80765e-14
P2RY10	0.327158	6.94101e-16	2.81028e-14
TATDN2	0.327107	7.01651e-16	2.83867e-14
ARID5B	0.32709	7.04328e-16	2.84398e-14
MLKL	0.327088	7.04579e-16	2.84398e-14
SNORA8	0.327093	7.03842e-16	2.84398e-14
CDC42EP5	0.327078	7.06044e-16	2.84553e-14
MEF2C-AS1	0.327081	7.05612e-16	2.84553e-14
CLEC17A	0.327005	7.17167e-16	2.88816e-14
ATP6AP1	-0.326999	7.1813e-16	2.88983e-14
CHRM2	-0.326992	7.19203e-16	2.89194e-14
MAMSTR	0.326939	7.27384e-16	2.92261e-14
HHIP-AS1	-0.326909	7.31981e-16	2.93884e-14
STEAP2-AS1	0.326888	7.3535e-16	2.95012e-14
ZMIZ2	0.326841	7.42806e-16	2.97777e-14
CMC2	0.326787	7.51382e-16	3.00986e-14
RAB17	-0.326753	7.56879e-16	3.02958e-14
RYR2	0.326726	7.61183e-16	3.0445e-14
TGFB2	0.326696	7.66179e-16	3.06216e-14
RP11-327F22.1	0.326692	7.66813e-16	3.06238e-14
SYNDIG1	0.326657	7.72547e-16	3.08294e-14
EPHA3	0.32657	7.87047e-16	3.13843e-14
PALM2	0.326561	7.885e-16	3.14185e-14
SMIM1	-0.32648	8.02322e-16	3.19451e-14
ECH1	-0.326466	8.04669e-16	3.20144e-14
CBS	-0.326429	8.11124e-16	3.22469e-14
TMIGD3	-0.326422	8.12388e-16	3.22729e-14
CTC-506B8.1	0.326409	8.14497e-16	3.23323e-14
INPP5F	0.326356	8.23875e-16	3.268e-14
GAMT	0.326262	8.40599e-16	3.33183e-14
C8orf34-AS1	-0.326249	8.42789e-16	3.338e-14
DENND5A	0.326243	8.43927e-16	3.34e-14
SH3PXD2A	0.326171	8.56964e-16	3.38905e-14
RP11-4B16.1	0.326148	8.61267e-16	3.40352e-14
RP11-56B16.5	0.326131	8.64265e-16	3.41281e-14
SERPINI1	0.326122	8.65918e-16	3.41678e-14
FAM134B	-0.326098	8.70345e-16	3.43168e-14
IL15RA	0.32609	8.71965e-16	3.4355e-14
CCDC9	0.325939	9.00417e-16	3.54495e-14
HCP5	0.32592	9.03991e-16	3.55637e-14
CD70	0.325801	9.27248e-16	3.64515e-14
ITPRIPL1	0.325772	9.33087e-16	3.66537e-14
TTYH2	0.325765	9.34369e-16	3.66768e-14
CTD-2240E14.4	0.325702	9.47053e-16	3.71194e-14
SLC16A6	-0.325704	9.46584e-16	3.71194e-14
IFNGR1	-0.325666	9.54334e-16	3.7377e-14
BFAR	-0.325545	9.79248e-16	3.83243e-14
TMSB4X	0.325524	9.83545e-16	3.8464e-14
RP11-305L7.1	-0.325515	9.85376e-16	3.8507e-14
LACTB2	-0.325471	9.94718e-16	3.88433e-14
ZNF683	0.325465	9.95971e-16	3.88635e-14
C11orf95	0.325439	1.00143e-15	3.90475e-14
RP11-861L17.2	0.325322	1.02664e-15	4.00012e-14
RP11-553L6.2	0.325312	1.02887e-15	4.00585e-14
TMEM87A	-0.325247	1.04315e-15	4.05843e-14
ACHE	0.325206	1.05239e-15	4.09136e-14
PCDHGA6	0.325174	1.05959e-15	4.11635e-14
RAB3A	0.325157	1.06345e-15	4.12829e-14
RP13-228J13.6	0.325032	1.09201e-15	4.23602e-14
HAAO	0.325017	1.09553e-15	4.24659e-14
RP11-417F21.1	0.325011	1.09687e-15	4.24865e-14
PAPD7	0.324919	1.11848e-15	4.32918e-14
ANKDD1A	0.324908	1.12121e-15	4.33656e-14
FGF11	0.324779	1.15225e-15	4.45333e-14
MTMR4	-0.324775	1.1532e-15	4.45377e-14
TMEM245	-0.324726	1.16533e-15	4.4973e-14
PKIA-AS1	0.32471	1.16924e-15	4.50909e-14
CTB-193M12.5	0.324566	1.20553e-15	4.64566e-14
RP4-724E16.2	0.324448	1.23602e-15	4.75967e-14
NCR3	0.324435	1.23943e-15	4.76931e-14
SNHG1	0.324415	1.24473e-15	4.78623e-14
ERF	0.324364	1.25807e-15	4.834e-14
DONSON	0.324335	1.26583e-15	4.86025e-14
RP11-329B9.4	0.324308	1.27315e-15	4.88484e-14
LZTS2	0.324257	1.28703e-15	4.93449e-14
GSTO2	-0.324239	1.29201e-15	4.95e-14
CTC-529I10.2	0.324129	1.32221e-15	5.06202e-14
CMTM8	-0.324101	1.33024e-15	5.08906e-14
RP11-536K7.3	0.324042	1.34689e-15	5.14902e-14
RP11-2E11.9	0.323997	1.35972e-15	5.19431e-14
C16orf87	0.323989	1.36209e-15	5.19959e-14
PROX1-AS1	0.323963	1.36968e-15	5.22479e-14
RP11-475O23.2	-0.323953	1.37253e-15	5.23189e-14
NCMAP	-0.323883	1.39303e-15	5.30618e-14
TIE1	0.323857	1.40078e-15	5.33187e-14
MCRIP2	-0.323847	1.40372e-15	5.33921e-14
AC093673.5	0.323818	1.4121e-15	5.3672e-14
RP11-661O13.1	0.3238	1.41766e-15	5.38445e-14
PGM3	0.323788	1.42117e-15	5.39389e-14
FHL2	0.32371	1.44493e-15	5.48015e-14
RLIM	0.3237	1.448e-15	5.48783e-14
RP11-582J16.4	-0.323603	1.4778e-15	5.59676e-14
RAD1	-0.323592	1.48131e-15	5.60564e-14
RP11-291I6.2	0.323589	1.48227e-15	5.60564e-14
RBPMS2	0.323528	1.50142e-15	5.67399e-14
ZNF385D	0.323511	1.50698e-15	5.69092e-14
IGFBP7	0.323467	1.52085e-15	5.7392e-14
HSP90AB4P	0.323426	1.53419e-15	5.78125e-14
RP11-47I22.2	0.323427	1.53382e-15	5.78125e-14
BACH1-IT1	0.32339	1.54589e-15	5.8212e-14
KCND1	0.323354	1.55748e-15	5.85647e-14
PAQR5	-0.323356	1.55686e-15	5.85647e-14
DSTNP2	-0.323333	1.56468e-15	5.87938e-14
DRAXIN	0.323307	1.57301e-15	5.90645e-14
AC025335.1	-0.323258	1.58959e-15	5.96446e-14
YWHAZ	0.323188	1.61318e-15	6.04869e-14
TMEM173	0.323136	1.63078e-15	6.11034e-14
RAB20	-0.32313	1.63292e-15	6.11401e-14
ARMCX2	0.323117	1.63761e-15	6.12723e-14
RAB6B	0.32299	1.68177e-15	6.288e-14
HAGH	-0.322952	1.69536e-15	6.33432e-14
C17orf67	0.322919	1.7074e-15	6.37476e-14
RP11-834C11.4	0.322891	1.71744e-15	6.40772e-14
KBTBD4	-0.322887	1.71877e-15	6.40816e-14
AGPAT2	-0.322764	1.76379e-15	6.56671e-14
THCAT158	0.322766	1.76315e-15	6.56671e-14
CDH6	0.32275	1.76916e-15	6.58207e-14
SYNGR1	0.322625	1.81625e-15	6.75251e-14
RP11-504A18.1	0.322546	1.84683e-15	6.86137e-14
GGT3P	-0.322488	1.86948e-15	6.94062e-14
TRAV8-2	0.322443	1.88702e-15	7.00081e-14
GREM1	0.322423	1.89519e-15	7.0262e-14
TJP3	-0.322397	1.90553e-15	7.05955e-14
HES7	0.322372	1.91569e-15	7.09224e-14
SLC2A3	0.322319	1.93684e-15	7.16548e-14
ATP1B1P1	0.322285	1.95089e-15	7.21241e-14
POLR3H	-0.322258	1.96193e-15	7.24815e-14
GRIK4	0.322222	1.97698e-15	7.29865e-14
SMOX	0.322201	1.98579e-15	7.32604e-14
ST20-AS1	-0.322104	2.02658e-15	7.47131e-14
PLA2G12B	-0.322015	2.0646e-15	7.60616e-14
DPP6	0.322008	2.06778e-15	7.61254e-14
RP5-1029F21.2	0.321935	2.0995e-15	7.72393e-14
HPSE2	0.321883	2.1227e-15	7.80383e-14
CTNNBIP1	-0.321877	2.12533e-15	7.80806e-14
PGM2L1	0.321858	2.13376e-15	7.8336e-14
CTB-37A13.1	0.321793	2.16315e-15	7.93597e-14
RP11-168J18.6	0.321776	2.17109e-15	7.95955e-14
ZMYND8	-0.321762	2.17716e-15	7.97628e-14
PLPPR2	0.321759	2.17886e-15	7.97694e-14
TMEM136	0.321673	2.21828e-15	8.11565e-14
FOXS1	0.321663	2.2228e-15	8.12654e-14
OR5AK4P	0.321646	2.23087e-15	8.1504e-14
PLEKHA4	0.321585	2.2597e-15	8.25e-14
TMEM236	-0.321392	2.35302e-15	8.58477e-14
PXMP2	-0.321343	2.37691e-15	8.66596e-14
MALT1	0.321048	2.52841e-15	9.21194e-14
RP11-203M5.8	0.320993	2.55771e-15	9.31224e-14
CLEC4F	0.320958	2.57651e-15	9.37424e-14
C4orf3	0.320948	2.58171e-15	9.38132e-14
RP11-504P24.9	0.320948	2.58201e-15	9.38132e-14
MS4A4A	-0.320908	2.60384e-15	9.45412e-14
SMAP2	-0.32089	2.61359e-15	9.48298e-14
SIGLEC10	-0.320865	2.62745e-15	9.52672e-14
PLAUR	0.32085	2.63551e-15	9.54936e-14
SAPCD2P3	0.320841	2.64036e-15	9.56038e-14
COL21A1	0.320821	2.65126e-15	9.59329e-14
YY1AP1	0.320789	2.66943e-15	9.6524e-14
VEPH1	-0.320773	2.67818e-15	9.6774e-14
COL5A1	0.320762	2.68454e-15	9.69264e-14
RIPK2	0.320759	2.68607e-15	9.69264e-14
AK4	0.320721	2.70719e-15	9.76215e-14
GSR	-0.320662	2.74124e-15	9.87147e-14
NDE1	0.320664	2.73993e-15	9.87147e-14
RP11-152L20.3	0.320651	2.74711e-15	9.88584e-14
PCK2	-0.320602	2.77533e-15	9.98061e-14
RP11-416A14.1	0.320549	2.80661e-15	1.00862e-13
RP11-680G24.6	0.32049	2.84113e-15	1.02033e-13
PDCL3P5	0.320487	2.84315e-15	1.02036e-13
ALCAM	-0.320447	2.8668e-15	1.02815e-13
PLCB4	0.32043	2.87698e-15	1.0311e-13
COL6A3	0.320325	2.94065e-15	1.0532e-13
TBL1XR1-AS1	0.320258	2.98248e-15	1.06746e-13
NR0B2	-0.320234	2.9971e-15	1.07196e-13
CPXM2	0.320207	3.01437e-15	1.07741e-13
SNORA41	0.320108	3.07693e-15	1.09903e-13
CTC-510F12.3	0.320101	3.08145e-15	1.0999e-13
CTD-2527I21.14	0.320081	3.09463e-15	1.10386e-13
MT-TN	-0.320048	3.11572e-15	1.11063e-13
AC004019.13	-0.320024	3.13139e-15	1.11546e-13
CCDC69	-0.319988	3.15489e-15	1.12249e-13
HABP4	0.319987	3.15539e-15	1.12249e-13
RP1-224A6.9	0.319964	3.17066e-15	1.12717e-13
RNF11	0.319951	3.17944e-15	1.12952e-13
NIF3L1	-0.319937	3.18871e-15	1.13206e-13
EHD1	0.319905	3.21011e-15	1.13889e-13
UCK2	0.319898	3.21486e-15	1.13981e-13
AC092071.1	-0.319862	3.239e-15	1.14759e-13
COL10A1	0.319844	3.25126e-15	1.15039e-13
LAMP3	-0.319844	3.25097e-15	1.15039e-13
PEX11B	-0.319823	3.26537e-15	1.15461e-13
SNORD46	0.319773	3.29951e-15	1.1659e-13
RP11-709A23.2	0.31971	3.34322e-15	1.17977e-13
RP11-78O7.2	-0.319712	3.34133e-15	1.17977e-13
MRPS36	-0.319674	3.36781e-15	1.18765e-13
HIST2H2BF	0.319655	3.38168e-15	1.19174e-13
RENBP	-0.319575	3.43824e-15	1.21087e-13
RP11-147L13.15	0.319514	3.48178e-15	1.22538e-13
AHDC1	0.319503	3.49012e-15	1.2275e-13
PCOLCE	0.319451	3.52775e-15	1.23929e-13
PRTG	-0.31945	3.52835e-15	1.23929e-13
GPR63	0.319399	3.56623e-15	1.25176e-13
NR4A3	0.319345	3.60638e-15	1.26502e-13
ADGRG5	0.319293	3.64556e-15	1.27791e-13
RP1-292B18.1	0.319279	3.65618e-15	1.28078e-13
FAM19A4	-0.319215	3.70538e-15	1.29715e-13
RP11-216B9.9	0.319098	3.79633e-15	1.32811e-13
NCK2	0.319077	3.81274e-15	1.33297e-13
PNRC2	0.318996	3.87783e-15	1.35483e-13
LINC00482	-0.318951	3.91441e-15	1.3667e-13
RP11-1029F8.1	0.318866	3.98394e-15	1.39006e-13
SETD5	0.318831	4.01316e-15	1.39933e-13
RP11-1260E13.2	-0.318774	4.06018e-15	1.41479e-13
PGR	0.318761	4.07123e-15	1.4177e-13
CPE	0.318712	4.11323e-15	1.43138e-13
CRYM	-0.318696	4.12651e-15	1.43506e-13
HAPLN2	-0.318661	4.15725e-15	1.4448e-13
RP11-177H13.2	0.318617	4.1947e-15	1.45685e-13
RP11-231L11.3	0.318595	4.21426e-15	1.46268e-13
AMOTL1	0.318587	4.22088e-15	1.46401e-13
RMDN2	-0.318558	4.24623e-15	1.47184e-13
PTGER3	0.318493	4.30379e-15	1.49081e-13
DNAJA1	0.318451	4.34142e-15	1.50286e-13
MAP7D1	0.318439	4.35261e-15	1.50574e-13
HYPK	0.318435	4.35579e-15	1.50586e-13
PDZD4	0.318399	4.3885e-15	1.51617e-13
COL1A2	0.318358	4.42621e-15	1.5282e-13
NECAB3	-0.318328	4.45375e-15	1.5367e-13
PTPN13	-0.31814	4.63046e-15	1.59663e-13
CDCA7	0.318088	4.68041e-15	1.61175e-13
TENM4	0.31809	4.67822e-15	1.61175e-13
RNASE6	-0.318083	4.68587e-15	1.61258e-13
MEST	0.318045	4.72203e-15	1.62396e-13
C11orf54	-0.318005	4.76194e-15	1.63662e-13
CERCAM	0.317994	4.77226e-15	1.6391e-13
SELENOW	0.317985	4.7818e-15	1.6413e-13
TMEM125	-0.317931	4.83532e-15	1.6586e-13
HCAR3	0.31788	4.88599e-15	1.67489e-13
PCDHGA11	0.317869	4.897e-15	1.67757e-13
INPP5D	0.317726	5.04409e-15	1.72625e-13
ROS1	-0.317725	5.04564e-15	1.72625e-13
MTA2	0.317702	5.06953e-15	1.7333e-13
SNORD87	0.317685	5.08777e-15	1.73841e-13
MAST2	0.31766	5.11397e-15	1.74623e-13
CTRL	0.317645	5.13003e-15	1.75058e-13
PLEKHG2	0.317605	5.17259e-15	1.76396e-13
KRT18P4	0.317582	5.19617e-15	1.77086e-13
TMEM92	-0.317485	5.30232e-15	1.80587e-13
CAPN3	-0.317407	5.38765e-15	1.83375e-13
RP11-968A15.2	0.317398	5.39823e-15	1.83616e-13
FAM153B	-0.317391	5.40595e-15	1.83761e-13
TSKU	0.317374	5.42462e-15	1.84276e-13
RP11-360F5.1	0.317292	5.51725e-15	1.87302e-13
TIGIT	0.317288	5.522e-15	1.87343e-13
C15orf52	-0.317189	5.63569e-15	1.91077e-13
RP11-64K12.8	0.317178	5.64796e-15	1.9137e-13
EHBP1L1	0.31717	5.65834e-15	1.91599e-13
CDS1	-0.317159	5.67052e-15	1.91888e-13
PPP4R1L	0.317144	5.68854e-15	1.92375e-13
APLN	0.317121	5.71506e-15	1.93148e-13
MATN1	0.317053	5.79543e-15	1.95739e-13
PTCSC3	-0.316999	5.86076e-15	1.97818e-13
HES4	0.316888	5.99639e-15	2.02267e-13
VEGFC	0.316862	6.02888e-15	2.03233e-13
MED15	0.316806	6.09814e-15	2.05437e-13
C11orf84	0.316769	6.14534e-15	2.06894e-13
TMEM163	-0.316749	6.17057e-15	2.07611e-13
RP11-229O3.1	0.316656	6.29011e-15	2.11498e-13
RASL12	0.316635	6.31737e-15	2.1228e-13
AC104809.4	0.316526	6.46048e-15	2.16812e-13
MOCS3	-0.316527	6.45886e-15	2.16812e-13
LINC00216	0.316495	6.5017e-15	2.18057e-13
ALDH1A3	0.316436	6.58064e-15	2.20564e-13
PHYH	-0.316433	6.58491e-15	2.20567e-13
HIST1H2BE	0.316411	6.6152e-15	2.21441e-13
CCL19	0.31638	6.6572e-15	2.22706e-13
CHMP4C	-0.316314	6.74807e-15	2.25603e-13
WIPF1	0.316274	6.80295e-15	2.27293e-13
HSP90AA1	0.316223	6.87585e-15	2.29584e-13
RP11-566K19.5	-0.31621	6.89329e-15	2.3002e-13
ZNRF1	0.316164	6.95853e-15	2.32051e-13
PDGFRB	0.316149	6.98058e-15	2.32639e-13
RP11-71H17.8	0.316123	7.0186e-15	2.33758e-13
TBC1D22B	0.316117	7.02732e-15	2.33901e-13
MMP11	0.316113	7.0322e-15	2.33916e-13
RP5-1042K10.13	0.316103	7.04647e-15	2.34243e-13
BMP3	-0.316057	7.11308e-15	2.36308e-13
LTB	0.316042	7.13502e-15	2.36739e-13
RPSAP36	0.316044	7.13293e-15	2.36739e-13
PBX2	0.315998	7.20108e-15	2.38781e-13
WDR81	-0.315937	7.29154e-15	2.41628e-13
EXOC3L4	0.31593	7.30198e-15	2.41823e-13
AC010127.3	-0.315922	7.31392e-15	2.42066e-13
MARVELD3	-0.315884	7.37021e-15	2.43776e-13
ZNF697	0.315851	7.42167e-15	2.45324e-13
SLA2	0.31584	7.43805e-15	2.45712e-13
LDHAL6B	0.315833	7.44799e-15	2.45886e-13
RP3-460G2.2	-0.315815	7.4755e-15	2.4664e-13
C2-AS1	-0.31579	7.5145e-15	2.47703e-13
RP11-12A2.1	0.315788	7.5171e-15	2.47703e-13
RPL7P14	0.315718	7.62674e-15	2.51159e-13
SLC46A2	-0.315669	7.70292e-15	2.53509e-13
ATXN7	0.315603	7.80824e-15	2.56815e-13
ADH5	-0.315564	7.87028e-15	2.58694e-13
DRP2	0.315551	7.89211e-15	2.5925e-13
PACS1	0.315531	7.9238e-15	2.60129e-13
RPS15AP10	0.315527	7.9307e-15	2.60194e-13
SLC34A2	-0.315396	8.1457e-15	2.67082e-13
CTC-510F12.2	0.315328	8.26037e-15	2.70673e-13
GLIPR1	0.315316	8.28069e-15	2.71171e-13
NOD2	0.315248	8.39687e-15	2.74805e-13
HIF1A-AS2	0.315207	8.468e-15	2.76961e-13
OSTN	0.315159	8.55199e-15	2.79534e-13
PCDHB16	0.31509	8.67245e-15	2.83296e-13
PDE4B	0.315086	8.68007e-15	2.8337e-13
ANK3	-0.315076	8.69813e-15	2.83784e-13
MTCH1	0.315035	8.77177e-15	2.8601e-13
CCR3	0.315001	8.8324e-15	2.87631e-13
SH2B2	0.315001	8.83147e-15	2.87631e-13
CTD-2366F13.2	0.314974	8.88107e-15	2.89038e-13
ANKS1B	0.314916	8.98713e-15	2.92309e-13
USP11	0.314911	8.99597e-15	2.92416e-13
IDH1	-0.314901	9.01533e-15	2.92865e-13
FREM1	0.314828	9.15023e-15	2.97064e-13
HPS6	-0.314767	9.26405e-15	3.0039e-13
MIR637	0.314768	9.26335e-15	3.0039e-13
CTA-276F8.1	0.314713	9.36867e-15	3.03409e-13
CXCL17	-0.314713	9.3672e-15	3.03409e-13
MAP7	-0.314696	9.40025e-15	3.04245e-13
GCAT	-0.314685	9.42223e-15	3.0477e-13
NUMBL	0.314681	9.42846e-15	3.04784e-13
RP11-460I13.6	0.314673	9.44538e-15	3.04981e-13
TMCC2	0.314672	9.4461e-15	3.04981e-13
CHRNE	0.314658	9.47429e-15	3.05704e-13
SSTR2	0.31464	9.50931e-15	3.06646e-13
GLIS2	0.314577	9.63174e-15	3.10404e-13
TAGLN2	0.314542	9.70157e-15	3.12464e-13
IRF7	0.314524	9.73552e-15	3.13175e-13
PCDHB13	0.314527	9.73078e-15	3.13175e-13
PDE7B	0.31447	9.84362e-15	3.16459e-13
RETSAT	-0.314448	9.88901e-15	3.17725e-13
GANC	-0.314418	9.94966e-15	3.19479e-13
FGF18	0.314395	9.99596e-15	3.20381e-13
GPR39	-0.314396	9.99398e-15	3.20381e-13
TRBJ2-7	0.314401	9.98382e-15	3.20381e-13
NDUFB9	-0.314318	1.01548e-14	3.25274e-13
LINC01736	-0.314295	1.02028e-14	3.26615e-13
RP11-384C4.2	0.314287	1.0219e-14	3.26934e-13
RP11-2B6.2	-0.314183	1.04373e-14	3.33717e-13
ADRA2A	0.314127	1.05574e-14	3.37352e-13
ELL	0.314117	1.058e-14	3.37868e-13
GABRA2	0.314106	1.06031e-14	3.384e-13
SOWAHB	-0.314098	1.06191e-14	3.38708e-13
ST6GALNAC4P1	0.313997	1.08407e-14	3.45566e-13
NUFIP2	0.313956	1.09312e-14	3.4824e-13
PDPK1	-0.313918	1.10179e-14	3.50791e-13
SRA1	0.313885	1.10909e-14	3.52903e-13
FBLIM1	0.313871	1.11226e-14	3.53698e-13
TSC22D3	-0.313858	1.11532e-14	3.54458e-13
FDPS	-0.313809	1.12645e-14	3.57779e-13
CXCL9	0.313804	1.12763e-14	3.57939e-13
TMEM200C	0.313794	1.12986e-14	3.58429e-13
BORCS5	0.31375	1.14003e-14	3.61438e-13
STX6	0.313745	1.14117e-14	3.61584e-13
FBLN7	0.313724	1.14617e-14	3.62949e-13
HNRNPDL	0.313716	1.14797e-14	3.63302e-13
NKD1	-0.313705	1.15041e-14	3.63638e-13
RP11-566K19.6	-0.313706	1.15039e-14	3.63638e-13
GADD45A	0.3137	1.15167e-14	3.63818e-13
RAB30	0.313637	1.16642e-14	3.68258e-13
NKRF	0.313628	1.16865e-14	3.68738e-13
AP001469.5	-0.313516	1.19551e-14	3.76988e-13
LINC01107	-0.31351	1.19709e-14	3.77261e-13
ST7	-0.313474	1.20585e-14	3.79796e-13
RP11-395G23.3	0.313428	1.21717e-14	3.83131e-13
NLRC5	0.313404	1.22321e-14	3.84805e-13
ANGPTL3	0.313328	1.24224e-14	3.90559e-13
PHKG1	0.313315	1.2455e-14	3.9135e-13
CTD-2589M5.4	-0.313214	1.2712e-14	3.99187e-13
FKBP7	0.313152	1.28751e-14	4.04067e-13
CRNDE	-0.313069	1.30924e-14	4.10643e-13
RP11-521C22.2	0.313023	1.32144e-14	4.14225e-13
RBMS1P1	-0.313003	1.327e-14	4.15721e-13
POLR2C	-0.313	1.3278e-14	4.15723e-13
AC108463.2	0.312974	1.33477e-14	4.17658e-13
PSME2	0.312967	1.33664e-14	4.17995e-13
ELF5	-0.312909	1.35259e-14	4.22733e-13
EMSY	0.312901	1.35469e-14	4.22889e-13
MAB21L3	-0.312903	1.35426e-14	4.22889e-13
SNORA63	0.31287	1.36335e-14	4.25339e-13
PSD3	0.312841	1.37136e-14	4.27586e-13
RP1-59D14.5	0.312782	1.38785e-14	4.3247e-13
FITM2	-0.312714	1.40713e-14	4.38018e-13
MEGF9	-0.312713	1.40731e-14	4.38018e-13
EPSTI1	0.31265	1.42536e-14	4.43375e-13
SIPA1L2	0.312642	1.42779e-14	4.43868e-13
FYTTD1	0.312551	1.45433e-14	4.51854e-13
RN7SL15P	0.312492	1.47184e-14	4.57024e-13
NFIB	0.31248	1.47525e-14	4.57813e-13
ELF4	0.312457	1.48233e-14	4.59741e-13
TMEM156	0.312404	1.49831e-14	4.64424e-13
AC079630.4	-0.312382	1.50505e-14	4.66239e-13
UPF3B	0.312367	1.50962e-14	4.67381e-13
FRZB	0.312317	1.52485e-14	4.71817e-13
FDX1P1	0.3123	1.53024e-14	4.73207e-13
SNORD35A	0.312296	1.53126e-14	4.73245e-13
LIPH	-0.312255	1.54407e-14	4.76925e-13
HOOK1	-0.312247	1.54664e-14	4.77442e-13
SFTPA1	-0.312195	1.5629e-14	4.82179e-13
PANK1	-0.312124	1.58549e-14	4.88861e-13
MIRLET7D	-0.312109	1.59051e-14	4.90124e-13
SPRY1	0.312014	1.62125e-14	4.99302e-13
DOCK9-AS2	-0.311992	1.62861e-14	5.01277e-13
RP11-272L14.2	0.311986	1.63041e-14	5.01539e-13
S1PR4	-0.311943	1.6449e-14	5.057e-13
RP11-492I21.1	0.311925	1.65083e-14	5.07229e-13
RP5-1198O20.4	0.31192	1.65249e-14	5.07444e-13
AC005104.3	0.311817	1.687e-14	5.17739e-13
RP4-569M23.2	-0.311782	1.69914e-14	5.21161e-13
SLC25A24	-0.31176	1.70657e-14	5.23136e-13
GPRC5C	-0.311688	1.73167e-14	5.30521e-13
CNOT4	0.311671	1.73779e-14	5.32089e-13
NKX2-1	-0.31164	1.74855e-14	5.35074e-13
GAP43	0.31163	1.75208e-14	5.35842e-13
NAP1L4P1	0.311624	1.75424e-14	5.36191e-13
PRSS16	-0.311556	1.77847e-14	5.43282e-13
KIF21B	0.311544	1.78292e-14	5.44328e-13
VPS18	-0.31154	1.78405e-14	5.44357e-13
MRGPRF	0.311531	1.78749e-14	5.45092e-13
RP11-299L17.3	0.311508	1.79594e-14	5.47352e-13
IRX3	-0.311495	1.80034e-14	5.48376e-13
TP53BP1	0.311481	1.8055e-14	5.49629e-13
MEX3B	0.311455	1.81513e-14	5.52242e-13
RTN4RL2	0.311427	1.82553e-14	5.55088e-13
CLEC11A	0.311419	1.82817e-14	5.5557e-13
PARN	-0.311384	1.84128e-14	5.59231e-13
TSSC2	0.311263	1.88673e-14	5.72706e-13
CASK-AS1	0.311192	1.91414e-14	5.80693e-13
C1QB	-0.311132	1.93734e-14	5.8734e-13
KCNQ1	-0.311129	1.93828e-14	5.8734e-13
ZNF57	-0.311075	1.95979e-14	5.93516e-13
XXYLT1-AS2	0.310928	2.01835e-14	6.10902e-13
JAM3	0.310883	2.03703e-14	6.16202e-13
NTRK2	0.310805	2.06909e-14	6.25541e-13
ADGRL3	0.310782	2.07858e-14	6.2805e-13
BHLHE22	0.310687	2.11904e-14	6.3991e-13
RPS15AP30	0.310635	2.14114e-14	6.46213e-13
CACNB1	-0.310628	2.14426e-14	6.46784e-13
RP11-36B15.1	0.310558	2.17457e-14	6.55554e-13
CREB5	0.310529	2.18747e-14	6.58688e-13
HHIPL1	0.310531	2.18627e-14	6.58688e-13
PCDHB7	0.310503	2.19851e-14	6.61635e-13
CPZ	0.310462	2.21713e-14	6.66859e-13
PRR33	0.310433	2.22987e-14	6.70212e-13
RP13-923O23.7	-0.310431	2.23082e-14	6.70212e-13
ALOX5AP	-0.310321	2.28067e-14	6.84798e-13
NAP1L5	0.31021	2.332e-14	6.99812e-13
H19	0.31019	2.3413e-14	7.02203e-13
RP11-107E5.3	0.310167	2.3521e-14	7.05041e-13
DRAP1	0.310152	2.35919e-14	7.06766e-13
LRP2	-0.310125	2.37208e-14	7.10225e-13
TMEM70	0.310115	2.37701e-14	7.11297e-13
TRGC1	0.310098	2.38533e-14	7.1338e-13
CDC42SE1	0.310095	2.38676e-14	7.13404e-13
AP000593.7	0.310028	2.41869e-14	7.2254e-13
ITPK1	-0.310025	2.42025e-14	7.22596e-13
CTD-2015H6.3	-0.310006	2.42941e-14	7.24921e-13
AP1M2	-0.31	2.43238e-14	7.25397e-13
PDE9A	0.309995	2.43497e-14	7.2576e-13
TRAF6	0.309989	2.43797e-14	7.26242e-13
RP11-247A12.7	0.309871	2.49649e-14	7.43255e-13
RILP	-0.309781	2.54147e-14	7.56221e-13
TLR8	-0.309731	2.56722e-14	7.63451e-13
ESRP1	-0.309701	2.58287e-14	7.67673e-13
USP3-AS1	0.309687	2.59026e-14	7.69435e-13
ABC7-42404400C24.1	-0.309643	2.61316e-14	7.758e-13
TRAF3	0.309633	2.61839e-14	7.76916e-13
ARFGEF3	-0.309561	2.65636e-14	7.8774e-13
CTB-108O6.2	0.309552	2.6609e-14	7.88643e-13
FAH	-0.309494	2.69212e-14	7.97449e-13
REC8	0.309426	2.72917e-14	8.07969e-13
ISG15	0.309403	2.7418e-14	8.11252e-13
MT-TA	-0.309388	2.74986e-14	8.13182e-13
ZNF750	-0.309348	2.77214e-14	8.1931e-13
STX4	0.30934	2.77673e-14	8.20209e-13
TRPC6	0.309295	2.80154e-14	8.27075e-13
RPS2P44	0.309262	2.82022e-14	8.32124e-13
STK38	0.309242	2.83144e-14	8.34967e-13
PPP4R2	0.309213	2.84795e-14	8.39143e-13
RASSF7	-0.309212	2.84879e-14	8.39143e-13
RP11-103C16.2	0.309185	2.86369e-14	8.43062e-13
SGIP1	0.309177	2.8683e-14	8.4395e-13
KLHL4	0.309158	2.87957e-14	8.46793e-13
ABHD12	-0.309135	2.89271e-14	8.50183e-13
RP11-473M20.5	-0.309123	2.89988e-14	8.51444e-13
SV2A	0.309122	2.90023e-14	8.51444e-13
IL6	0.309057	2.93792e-14	8.62028e-13
IRX2	-0.309054	2.94021e-14	8.62221e-13
ATOH8	-0.309038	2.94927e-14	8.64398e-13
LINGO3	-0.309016	2.96261e-14	8.67826e-13
PLEKHA2	0.308904	3.02972e-14	8.86993e-13
CTC-444N24.7	0.308823	3.07863e-14	9.00811e-13
CACFD1	-0.3088	3.09275e-14	9.04442e-13
ATP1B3-AS1	0.308771	3.11086e-14	9.09232e-13
ITGA2	0.308758	3.11894e-14	9.11091e-13
TNFRSF25	0.308728	3.13769e-14	9.1606e-13
TFAP2C	-0.308685	3.1648e-14	9.23462e-13
ARHGAP42	0.308632	3.19866e-14	9.32828e-13
SEPT5	0.308607	3.21437e-14	9.36891e-13
NAMA	0.308533	3.26269e-14	9.5045e-13
PHLPP2	0.308471	3.30272e-14	9.6105e-13
RP11-44K6.4	0.308473	3.30185e-14	9.6105e-13
ZCCHC18	0.308448	3.31813e-14	9.65002e-13
SIRT5	-0.308433	3.32825e-14	9.67079e-13
WARS	0.308432	3.32894e-14	9.67079e-13
SAMD4B	0.308363	3.37499e-14	9.79918e-13
DEC1	0.308313	3.40879e-14	9.89188e-13
ARHGEF16	-0.3083	3.41731e-14	9.91115e-13
CA5B	0.308164	3.51115e-14	1.01777e-12
GPAA1P1	0.308155	3.51757e-14	1.01907e-12
FMNL1	0.308132	3.53385e-14	1.02323e-12
TNFRSF9	0.308039	3.60029e-14	1.04189e-12
IRX6	-0.307983	3.64071e-14	1.05301e-12
EGR3	0.307977	3.64467e-14	1.05358e-12
SLC30A1	0.307951	3.66363e-14	1.05848e-12
ABI3BP	0.307924	3.68372e-14	1.0637e-12
EGOT	0.307915	3.69004e-14	1.06436e-12
TXNRD2	-0.307917	3.68886e-14	1.06436e-12
RP11-45M22.2	0.307912	3.69214e-14	1.06439e-12
IRGQ	0.307853	3.73556e-14	1.07573e-12
PNRC1	0.307855	3.73426e-14	1.07573e-12
JMJD7	-0.30785	3.73804e-14	1.07585e-12
MYO5C	-0.307792	3.78136e-14	1.08773e-12
NTS	0.307756	3.80901e-14	1.09508e-12
RNF4	0.307696	3.85408e-14	1.10744e-12
AGTR2	-0.307685	3.86315e-14	1.10944e-12
LINC01612	-0.30768	3.86695e-14	1.10973e-12
OLFM2	0.307678	3.86835e-14	1.10973e-12
VCAN	0.30761	3.92108e-14	1.12424e-12
AHCYL2	-0.307583	3.94225e-14	1.1297e-12
MT-TY	-0.307523	3.98919e-14	1.14253e-12
IL13RA2	0.307506	4.0028e-14	1.1458e-12
CORO2A	-0.307494	4.01261e-14	1.14799e-12
RP11-212I21.3	0.30745	4.04781e-14	1.15743e-12
LAYN	0.307446	4.0509e-14	1.15769e-12
RP11-180M15.7	0.307415	4.07607e-14	1.16425e-12
HIST1H2BF	0.307357	4.12298e-14	1.17701e-12
KDM5B	0.30731	4.16155e-14	1.18738e-12
CTD-2013N24.2	0.307269	4.19543e-14	1.1964e-12
HIST1H1D	0.307265	4.19903e-14	1.19678e-12
C1orf162	-0.307255	4.20715e-14	1.19715e-12
HTRA1	0.307258	4.20479e-14	1.19715e-12
NSDHL	-0.307256	4.20684e-14	1.19715e-12
RP11-894P9.1	0.307227	4.23102e-14	1.2033e-12
RELA	0.307195	4.25777e-14	1.21025e-12
SLC23A2	0.307168	4.28041e-14	1.21603e-12
MT-TC	-0.307165	4.28313e-14	1.21615e-12
PRAL	0.307148	4.29747e-14	1.21957e-12
MT1JP	-0.307047	4.38497e-14	1.24373e-12
ATAD2B	0.307016	4.41143e-14	1.25056e-12
RASAL3	0.307009	4.41818e-14	1.2518e-12
IGF2	0.306984	4.43998e-14	1.2573e-12
LINC01649	-0.306935	4.48325e-14	1.26845e-12
NAGS	-0.306934	4.48414e-14	1.26845e-12
UBE2W	0.306866	4.54512e-14	1.28501e-12
RNF13	-0.306832	4.57551e-14	1.29283e-12
RP11-90B9.3	0.30683	4.57769e-14	1.29283e-12
PLSCR4	0.306818	4.58897e-14	1.29532e-12
BLOC1S6	0.306814	4.59212e-14	1.29552e-12
TAP2	0.306785	4.6184e-14	1.30224e-12
AEBP2	0.306717	4.68091e-14	1.31845e-12
ZBTB10	0.306719	4.67935e-14	1.31845e-12
TBX21	0.306659	4.73575e-14	1.33319e-12
DOCK10	0.306625	4.76731e-14	1.34136e-12
RP11-1114A5.4	0.306586	4.8048e-14	1.35046e-12
RP11-165D6.1	0.306588	4.80276e-14	1.35046e-12
MYH10	0.306568	4.82159e-14	1.35446e-12
ABCD4	0.30654	4.84811e-14	1.36119e-12
RP11-403A3.3	-0.306536	4.85214e-14	1.36159e-12
MTUS1	-0.306497	4.88969e-14	1.3714e-12
ZBTB16	-0.306482	4.90406e-14	1.3747e-12
NFATC2	0.306456	4.92984e-14	1.38119e-12
C5	-0.306419	4.96589e-14	1.39056e-12
RP11-325E14.5	0.306416	4.96864e-14	1.39059e-12
PCSK9	-0.30636	5.02392e-14	1.40531e-12
WNT16	0.306192	5.19391e-14	1.45209e-12
IST1	0.306184	5.20258e-14	1.45375e-12
TRBV20-1	0.306166	5.22107e-14	1.45814e-12
C2	-0.306129	5.25914e-14	1.468e-12
SNORA23	0.306079	5.31172e-14	1.48189e-12
KIF25	0.306044	5.34786e-14	1.49118e-12
ZNF286A	0.30601	5.38477e-14	1.50068e-12
DCAF11	-0.305964	5.43342e-14	1.51344e-12
RP11-325L12.6	0.30593	5.46961e-14	1.52272e-12
DGCR6	-0.3059	5.50268e-14	1.53111e-12
AIRE	0.305854	5.55249e-14	1.54416e-12
CTD-3035K23.7	0.3058	5.61277e-14	1.5601e-12
PTGS1	0.305757	5.6604e-14	1.57251e-12
CEBPA-AS1	-0.305735	5.68508e-14	1.57854e-12
EMILIN1	0.305691	5.73409e-14	1.59131e-12
HAUS7	0.305659	5.77124e-14	1.60077e-12
NAALAD2	0.30565	5.7805e-14	1.6025e-12
TRBV23-1	0.305558	5.88713e-14	1.6312e-12
LRRC70	0.305485	5.97184e-14	1.65381e-12
DIO3OS	-0.305471	5.98926e-14	1.65776e-12
FBXO40	-0.305456	6.00653e-14	1.66167e-12
NACAD	0.305419	6.05067e-14	1.673e-12
LINC00670	0.3054	6.07353e-14	1.67844e-12
HNRNPA3P9	0.305387	6.08914e-14	1.68188e-12
PIP5KL1	-0.30533	6.15734e-14	1.69894e-12
WNT2	0.305331	6.157e-14	1.69894e-12
TGFB1	0.30525	6.25504e-14	1.72499e-12
CTD-2521M24.13	0.305229	6.28163e-14	1.73142e-12
CYP4B1	-0.305208	6.30749e-14	1.73764e-12
RNF19B	0.305166	6.36047e-14	1.75132e-12
C16orf72	0.305145	6.38658e-14	1.75759e-12
RP11-382A20.3	0.305094	6.4511e-14	1.77442e-12
RPL29P19	0.30508	6.4692e-14	1.77755e-12
SRSF4	0.30508	6.46828e-14	1.77755e-12
ITPKB	0.305068	6.48425e-14	1.78076e-12
ITGB2-AS1	0.305038	6.522e-14	1.79019e-12
RP11-73M18.8	0.304959	6.62443e-14	1.81736e-12
RP11-342K2.1	0.304854	6.76234e-14	1.85423e-12
HSP90AB1	0.30481	6.82134e-14	1.86944e-12
ANO6	0.304796	6.84096e-14	1.87384e-12
MMP16	0.304768	6.87889e-14	1.88325e-12
SLC22A31	-0.304739	6.91804e-14	1.89299e-12
PDP2	-0.304711	6.95639e-14	1.9025e-12
MBNL2	0.304701	6.9698e-14	1.90517e-12
RANGAP1	0.304695	6.97796e-14	1.90642e-12
LSAMP	0.30461	7.09514e-14	1.93743e-12
RP1-152L7.5	0.304572	7.14813e-14	1.95089e-12
HNRNPH1	0.304541	7.19231e-14	1.96193e-12
FNDC9	0.304538	7.19647e-14	1.96205e-12
MAP3K15	-0.304517	7.22563e-14	1.96898e-12
AC100802.3	-0.30451	7.23649e-14	1.97093e-12
PDE4DIP	-0.304472	7.29006e-14	1.98449e-12
DSCR3	-0.304456	7.31396e-14	1.98997e-12
NAALADL2	0.304368	7.44012e-14	2.0225e-12
SNORD10	0.304368	7.44118e-14	2.0225e-12
IL1R1	0.30432	7.51199e-14	2.04069e-12
GALNT15	-0.304312	7.52234e-14	2.04245e-12
ASPN	0.304277	7.57529e-14	2.05577e-12
ROR2	0.304188	7.70878e-14	2.09092e-12
DEPDC7	0.304177	7.72512e-14	2.09428e-12
SNORA46	0.304138	7.78382e-14	2.10911e-12
CTC-558O2.2	0.304127	7.80191e-14	2.11292e-12
PCCB	-0.304121	7.80969e-14	2.11395e-12
RAP1B	0.304081	7.87144e-14	2.12957e-12
RBM47	-0.304069	7.88982e-14	2.13345e-12
TRAV8-3	0.304062	7.90127e-14	2.13545e-12
AC093616.4	0.304004	7.99231e-14	2.15895e-12
TADA2B	-0.303987	8.01813e-14	2.16481e-12
RP11-946P6.6	0.303961	8.05967e-14	2.17492e-12
GRHL2	-0.303945	8.08504e-14	2.18065e-12
GREM2	0.303916	8.13077e-14	2.19074e-12
SRSF8	-0.303917	8.12896e-14	2.19074e-12
SLC22A15	-0.303909	8.1416e-14	2.19254e-12
KRT8P50	0.303894	8.16582e-14	2.19794e-12
IL2RG	0.303887	8.17698e-14	2.1987e-12
SFXN2	-0.303889	8.17401e-14	2.1987e-12
MGAM2	-0.303884	8.18161e-14	2.19882e-12
HRASLS5	-0.303848	8.23932e-14	2.21321e-12
KIRREL	0.3038	8.31801e-14	2.23321e-12
RP11-762I7.4	0.303774	8.36037e-14	2.24344e-12
AK5	0.303763	8.37813e-14	2.24706e-12
LINC01671	-0.303735	8.42463e-14	2.25838e-12
RP11-223P11.3	0.303608	8.63676e-14	2.31407e-12
ENOSF1	-0.303575	8.69233e-14	2.32778e-12
ATF3	0.303558	8.72179e-14	2.33448e-12
SGK3	-0.303508	8.80781e-14	2.35631e-12
CEP85L	0.303504	8.81387e-14	2.35674e-12
CNPPD1	-0.303468	8.87657e-14	2.37201e-12
DHCR24	-0.303461	8.88898e-14	2.37201e-12
LINC01932	-0.303463	8.88494e-14	2.37201e-12
PCDHGA7	0.303464	8.88325e-14	2.37201e-12
RNF19A	0.303456	8.89832e-14	2.37331e-12
LINC01124	-0.303446	8.91511e-14	2.37658e-12
GUCY1B3	0.303405	8.98675e-14	2.39447e-12
OTUD4	0.303369	9.05096e-14	2.41036e-12
HLA-A	0.303294	9.18377e-14	2.44449e-12
PAWR	0.303279	9.21136e-14	2.4506e-12
RAB11FIP5	0.303187	9.37835e-14	2.49377e-12
SHC1	0.303084	9.56891e-14	2.54316e-12
RPS29P11	-0.303075	9.58607e-14	2.54644e-12
SPRED3	0.303056	9.62064e-14	2.55434e-12
GPAM	-0.303049	9.63401e-14	2.5566e-12
SLC26A9	-0.303021	9.68823e-14	2.56969e-12
SLC16A8	-0.30288	9.95735e-14	2.63975e-12
MEG3	0.302862	9.99246e-14	2.64773e-12
FAM171A2	0.302859	9.99901e-14	2.64813e-12
SNORA27	0.302853	1.0011e-13	2.64999e-12
EIF5A2	0.302827	1.00606e-13	2.6591e-12
RGS2	0.302829	1.00572e-13	2.6591e-12
SNORA21	0.302832	1.00524e-13	2.6591e-12
SNORD14E	0.302692	1.033e-13	2.72894e-12
PCDHB9	0.302645	1.04246e-13	2.75256e-12
FLVCR2	-0.302622	1.04731e-13	2.76398e-12
[truncated: 52,593 more rows]

## Sheet: S5g
gene	id	% expressing
SOX4	Alveolar_Type1	43.7173
FRMD6	Alveolar_Type1	2.6178
FAP	Alveolar_Type1	0.52356
ENAH	Alveolar_Type1	18.0628
PRRX1	Alveolar_Type1	1.17801
CD200	Alveolar_Type1	0.91623
VCAM1	Alveolar_Type1	0.91623
MAOA	Alveolar_Type1	33.7696
SOX4	Alveolar_Type2	17.793
FRMD6	Alveolar_Type2	0.192472
FAP	Alveolar_Type2	0.128315
ENAH	Alveolar_Type2	18.9478
PRRX1	Alveolar_Type2	0.470488
CD200	Alveolar_Type2	0.0641574
VCAM1	Alveolar_Type2	0.235244
MAOA	Alveolar_Type2	54.8332
SOX4	B_cells	7.02772
FRMD6	B_cells	0.128949
FAP	B_cells	0.0644745
ENAH	B_cells	0.451322
PRRX1	B_cells	0.322373
CD200	B_cells	8.44616
VCAM1	B_cells	0.0644745
MAOA	B_cells	0.257898
SOX4	Blood_vessel	29.2873
FRMD6	Blood_vessel	2.22717
FAP	Blood_vessel	1.74462
ENAH	Blood_vessel	12.8434
PRRX1	Blood_vessel	0.927988
CD200	Blood_vessel	12.732
VCAM1	Blood_vessel	16.7409
MAOA	Blood_vessel	29.4358
SOX4	Ciliated	40.1288
FRMD6	Ciliated	0.214592
FAP	Ciliated	0.429185
ENAH	Ciliated	40.9871
PRRX1	Ciliated	0.643777
CD200	Ciliated	1.93133
VCAM1	Ciliated	0.214592
MAOA	Ciliated	15.8798
SOX4	DC_1	42.9448
FRMD6	DC_1	0.613497
FAP	DC_1	0
ENAH	DC_1	1.22699
PRRX1	DC_1	1.84049
CD200	DC_1	4.90798
VCAM1	DC_1	2.45399
MAOA	DC_1	0
SOX4	DC_2	25.6075
FRMD6	DC_2	0.623053
FAP	DC_2	0.124611
ENAH	DC_2	0.498442
PRRX1	DC_2	1.30841
CD200	DC_2	0.373832
VCAM1	DC_2	0.373832
MAOA	DC_2	1.1215
SOX4	DC_activated	32.7869
FRMD6	DC_activated	0
FAP	DC_activated	0.819672
ENAH	DC_activated	0
PRRX1	DC_activated	0.819672
CD200	DC_activated	36.8852
VCAM1	DC_activated	4.91803
MAOA	DC_activated	4.09836
SOX4	DC_Monocyte_Dividing	33.4711
FRMD6	DC_Monocyte_Dividing	3.30579
FAP	DC_Monocyte_Dividing	4.13223
ENAH	DC_Monocyte_Dividing	2.89256
PRRX1	DC_Monocyte_Dividing	4.54545
CD200	DC_Monocyte_Dividing	2.06612
VCAM1	DC_Monocyte_Dividing	4.54545
MAOA	DC_Monocyte_Dividing	4.95868
SOX4	DC_plasmacytoid	84.7826
FRMD6	DC_plasmacytoid	0
FAP	DC_plasmacytoid	0
ENAH	DC_plasmacytoid	2.17391
PRRX1	DC_plasmacytoid	0
CD200	DC_plasmacytoid	4.34783
VCAM1	DC_plasmacytoid	0
MAOA	DC_plasmacytoid	0
SOX4	Fibroblast	52.5735
FRMD6	Fibroblast	20.3503
FAP	Fibroblast	26.5787
ENAH	Fibroblast	42.7119
PRRX1	Fibroblast	64.5761
CD200	Fibroblast	21.1289
VCAM1	Fibroblast	12.4135
MAOA	Fibroblast	24.6107
SOX4	Lymph_vessel	40.6528
FRMD6	Lymph_vessel	33.2344
FAP	Lymph_vessel	0.296736
ENAH	Lymph_vessel	7.12166
PRRX1	Lymph_vessel	0.296736
CD200	Lymph_vessel	31.7507
VCAM1	Lymph_vessel	0.593472
MAOA	Lymph_vessel	22.2552
SOX4	Macrophage_Dividing	43.617
FRMD6	Macrophage_Dividing	0
FAP	Macrophage_Dividing	0
ENAH	Macrophage_Dividing	1.06383
PRRX1	Macrophage_Dividing	1.06383
CD200	Macrophage_Dividing	0
VCAM1	Macrophage_Dividing	1.06383
MAOA	Macrophage_Dividing	2.12766
SOX4	Macrophage_MARCOneg	16.9691
FRMD6	Macrophage_MARCOneg	0.106724
FAP	Macrophage_MARCOneg	0.320171
ENAH	Macrophage_MARCOneg	1.17396
PRRX1	Macrophage_MARCOneg	0.426894
CD200	Macrophage_MARCOneg	0.213447
VCAM1	Macrophage_MARCOneg	0.640342
MAOA	Macrophage_MARCOneg	1.28068
SOX4	Macrophage_MARCOpos	24.5789
FRMD6	Macrophage_MARCOpos	0.421099
FAP	Macrophage_MARCOpos	0.35461
ENAH	Macrophage_MARCOpos	0.99734
PRRX1	Macrophage_MARCOpos	0.864362
CD200	Macrophage_MARCOpos	0.310284
VCAM1	Macrophage_MARCOpos	0.531915
MAOA	Macrophage_MARCOpos	2.50443
SOX4	Mast_cells	15.493
FRMD6	Mast_cells	0.27482
FAP	Mast_cells	0.206115
ENAH	Mast_cells	0.377877
PRRX1	Mast_cells	0.309172
CD200	Mast_cells	0.103057
VCAM1	Mast_cells	0.171762
MAOA	Mast_cells	0.583992
SOX4	Monocyte	15.4277
FRMD6	Monocyte	0.362617
FAP	Monocyte	0.131861
ENAH	Monocyte	0.412065
PRRX1	Monocyte	0.576891
CD200	Monocyte	0.164826
VCAM1	Monocyte	0.197791
MAOA	Monocyte	0.939509
SOX4	Muscle_cells	28.9631
FRMD6	Muscle_cells	8.22408
FAP	Muscle_cells	0.953516
ENAH	Muscle_cells	42.0739
PRRX1	Muscle_cells	19.6663
CD200	Muscle_cells	6.31704
VCAM1	Muscle_cells	2.38379
MAOA	Muscle_cells	25.9833
SOX4	NK	7.32386
FRMD6	NK	0.307161
FAP	NK	0.259167
ENAH	NK	0.643118
PRRX1	NK	0.47034
CD200	NK	0.326358
VCAM1	NK	0.451142
MAOA	NK	0.527932
SOX4	NK_Dividing	12.3077
FRMD6	NK_Dividing	0.769231
FAP	NK_Dividing	0
ENAH	NK_Dividing	0
PRRX1	NK_Dividing	0
CD200	NK_Dividing	0
VCAM1	NK_Dividing	1.53846
MAOA	NK_Dividing	0.769231
SOX4	Plasma_cells	9.40767
FRMD6	Plasma_cells	1.39373
FAP	Plasma_cells	0
ENAH	Plasma_cells	1.0453
PRRX1	Plasma_cells	1.39373
CD200	Plasma_cells	1.74216
VCAM1	Plasma_cells	0
MAOA	Plasma_cells	3.13589
SOX4	T_CD4	1.2897
FRMD6	T_CD4	0.194148
FAP	T_CD4	0.0416031
ENAH	T_CD4	0.249619
PRRX1	T_CD4	0.166412
CD200	T_CD4	0.36056
VCAM1	T_CD4	0.194148
MAOA	T_CD4	0.443766
SOX4	T_CD8_CytT	1.68549
FRMD6	T_CD8_CytT	0.121633
FAP	T_CD8_CytT	0.0521286
ENAH	T_CD8_CytT	0.451781
PRRX1	T_CD8_CytT	0.208514
CD200	T_CD8_CytT	0.13901
VCAM1	T_CD8_CytT	1.94613
MAOA	T_CD8_CytT	0.642919
SOX4	T_cells_Dividing	9.09091
FRMD6	T_cells_Dividing	1.13636
FAP	T_cells_Dividing	0
ENAH	T_cells_Dividing	1.13636
PRRX1	T_cells_Dividing	0
CD200	T_cells_Dividing	0
VCAM1	T_cells_Dividing	2.27273
MAOA	T_cells_Dividing	1.13636
SOX4	T_regulatory	4.5738
FRMD6	T_regulatory	0.4158
FAP	T_regulatory	0
ENAH	T_regulatory	0
PRRX1	T_regulatory	0.2079
CD200	T_regulatory	3.3264
VCAM1	T_regulatory	0.2079
MAOA	T_regulatory	0

## Sheet: S5h
donor_id	LRRC15+ fibroblasts	ACE2+ epithelial	cellNumber	LRRC15+ fibroblast (%)	ACE2+ epithelial (%)
L01cov	2	1	3060	0.0653595	0.0326797
L03cov	40	8	5060	0.790514	0.158103
L04cov	16	1	3630	0.440771	0.0275482
L04covaddon	26	2	4574	0.56843	0.0437254
L05cov	16	1	3052	0.524246	0.0327654
L06cov	11	5	7582	0.14508	0.0659457
L07cov	40	17	5074	0.788333	0.335041
L08cov	17	1	4149	0.409737	0.0241022
L09cov	3	2	3605	0.0832178	0.0554785
L10cov	0	0	1550	0	0
L11cov	16	4	3296	0.485437	0.121359
L12cov	4	4	3876	0.103199	0.103199
L13cov	1	4	4862	0.0205677	0.0822707
L15cov	5	0	4056	0.123274	0
L16cov	3	3	1822	0.164654	0.164654
L17cov	8	1	4651	0.172006	0.0215008
L18cov	13	0	2816	0.461648	0
L19cov	0	7	2509	0	0.278996
L21cov	1	4	3425	0.0291971	0.116788
L22cov	95	13	6987	1.35967	0.18606
