# Supplementary material for: LRRC15 inhibits SARS-CoV-2 cellular entry in trans
Source: PLoS Biol. 2022 Oct 13;20(10):e3001805. doi: 10.1371/journal.pbio.3001805 (PMC9595563; doi:10.1371/journal.pbio.3001805)
Supplement: S3 Data — (XLSX) [file pbio.3001805.s003.xlsx]

## Sheet: 2C
		OD450nm				OD450nm				OD450nm
	Conc (nM)	LRRC15			Conc (nM)	ACE2			Conc (nM)	IgG
	1183.43	2.679	2.551		90.6618	2.659	2.892		666.667	0.334	0.284
	295.858	2.254	2.139		22.6655	2.322	2.581		166.667	0.126	0.118
	73.9645	1.166	1.065		5.66636	2.406	2.439		41.6667	0.08	0.081
	18.4911	0.526	0.413		1.41659	1.93	2.042		10.4167	0.062	0.06
	4.62278	0.247	0.222		0.354148	1.141	1.199		2.60417	0.062	0.057
	1.1557	0.136	0.124		0.0885369	0.454	0.489		0.651042	0.056	0.055
	0.288924	0.096	0.063		0.0221342	0.215	0.2		0.16276	0.056	0.061
					0.00553356	0.114	0.113		0.0406901	0.054	0.051
									0.0101725	0.047	0.049
									0.00025646	0.058	0.052

## Sheet: 2E
		OD450nm				OD450nm
	Conc (nM)	RBD			Conc (nM)	NTD
	1930.5	2.81	3.137		1619.7	0.589	0.55
	482.625	2.423	2.601		404.924	0.197	0.221
	120.656	1.289	1.323		101.231	0.112	0.118
	30.1641	0.467	0.549		25.3077	0.074	0.077
	7.54102	0.193	0.217		6.32694	0.062	0.056
	1.88526	0.091	0.101		1.58173	0.056	0.052
	0.471314	0.067	0.068		0.395433	0.051	0.05
	0.117828	0.063	0.066		0.0988584	0.054	0.051

## Sheet: 3A-C
	Fig 3A							Fig 3B					Fig 3C
		%VSV-ΔG infection							%VSV-ΔG infection				%VSV-ΔG infection
		Mock	sgCD45	sgLRRC15 #1	sgLRRC15 #2	sgCD209			Empty	LRRC15			sgCD45	sgLRRC15 #1	sgLRRC15 #2
	VSV-ΔG- S-SARS2	2.04	1.9	0.54	0.97	2.52		VSV-ΔG- S-SARS2	1.61	1.37			4.77	2.93	2.4
		1.78	2.01	0.51	0.78	2.2			2.74	1.09			4.07	3.02	1.93
		1.83	1.83	0.54	0.89	2.34			1.97	1.31			4.2	3.06	2.04
													4.7	3.54	2.2
	mean	1.88333	1.91333	0.53	0.88	2.35333		mean	2.10667	1.25667
	std dev	0.137961	0.0907377	0.0173205	0.0953939	0.160416		std dev	0.577264	0.147422		mean	4.435	3.1375	2.1425
												std dev	0.351615	0.273785	0.204349
	VSV-ΔG-G	57.1	63.6	51	59.3	49.3		VSV-ΔG-G	24.8	24.3
		46.7	48.6	35.3	48.9	52.1			24	26.2
		46.1	53.8	34.3	46.5	37.3			46.9	45.2
										41.9
	mean	49.9667	55.3333	40.2	51.5667	46.2333				39.5
	std dev	6.18493	7.61665	9.36643	6.80392	7.86215
								mean	31.9	35.42
								std dev	12.9965	9.5256

## Sheet: 3D-E
		Fig 3D				Fig 3E
		%mNeonGreen+ cells				%mNeonGreen+ cells
		Mock	sgLRRC15 #1			Mock	sgLRRC15 #1	sgLRRC15 #2
		8.59	2.458			18.419	8.544	7.145
		8.618	2.235			18.918	8.578	7.621
		8.328	2.226			18.732	8.177	5.434
		8.375	2.139			21.408	8.145	5.717
		6.99	2.85			19.183	8.473	7.624
		8.58	2.418			17.163	8.028	6.139
		9.333	1.807			16.133	6.521	5.245
		10.221	2.487			17.089	7.596	6.097
	mean	8.62937	2.3275		mean	18.3806	8.00775	6.37775
	std dev	0.916169	0.304485		std dev	1.6224	0.682125	0.958696

## Sheet: 3F-G
		Fig 3F												Fig 3G
		%VSV-ΔG infection												%VSV-ΔG infection
		Wuhan-hu-1		Alpha (B.1.1.7)		Beta (501.V.2)		Gamma (P.1)		Delta (B.1.617.2)				SARS-CoV
		Mock	sgLRRC15 #1	Mock	sgLRRC15 #1	Mock	sgLRRC15 #1	Mock	sgLRRC15 #1	Mock	sgLRRC15 #1			Mock	sgLRRC15 #1
		3.3	0.3	0.7	0.1	3.1	0.5	1.4	0.3	3.1	0.5			0.8	0.2
		3	0.4	0.6	0.1	2.8	0.6	1	0.3	2.4	0.3			0.6	0.2
		3.3	0.5	0.7	0.2	3.7	0.6	1.1	0.2	3.3	0.5			0.6	0.2
	mean	3.2	0.4	0.666667	0.133333	3.2	0.566667	1.16667	0.266667	2.93333	0.433333		mean	0.666667	0.2
	std dev	0.173205	0.1	0.057735	0.057735	0.458258	0.057735	0.208167	0.057735	0.472582	0.11547		std dev	0.11547	3.39935e-17

## Sheet: 4A
		Mean Fluorescence Intensity (MFI)
		HeLa-dCas	HeLa-dCas-ACE2	HeLa-dCas-ACE2-sgCD45	HeLa-dCas-ACE2-sgLRRC15 #1	HeLa-dCas-ACE2-sgLRRC15 #2	HeLa-dCas-ACE2-T2A-Empty	HeLa-dCas-ACE2-T2A-LRRC15
		893	28388	26711	24122	28711	31149	33989
		931	29385	26475	23333	28229	31293	33927
		903	30521	26986	23627	29496	32814	34048
	mean	909	29431.3	26724	23694	28812	31752	33988
	std dev	19.6977	1067.25	255.748	398.744	639.51	922.533	60.5062

## Sheet: 4B
		Relative viral genome
		HeLa	HeLa-sgLRRC15 #1	HeLa-ACE2	HeLa-ACE2-sgCD45	HeLa-ACE2-sgLRRC15 #1	HeLa-ACE2-sgLRRC15 #2
		0.9	24.8	5.1	9.7	18.6	16.9
		1.1	16.8	7.5	9.3	23.8	22.3
		1.6	19.3	7.9	8.8	15.3	17.3
	mean	1.2	20.3	6.83333	9.26667	19.2333	18.8333
	std dev	0.360555	4.09268	1.51438	0.450925	4.28525	3.00888

## Sheet: 4D
		# of spike speckles per cell
		0 min			60 min
		HeLa-ACE2	HeLa-ACE2-sgLRRC15	HeLa-ACE2-sgCD209	HeLa-ACE2	HeLa-ACE2-sgLRRC15	HeLa-ACE2-sgCD209
	mean	21.75	29.2464	15.7333	2.04167	15.5357	0.590909
	individual values	26	48	7	13	7	0
		6	37	17	3	0	0
		9	29	14	1	0	0
		14	48	9	3	1	0
		18	32	37	1	0	0
		26	32	12	2	7	0
		16	42	16	0	12	0
		23	41	9	8	9	0
		19	3	10	8	22	0
		48	3	5	6	6	0
		39	9	14	9	27	0
		18	10	7	8	14	0
		17	37	2	0	22	0
		10	43	14	2	15	0
		22	19	7	2	29	0
		15	28	7	0	26	0
		27	31	13	0	6	0
		29	43	15	2	15	1
		5	35	19	3	30	3
		35	15	14	0	10	4
		46	23	27	0	17	1
		34	18	37	4	14	4
		11	19	26	2	25
		9	33	14	0	29
			41	26	0	5
			35	24	0	26
			37	27	1	42
			45	16	0	5
			25	23	0	3
			44	4	5	16
			29		0	9
			8		0	11
			28		3	9
			37		0	8
			45		0	22
			25		0	24
			44		5	23
			29		2	21
			8		2	21
			28		5	22
			29		5	26
			32		2	9
			34		0	14
			35		2	13
			29		0	15
			2		0	5
			39		0	22
			35		0	20
			26		0	17
			30		0	17
			34		0	14
			15		0	27
			31		0	10
			36		0	14
			41		19	14
			48		5	23
			38		0
			23		0
			31		0
			44		0
			43		0
			41		0
			23		0
			21		0
			17		5
			17		8
			14		1
			11		0
			13		0
					0
					0
					0

## Sheet: 4E
		Normalized %VSV-ΔG infection
	Conc (ug/ml)	IgG							ACE2-Fc							LRRC15-Fc
	0.05	116.2	86.6	98.3					79.3	84.9	96.6					89.9	88.3	116.8
	0.14	92.2	75.4	69.8	127.2	86.2	82.9	134.1	59.8	72.6	66.5	87	61.7	63.5	93.7	65.9	66.5	97.8	111.3	103.9	95.7	116.2
	0.41	90.5	78.2	76					57	55.3	62.6					87.7	70.4	70.4
	1.23	86.6	77.7	68.7	84.2	76.3	78.1	107.2	37.4	42.5	44.7	54	48.4	56.3	80.4	73.2	64.2	74.9	82.7	86.8	82.1	96
	3.7	96.6	67	62.6	94.4	80.6	78.3	125.7	26.8	26.3	25.7	27.4	25.8	27.9	37.4	76	68.7	72.6	83.4	78.3	85.2	94.7
	11.11	67		63.1	89.1	87.5	78.6	112.1	11.7		8.4	9.7	9.5	5.6	11.5			79.9	83.4	80.6	75.8	89.3
	33.33	89.4	70.9	72.1	104.4	88.5	87	128.7	5.1	2.3	3	1.1	2.8	1.3	3.1	58.7	64.8	73.2	66.5	60.1	51.2	78.8
	100	108.4	94.4	95	108.5	94.9	83.7	135.1	0.4	0.8	0	0.2	0.4	0.9	0.9	58.1	54.7	70.9	50.4	59.4	52.7	65.8
	Conc (ug/ml)	mean	std dev						mean	std dev						mean	std dev
	0.05	100.367	14.9078						86.9333	8.82742						98.3333	16.0126
	0.14	95.4	25.2171						72.1143	13.2513						93.9	20.2207
	0.41	81.5667	7.8143						58.3	3.81969						76.1667	9.98816
	1.23	82.6857	12.2531						51.9571	14.1345						79.9857	10.2942
	3.7	86.4571	21.4265						28.1857	4.14223						79.8429	8.71643
	11.11	82.9	17.7515						9.4	2.24678						81.8	4.9965
	33.33	91.5714	19.9357						2.67143	1.33506						64.7571	9.2529
	100	102.857	16.662						0.514286	0.357904						58.8571	7.31229

## Sheet: 4F-G
	Fig 4F										Fig 4G
		OD450nm										OD450nm
	Conc (nM)	0 ng/mL LRRC15		1250 ng/mL LRRC15		5000 ng/mL LRRC15		20000 ng/mL LRRC15			Conc (nM)	0 ng/mL ACE2-His		3 ng/mL ACE2-His		30 ng/mL ACE2-His		300 ng/mL ACE2-His
	226.655	2.868	2.861	2.88	2.759	2.989	2.823	2.691	2.716		4733.73	3.114	3.207	2.973	3.254	3.101	3.144	3.055	2.854
	56.6636	2.469	2.623	2.563	2.289	2.574	2.442	2.498	2.556		1183.43	3.212	3.299	3.425	3.523	3.321	3.291	3.031	2.961
	14.1659	2.369	2.207	2.087	2.199	2.07	2.313	2.122	2.263		295.858	3.035	3.335	2.894	3.334	3.313	2.882	2.926	3.004
	3.54148	1.875	1.919	1.642	1.524	1.556	1.646	1.619	1.618		73.9645	2.783	2.903	2.768	2.813	2.891	2.623	2.484	2.651
	0.885369	0.987	0.952	0.898	0.818	0.923	0.886	0.778	0.887		18.4911	2.116	2.041	2.121	2.019	2.203	1.842	1.85	1.91
	0.221342	0.652	0.579	0.507	0.434	0.439	0.472	0.639	0.448		4.62278	1.105	0.917	1.011	0.942	1.049	0.912	0.853	0.931
	0.0553356	0.27	0.272	0.215	0.195	0.258	0.235	0.254	0.202		1.16257	0.36	0.317	0.36	0.303	0.329	0.261	0.329	0.309
	0.0138341	0.156	0.184	0.158	0.131	0.175	0.139	0.132	0.12		0.288924	0.129	0.126	0.122	0.11	0.116	0.097	0.112	0.121
	0.0034585	0.135	0.105	0.122	0.1	0.098	0.097	0.141	0.101		0.072231	0.07	0.068	0.071	0.077	0.068	0.081	0.065	0.066
	0	0.142	0.182	0.124	0.124	0.111	0.129	0.121	0.111		0.0180577	0.057	0.055	0.052	0.05	0.055	0.046	0.054	0.055
											0.00451443	0.051	0.052	0.05	0.05	0.048	0.045	0.052	0.049
											0	0.061	0.053	0.052	0.051	0.055	0.051	0.052	0.051

[truncated: 11 more sheets: 6B-C, 6E, S2C, S2D, S2E, S3A, B, D, S3H-I, S4A, S4C, S6B-C, S6D]
